# Supplementary material for: Comprehensive analyses of fatty acid metabolism-related lncRNA for ovarian cancer patients
Source: Sci Rep. 2023 Sep 6;13:14675. doi: 10.1038/s41598-023-35218-0 (PMC10482851; doi:10.1038/s41598-023-35218-0)
Supplement: Supplementary file 1 — Supplementary Information. [file 41598_2023_35218_MOESM1_ESM.zip]

Archive with 5 entries (4 files):
- ▓╣│Σ▓─┴╧/Appendix D1.txt
- ▓╣│Σ▓─┴╧/Appendix D2.txt
- ▓╣│Σ▓─┴╧/Appendix D3.txt
- ▓╣│Σ▓─┴╧/Appendix D4.txt
- ▓╣│Σ▓─┴╧/
