# Supplementary material for: Comprehensive analyses of fatty acid metabolism-related lncRNA for ovarian cancer patients
Source: Sci Rep. 2023 Sep 6;13:14675. doi: 10.1038/s41598-023-35218-0 (PMC10482851; doi:10.1038/s41598-023-35218-0)
Supplement: Supplementary file 1 — Supplementary Information. [file 41598_2023_35218_MOESM1_ESM.zip › ▓╣│Σ▓─┴╧/Appendix D1.txt]

id	TCGA-10-0927-01A-02R-1564-13	TCGA-13-0891-01A-01R-1564-13	TCGA-23-1028-01A-01R-1564-13	TCGA-36-1577-01A-01R-1566-13	TCGA-04-1362-01A-01R-1565-13	TCGA-29-1696-01A-01R-1567-13	TCGA-59-A5PD-01A-11R-A406-31	TCGA-13-0900-01B-01R-1565-13	TCGA-24-1924-01A-01R-1567-13	TCGA-24-1425-01A-02R-1566-13	TCGA-24-1469-01A-01R-1566-13	TCGA-25-1870-01A-01R-1567-13	TCGA-04-1648-01A-01R-1567-13	TCGA-23-1114-01B-01R-1566-13	TCGA-61-1738-01A-01R-1567-13	TCGA-25-1632-01A-01R-1566-13	TCGA-25-1323-01A-01R-1565-13	TCGA-59-2348-01A-01R-1569-13	TCGA-13-0893-01B-01R-1565-13	TCGA-VG-A8LO-01A-11R-A406-31	TCGA-61-1741-01A-02R-1567-13	TCGA-57-1584-01A-01R-1566-13	TCGA-24-1424-01A-01R-1565-13	TCGA-24-2297-01A-01R-1568-13	TCGA-24-1417-01A-01R-1565-13	TCGA-57-1586-01A-02R-1567-13	TCGA-29-1707-02A-01R-1567-13	TCGA-13-1501-01A-01R-1565-13	TCGA-23-1023-01A-02R-1564-13	TCGA-24-2261-01A-01R-1568-13	TCGA-13-0762-01A-01R-1564-13	TCGA-24-2035-01A-01R-1568-13	TCGA-61-1911-01A-01R-1567-13	TCGA-25-2400-01A-01R-1569-13	TCGA-10-0936-01A-01R-1564-13	TCGA-61-1737-01A-01R-1567-13	TCGA-25-2396-01A-01R-1569-13	TCGA-23-1111-01A-01R-1567-13	TCGA-13-1407-01A-01R-1565-13	TCGA-61-1918-01A-01R-1568-13	TCGA-61-2104-01A-01R-1568-13	TCGA-61-1725-01A-01R-1567-13	TCGA-09-1665-01B-01R-1566-13	TCGA-13-0908-01B-01R-1565-13	TCGA-24-1553-01A-01R-1566-13	TCGA-25-1626-01A-01R-1566-13	TCGA-61-2110-01A-01R-1568-13	TCGA-24-2254-01A-01R-1568-13	TCGA-61-1728-01A-01R-1568-13
GTSE1-DT	0.365959985761	0.107301711467	0.0675737417237	0.094545343882	0.222662345784	0.459881417473	0.463081132955	0.0491328098322	0.496058245341	0.406912203401	1.66621921766	0.100980924779	0.525202071615	0.153910934769	0.0373900717542	0.543866669692	0.0825944844245	0.0753993303746	0.541807123019	0.0573537729912	0.244314666854	0.284695803291	0.30568268892	0.162844134765	0.270819567791	0.491366100956	0.278834308158	0.088734276336	1.22397063941	0.649699369464	1.661614333	0.457992401249	0.314458452747	0.10176724851	1.27037726766	0.242994513613	1.97928514592	0.133018490945	0.27990533558	0.196563684811	0.584140623045	0.389870073198	1.96383259901	0.277706054635	0.666835798453	0.251545747253	0.120637621608	0.322502717982	0.394331860112
AL138767.1	0.0	0.0	0.0	0.0	0.0	0.0	0.0349938848977	0.0	0.0	0.0	0.0	0.0	0.0227996094919	0.0	0.0	0.0	0.0	0.0	0.0	0.0	0.0	0.0	0.0	0.0	0.0	0.0	0.0203182833997	0.0	0.0	0.0282041764712	0.0	0.0	0.0	0.0	0.0219659273318	0.0159931352612	0.0	0.0	0.0	0.0	0.0404011967279	0.0305946428409	0.0575146219573	0.0	0.0	0.0	0.0	0.0	0.0
AL139807.1	0.0	0.0	0.0291411761184	0.152897548309	0.350853768417	0.0826349422022	1.40532260487	0.0353142070669	0.0	0.112487748536	0.172109470088	0.145160079369	0.0240950418494	0.294995958308	0.0	0.411478072465	0.289403330191	0.0	0.0216346594261	0.176670104303	0.15051528583	0.0236105894556	0.178142783239	0.167206031232	0.104277623759	0.0258416623216	0.107363656601	0.019133328335	0.082474584101	0.119226745992	0.11314281807	0.216025712699	0.135610207747	0.0731452098664	0.0696419741543	0.118312852898	0.0	0.210335488807	0.207468896197	0.0282560296916	0.0640450789038	0.0323329748205	0.12156499641	0.0374252300192	0.0184341626976	0.625840981747	0.0236477155993	0.4635976571	0.0596686367274
AL109917.1	1.83949423307	4.46462761278	0.249083077109	0.607239907339	2.19537359729	0.205474611251	1.2069414076	1.48179348328	2.67813049747	0.97896622479	1.27049463129	0.206791695113	0.48679431127	0.501428008602	0.584704786549	0.511577153227	0.588143836937	0.477251684976	2.16862387466	0.480480283668	0.27289894355	0.715510313568	0.830546486093	0.519704397295	0.907514578161	0.140560388434	0.60066766289	2.91401012911	1.29774577367	0.127385750685	1.12826451102	0.983186088195	0.158062228897	1.21252044729	1.35286837209	2.48221932438	0.355316325864	0.267446449343	1.43625266771	0.131736721211	0.663542833676	0.0502481551294	2.06240070436	0.305350221084	0.0429723527786	0.113471094851	0.183752668674	0.591814353813	0.498424108999
AC239803.1	0.0	0.0	0.0954204092434	0.0278139209327	0.21162880915	0.0541162784282	0.21191645645	0.0867251224712	0.0324296475636	0.147332790641	0.105667209542	0.356486148404	0.27614038659	0.181113797659	0.0	0.0673675727942	0.473813824312	0.0295752412167	0.0354204656651	0.0867737814624	0.287495863787	0.0386554766901	0.0291657021861	0.246376142764	0.102434577385	0.0423082099405	0.0703107109275	0.0626505262689	0.0	0.024399892203	0.185238474235	0.0	0.111011146807	0.0798360120092	0.418067789031	0.0	0.0415912908569	0.0313057471712	0.216153640689	0.0925220693158	0.10485519895	0.0529358471479	0.199027342959	0.183818804187	0.0603611652983	0.0341544225697	0.116148779874	0.0542147426243	0.0
SLIT3-AS1	0.177825626884	0.00868992733714	0.0	0.0421126267644	0.0249680961957	0.0223463505674	0.00833401099996	0.03979065585	0.00892749580817	0.0963275367748	0.0339370786089	0.130848522248	0.0108597371715	0.0997169436533	0.0242245535309	0.0278182358849	0.150502273555	0.0040708558653	0.0146262486261	0.14730803063	0.0508784064777	0.00532069621535	0.0521883083291	0.0527523253465	0.0187993462551	0.0407643123947	0.00967785073586	0.021558679814	0.0371716435385	0.0201509993226	0.106237387859	0.076500051177	0.0	0.010988951717	0.0209252880088	0.0152354579185	0.0228991742234	0.05170859648	0.114758723632	0.0	0.00962179589165	0.0218589125547	0.0136974643842	0.101206255827	0.0207708875466	0.206850728239	0.149213754767	0.0298493461312	0.0268929066941
AC090625.2	0.0	0.366855851368	0.0	0.0	0.0	0.0	0.0	0.0	0.0538407276153	0.183454922709	0.0292386744551	0.0	0.0654938589264	0.0	0.0	0.0	0.0	0.0	0.0	0.0240107632103	0.0	0.0320885231211	0.0	0.0454490525048	0.0	0.0	0.0	0.0	0.0	0.0607642103126	0.0	0.0	0.0	0.0331365686911	0.0	0.0	0.0345255889353	0.0	0.0	0.0768040343741	0.0290139868393	0.0439428846981	0.0	0.0	0.0	0.0283521268436	0.0	0.0	0.0
LINC01068	0.191825710769	0.0374963163	0.0283361712532	0.396463624345	0.107735265905	0.0321408835969	0.233743684206	0.0515080147274	0.0192607022823	0.0218760704336	0.0209193831046	0.141150132425	0.0702882988755	0.107567587007	0.287449087547	0.180050073697	0.0649404837827	0.017565405695	0.336592270409	0.0343579429363	0.0731787025029	0.0	0.0346443423757	0.47150253227	0.304191079252	0.628195106161	0.0835182477868	0.0372095667066	0.0	0.0434749460524	0.366724419526	0.0300083073678	0.46152424294	0.0474164159723	0.24829992995	0.0	0.123510048815	0.0	0.715251885231	0.0549509527704	0.145310381601	0.188638792323	0.177310271006	0.109174151658	0.0179249316839	0.0202850852279	0.114972318936	0.09659809114	0.145050829614
ARPP21-AS1	0.0	0.0	0.0	0.0	0.0	0.0	0.0	0.0	0.0	0.0292219095829	0.0	0.0	0.0	0.0	0.0	0.0	0.0	0.0	0.0	0.0	0.0	0.0	0.0	0.0	0.0	0.0	0.0	0.0	0.0	0.0	0.0	0.0	0.0	0.0	0.0	0.0	0.0	0.0	0.0	0.0	0.0	0.0	0.0	0.0	0.0	0.0	0.0	0.0	0.0
USP46-DT	1.02703631977	1.5024287348	0.822181579645	0.901563830234	2.952302662	1.60980437023	2.47187720535	2.50272594205	3.24667807479	3.50618301392	2.87593610704	3.85172851822	2.08799171812	4.68165341467	3.86330775747	2.2251226453	2.36280910333	3.03371987671	2.20904736247	2.69401679661	3.97697386274	1.87154473975	3.03957823737	2.32505730147	1.48504072431	1.82272488436	1.37032086898	3.13611317563	1.86984362428	5.87669541123	4.45892103375	2.50844251779	1.6852932688	2.62057138656	2.05842537348	1.56683891559	3.25943961649	1.51570001094	1.34300476317	1.68932232477	3.84335659254	2.36746484334	2.46346980002	3.21799840409	1.80795513236	2.39634989652	0.969014788831	2.55812883852	4.0683989561
AC125603.3	0.0	0.055858709879	0.0844254649684	0.0246090246936	0.0	0.694269539095	0.0267854427612	0.0	0.0860786941503	0.0977671295921	0.155819273331	0.0350455061303	0.104709317666	0.0267074530155	0.0	0.0596050541183	0.0	0.130836972461	0.156695475679	0.0	0.0726767909631	0.0	0.0	0.0242207913554	0.0302104720684	0.0	0.342149858731	0.0	0.17920403459	0.0863535279614	0.0	0.0	0.0	0.0353184003745	0.0	0.122416590888	0.0367988787417	0.221588004669	0.0	0.0409305450677	0.0	0.0936724867227	0.0293490251963	0.0271063394378	0.16021790789	0.0906568006481	0.0	0.047967776396	0.0648251855804
AP000864.1	0.0534160825371	0.0	0.0315621353651	0.0367999569264	0.0	0.0178999997878	0.0200272695107	0.0573720040963	0.0214534591575	0.121832884569	0.0699029232357	0.0	0.0	0.0399379143555	0.0	0.0222831202319	0.0	0.0	0.0937280014523	0.0	0.0	0.0511441691592	0.0385884675077	0.0	0.0225881375773	0.0839655243435	0.0	0.0	0.0	0.0	0.163389833684	0.0	0.0	0.05281459256	0.0251425383613	0.0549179660045	0.0	0.0	0.0408554134049	0.0	0.0	0.0	0.0	0.0	0.0	0.135566784969	0.0	0.0717302748567	0.0161564308677
LINC01118	0.0153155949048	0.0239500070589	0.0	0.00527568857568	0.00573447526212	0.0461910007757	0.051680426395	0.00548328226182	0.0184535709559	0.00698644684337	0.0334045729328	0.00751306395205	0.0224476084631	0.0229022005567	0.0250366691323	0.0	0.0138264697129	0.0168293167929	0.0134369653604	0.00548635877501	0.0311609355166	0.0293283722572	0.0719171924217	0.0311547541211	0.0129530563963	0.0240748084796	0.0133363942209	0.00594171290155	0.0128059345406	0.0323968573141	0.263517458936	0.028750791179	0.0210563710309	0.128716640447	0.0144178649624	0.0262436979142	0.0	0.0118760223058	0.0292854198425	0.0	0.0132591488158	0.0602445900493	0.0377511060752	0.0406774445378	0.0114491844192	0.0583050795522	0.0146872446245	0.0411333733188	0.0602213678131
AC112229.4	0.0	0.0	0.0134263010388	0.0	0.0	0.0	0.0766750828779	0.0	0.0	0.0518268160796	0.029736191167	0.033440018284	0.0111013805379	0.0339785920564	0.0123817907772	0.0284372280447	0.0	0.0	0.0	0.0081397744391	0.0346736784111	0.0	0.0	0.0616298670091	0.0288264844737	0.0595305310027	0.0	0.0	0.0	0.0137329236221	0.121633465848	0.0	0.0	0.0	0.0	0.0	0.0	0.0	0.00868979669934	0.0520739395364	0.00983589344422	0.0	0.0	0.0517291137438	0.0	0.0	0.0	0.0152567665762	0.0
LINC02756	0.0	0.0	0.0	0.0	0.0	0.0	0.0	0.0	0.0	0.0	0.0	0.0	0.0	0.0	0.0	0.0187860287299	0.0	0.0	0.0	0.0	0.0	0.0	0.0	0.0	0.0	0.0	0.0	0.0	0.0	0.0	0.00860922437538	0.0	0.0	0.0	0.0	0.0	0.0	0.0	0.0	0.0	0.0	0.0	0.0	0.0	0.0	0.0	0.0	0.0	0.0
DNM1P35	2.37423428341	0.187340441037	1.48009386358	0.656523698302	0.697305356553	0.631384873318	0.649252918422	1.1268643841	1.08478595238	1.31157609736	1.57252341428	4.13514986449	1.86230185435	1.38022575725	0.255186066885	4.73411459632	1.19951130313	1.65150076581	0.339205400488	6.71426197152	3.06343616463	1.99691670517	0.637290719662	1.73541818112	1.13755504644	2.70491196677	0.270281606781	2.72523893674	2.28569462186	0.941248037368	2.17786911704	1.74462350087	0.404278360862	1.11990792254	6.07979385908	0.197817223845	2.27199601717	2.09860452571	4.1233466948	1.07323278648	0.485574734575	1.08528449485	0.375829549754	2.198368342	1.06654468044	0.548206337169	7.69734626302	1.3381926277	0.576472400002
AL157838.1	0.194279117141	0.260406071954	0.106594741741	0.296370556382	0.852121937952	0.2650659441	0.816859653703	0.268286350091	0.613078469128	0.525410401477	1.17436166001	0.878154660804	0.454242579517	1.07387017916	0.0756170116212	0.613631888081	0.388362434857	1.48928243041	0.432208959535	0.725773781003	0.508214682131	1.02973122358	0.666661274189	0.908018300382	1.78980746391	0.632593978367	1.6917285363	0.861382135751	0.162443945024	0.960294718318	0.742829479679	0.824928609415	0.457887703856	0.370462070115	0.783820140761	0.328146919172	0.571838691238	0.511127007172	0.371487072327	0.556537627179	1.26745432996	0.227442188985	0.627097876497	0.531791278034	0.420139765655	0.72199336919	0.532309889109	1.71441664126	0.503677700913
AC026320.1	0.0	0.0	0.0	0.0	0.0	0.0	0.475730820603	0.0	0.0	0.0	0.067090291773	0.0	0.0	0.0	0.0	0.0	0.0	0.0	0.0	0.0	0.0391150835084	0.0	0.0	0.0	0.0	0.0	0.0	0.0	0.0	0.278855910892	0.0294029324183	0.02405981676	0.0	0.0190085742879	0.0	0.0	0.0	0.0	0.0	0.0	0.0166436823729	0.0	0.0	0.0	0.0	0.0	0.0	0.0	0.0
AC090220.1	0.0613074519996	0.0	0.0	0.0	0.00765159235976	0.0	0.0229859773666	0.029265687787	0.0	0.0466105797349	0.0178288797737	0.0400991547482	0.0499202750499	0.00763968344057	0.0	0.0	0.0	0.0149703987324	0.0	0.0292821079292	0.031183861455	0.0195666332863	0.0147630982225	0.0692837233593	0.00864172420556	0.02141557419	0.00889747077658	0.0	0.0	0.0432275900713	0.0390683460472	0.0	0.0	0.0202057005085	0.00961898171564	0.0	0.0210526840123	0.0	0.0312607636412	0.0234164154242	0.0265378078566	0.0	0.0	0.0232613554445	0.0	0.0172882892348	0.00979870028363	0.0548848483306	0.0
AC005726.4	0.0641190279762	0.0501335789496	0.0	0.0552169252127	0.0600187230805	0.075203138536	0.0120200601865	0.0918234599264	0.0386281120564	0.116995567822	0.0559395507581	0.0629071688986	0.0626515584929	0.0958804961443	0.0698776594926	0.0133739872121	0.0434135828797	0.0469708355427	0.0703176372853	0.0344531172935	0.0326139615956	0.0920878392063	0.0463204134442	0.0543458199388	0.0135570539476	0.167982735683	0.125624400411	0.0	0.0	0.155005778723	0.281934212094	0.0	0.264458687684	0.047547763385	0.0452704984345	0.0	0.0330272485106	0.0497191921833	0.0980831716091	0.0367354476508	0.0555096774987	0.0	0.105363813447	0.060820318406	0.0119830568228	0.0406825531994	0.0461163207254	0.172205646009	0.0193936843288
AC130415.1	0.0	0.0	0.020312265334	0.0	0.0	0.0	0.0	0.0246150512625	0.0	0.0	0.0	0.0	0.0167949598633	0.0	0.0	0.0	0.0	0.0	0.0	0.0	0.0	0.0	0.0	0.0116547570285	0.014536920223	0.0	0.0	0.0	0.0	0.0	0.0	0.0	0.0	0.0	0.0	0.0117810818162	0.0	0.0	0.0	0.0	0.0	0.0	0.0	0.0	0.0	0.0145409917871	0.0	0.0	0.0
AL078587.1	0.192179632744	0.100174660521	0.151405077397	0.0882655793437	0.0479706842038	0.0429335788268	0.360269147102	0.20641219186	0.0514566363556	0.672103920406	1.08981494713	0.188547409365	1.28317211797	0.742388352641	0.0698131967071	0.267232991711	1.01204911381	0.211173770311	0.0281011074465	0.229475559833	1.23818724678	0.582684953059	0.50905450679	0.542956854185	0.406336423208	0.772007742272	0.529924823134	0.0497042920583	0.0	0.0580735441733	3.69850373065	0.360764078982	0.440357870175	0.601716068372	1.05533717292	0.329305146706	0.395961366829	0.844446538087	0.783941511828	0.550523382921	0.831877039636	0.37797366875	1.05266614357	0.170139791083	0.167608032793	0.623223688588	0.307158519961	0.430116961779	0.271261108665
CRPPA-AS1	0.0125254161793	0.0	0.0	0.0302019848512	0.00468977468226	0.029381312783	0.0657460867775	0.0134530312636	0.0503057303476	0.039995643924	0.0218551708048	0.0430103938871	0.0244775028311	0.0280948531721	0.0	0.0	0.0113075782248	0.0275267396606	0.0274725833983	0.0179474391673	0.0191130521689	0.0119926803584	0.0769124397475	0.050958028566	0.0	0.0328148092973	0.0272669604066	0.00971851597966	0.0209459261209	0.0	0.0335237979466	0.0627013406472	0.0172203438409	0.0185765612359	0.00589561685962	0.0	0.0	0.0145686918654	0.0718506999815	0.0143522690497	0.0325308337289	0.00821154916076	0.00514560831364	0.0332668711282	0.0	0.026490623566	0.0900865356163	0.00840993482267	0.0113654546147
AC144450.1	0.126948642227	0.132345316276	0.175024638527	0.03644115174	0.0950643906343	0.319058497132	0.00793280023275	0.666601388241	1.12169823017	0.115819195568	0.0184590290893	0.913361490664	0.0723585412758	0.348026919734	0.0	3.23926772171	0.0955045912222	0.116246377726	0.250598175729	1.37184712802	0.269050277332	0.94200640636	0.252200678867	0.545167062464	0.429463676058	0.121948709944	0.101331402403	0.229833131102	0.451122405174	0.588214342201	0.323593515828	0.609016860802	0.0	0.491616637022	0.169302284517	0.145020019919	0.163475823295	0.42656703641	0.55021610984	0.0606101307218	0.155696019565	0.443874013867	0.0	4.32700429072	0.403327347651	0.68017460669	0.405801140326	0.0710308937491	0.460768412316
LINC02263	0.0	0.0	0.0	0.0	0.0	0.0	0.0	0.0141096491346	0.0	0.0539328319884	0.0	0.0	0.0	0.0147330558065	0.0	0.0	0.0	0.0	0.0	0.0	0.0	0.0	0.0	0.013361299204	0.0333309635079	0.0	0.0	0.122314307812	0.0	0.0	0.0	0.0	0.0	0.0	0.0	0.0	0.0	0.0	0.0150715202685	0.0	0.0	0.0516740392137	0.0647610726239	0.224296497731	0.0	0.216711943433	0.0	0.0	0.0
LINGO1-AS2	0.0	0.0	0.0	0.0	0.0	0.0	0.0	0.0	0.0	0.0	0.0	0.0256894660321	0.0	0.0195774089978	0.0	0.0	0.0	0.0	0.0	0.0	0.0532743897558	0.0	0.0	0.0	0.0	0.0	0.0	0.0	0.0	0.0	0.0	0.0	0.0	0.0	0.0	0.0	0.0	0.0	0.0	0.0	0.0	0.0	0.0	0.0	0.0	0.0443028709049	0.0	0.0	0.0
AL033384.1	0.075315517677	0.286027059821	0.0762890163768	0.0222373461439	0.17322664488	0.522799807871	0.00403400222558	0.0385206101256	0.0950680092816	0.0883448868579	0.272217767378	0.395850231933	1.68209824228	0.160890265454	0.809071561962	0.457815578363	0.543941116514	0.370446622243	0.122714845409	0.211982226174	0.109454355154	0.293599545607	0.812247181736	0.507037911133	0.209292009161	0.140939961841	0.00468447562733	0.0208705657698	0.0944611288619	0.152811224488	0.0575940303117	0.107721175255	0.0591692508546	0.62765405165	0.111415648766	0.586279494532	0.243851014259	0.158517480253	0.255108949522	0.74588212992	1.60678326249	0.0141074770831	1.087341821	0.130634580395	0.0603237552175	0.323128144113	0.330173992575	0.0	1.24640330478
AC087477.2	0.196419688756	0.20476962475	1.68285758523	0.0969789549399	0.0735435909065	0.190881574203	0.0441861311097	0.126579756351	0.176182942921	0.20010643496	0.608338658746	0.186283750104	0.236706637787	0.33777398809	0.00356767420472	0.0983264215401	0.192098759621	0.0431665787323	0.235513034009	0.0187630780207	0.103238594442	0.153586817624	0.0898675417161	0.186458530321	0.143971157856	0.198975439547	0.592927586777	0.119382154997	0.232664487677	0.0830967477252	0.190256877805	0.389208255847	0.252041147945	0.110051149875	0.021572421185	0.0224380400421	0.0539596607761	0.53815423574	0.262906087581	0.161298610376	0.144539223896	0.0472160205563	0.0403459162137	0.22606165717	0.528601266538	0.24094228707	0.153828323084	0.422022360085	0.0712918126164
AC040169.3	0.283663837003	1.55254355399	0.435784385352	0.762155970657	0.148693444338	0.0190114376831	0.701936161772	0.304671590381	0.296211976929	0.155277205823	0.371216504111	0.111321019473	0.194020206264	0.233297457224	0.123656054298	0.0946668506585	0.179258372446	0.3324798359	0.323530070372	0.101614177638	0.0577139222354	0.0543197875057	0.122953450392	0.153873262729	0.287888027946	0.0594527133151	0.395210532011	0.418182025831	0.0474363620973	0.10286229066	0.260302431115	0.0710000474976	0.389990139926	0.140234825016	0.186925734549	0.136098445164	0.175335834005	0.131975208663	0.151872656039	0.390044017704	0.0982303606717	0.148773949501	0.372905261318	0.129153734968	0.169642490708	0.239973884068	0.244823408557	0.228552346357	0.120117255634
AL451129.1	0.0	0.0	0.0	0.0	0.0	0.0	0.0	0.0	0.0	0.0	0.0	0.0	0.0	0.0	0.0	0.0	0.0	0.0	0.0	0.0	0.0619665270317	0.0	0.0	0.0	0.0	0.0	0.0	0.0	0.0	0.0	0.0	0.0	0.0	0.0	0.0	0.0	0.0	0.0	0.0	0.0	0.0	0.0	0.0	0.0	0.0	0.0	0.0	0.0	0.0
ZNF84-DT	0.0266875124128	0.0	0.0	0.045964588782	0.0399694248093	0.617075319356	0.0200118757601	0.0	0.0	0.0365217717	0.0	0.183281801468	0.247728885301	0.0798144329933	0.0872530805886	0.0222659925454	0.0120463515907	0.00977506050975	0.0585349740046	0.0	0.122170746992	0.0127762144325	0.106036718939	0.0633352284329	0.0338561631635	0.181785467769	0.0	0.0	0.0	0.0161290601803	0.030612046088	0.0	0.110072543721	0.0791609957663	0.28891694735	0.0731676718482	0.109972360144	0.0206940373307	0.07144201806	0.107029757356	0.011552071624	0.0524882727293	0.0	0.0303774349733	0.0	0.0	0.0383889126408	0.0537563551002	0.121080092975
AC009283.1	2.42235723133	1.09431109772	3.8804299759	1.33506820477	6.10700277834	1.19055812542	2.64391007571	2.331942182	1.64310214322	3.02032220814	7.63152068917	5.70377837447	3.49777823014	5.01081506855	11.1756315864	3.99714265246	3.23165326326	1.63649668066	3.80179664805	3.83732944689	6.24276732794	1.49467843202	1.47772891076	6.66128089696	4.37054196845	5.89494391838	4.05458433015	2.04658385812	1.50781441197	6.58797089482	7.4095389694	4.31151916339	2.81228238577	1.17092817614	17.4321599305	3.72647490253	4.74140715769	1.73225134347	3.56138855611	3.94760829081	4.80003799636	1.30575089632	5.7496787966	3.59467883744	1.34806602499	2.82343226576	2.27135391753	3.7227456602	2.52365955027
LINC00667	2.19743099613	1.40797202126	1.12260992595	3.79727757581	1.81164332135	3.88649574467	3.79259642252	3.39916762093	3.11513773304	2.19764398969	3.46309506199	3.55902603897	3.42981257161	4.06058477548	2.42891571959	2.77835536987	3.96048437286	1.80283592318	0.572414320354	2.74479263431	1.57170662068	3.42832005834	3.21072640617	1.53069429914	3.20264611486	1.80503156661	3.27470127871	1.24938448019	1.80243913684	3.37061108603	4.95732910152	3.050525793	2.46854612683	4.28860525726	2.46171606054	4.12490174605	3.44672504476	1.97915197164	5.13594679412	2.63754660318	2.27517286516	3.02495102494	4.79242403164	2.43788353429	1.83193232956	2.66704348461	1.69683379857	3.87604439225	3.95786408907
AF241725.1	0.0	0.0	0.0	0.0	0.0	0.0	0.0	0.0	0.0	0.0	0.0	0.0	0.0	0.0	0.0	0.0	0.0326506321241	0.0	0.0	0.0	0.0	0.0	0.0261276082083	0.0	0.0	0.0	0.0	0.0	0.0	0.0	0.0	0.0	0.0	0.0	0.0	0.0	0.0	0.0280447318409	0.0	0.0	0.0	0.0	0.0	0.0	0.0	0.0	0.0	0.0	0.0
PPM1B-DT	0.112454910604	0.0	0.0166116501922	0.0193683983823	0.0105263606633	0.0753684201591	0.0421626726541	0.0503263193828	0.101621648641	0.0128245141651	0.208482402633	0.0413735610833	0.0686757468095	0.0840798196958	0.0612773321704	0.0820957061176	0.0761407453582	0.0308923572223	0.01233263177	0.100709112089	0.100099774436	0.026917983768	0.121858318445	0.0571885243663	0.0356654803852	0.0589231749779	0.0489613047754	0.0327203153388	0.0235069259948	0.0339820361046	0.0322479934903	0.0175919146026	0.115954963061	0.0555943079578	0.251425383613	0.115616770536	0.0579247127724	0.0762998372351	0.0752599720616	0.0966424853582	0.0121694292978	0.055293314025	0.0346484848067	0.0320008444536	0.02101643812	0.0118918232429	0.0808809317339	0.0755055524808	0.0850338466723
AP000757.2	0.0623347462282	0.0	0.0	0.0	0.0466788345394	0.0	0.116855701813	0.0223170572487	0.0250354550312	0.0284349640824	0.0	0.0	0.0913621694539	0.0932123674365	0.0	0.0260036412042	0.0281369899812	0.0	0.0	0.0223295787126	0.0951191752462	0.0	0.0	0.0	0.0	0.0	0.0	0.0	0.0	0.0376730831142	0.119168976543	0.0	0.0856998081274	0.0308164139712	0.0	0.0	0.0321081778608	0.120839059997	0.0476768738118	0.0357131865402	0.0	0.081732187697	0.0512158931613	0.0	0.0	0.0263669689497	0.0	0.20926695986	0.0
AC084782.1	0.0	0.0	0.0	0.00970384259722	0.0105477123077	0.0	0.0792153662187	0.0201713604666	0.0339425925818	0.0128505273784	0.0184328195145	0.0	0.0	0.047390831436	0.0	0.0117517469783	0.00635793242173	0.0	0.0	0.0252283475516	0.0573158951855	0.00674314603519	0.00508772898175	0.028652262715	0.0	0.0147606736506	0.0	0.00546444752447	0.00588865184656	0.00425637064799	0.0161567026209	0.0088137989997	0.0	0.0	0.0132597565394	0.0	0.0	0.00546104311709	0.0215464654874	0.00806987622836	0.0	0.00923424514143	0.0	0.00534429248144	0.0	0.00595797229411	0.00675374920158	0.00945733846996	0.025561898736
AC026336.2	0.227525908579	0.0	0.403316932909	0.109724642212	0.647447058887	0.82344691029	0.238857342788	0.814587214125	0.548286308743	0.269852653894	0.496252731577	1.58490201118	0.889274414781	1.2418440604	0.0	0.398642976626	0.431347800538	0.166675671339	0.0798469212896	0.603132749265	0.231460815256	0.718900673961	0.378045602386	0.0	0.192428432834	1.26370131657	0.118873941149	0.300114906308	0.190242815226	0.110007377691	4.01916506024	0.427116930556	0.0	0.134978316503	0.492635581261	0.0311897578881	0.398469641106	0.141142556054	5.51655172482	0.130355471185	0.0787902761875	0.447491761605	0.579518235397	0.448906559811	0.255130744544	0.404212890963	0.676392850902	0.48885639483	0.192691377322
AC084026.1	0.0	0.0481335691511	0.0	0.0	0.0	0.0	0.0461621460353	0.0	0.0	0.0	0.0	0.0	0.0902282418189	0.0230138690878	0.0	0.0	0.0	0.0	0.0	0.0	0.0	0.0	0.0	0.0	0.0260324280589	0.0	0.0268028419316	0.0	0.0	0.0186027546938	0.0	0.0	0.0	0.0	0.0	0.0	0.0	0.0	0.0	0.0	0.0	0.0	0.0	0.0233575903666	0.0	0.0260397193351	0.0	0.0	0.0
PACRG-AS2	0.0	0.0	0.0	0.0	0.0	0.00754539550069	0.0	0.0	0.00904328693408	0.0	0.0098220709259	0.0	0.0220011795875	0.0	0.0	0.0	0.0	0.0	0.0	0.0	0.0	0.0	0.0	0.0	0.0	0.0	0.0	0.0	0.0	0.0	0.00860922437538	0.0	0.0	0.0	0.0	0.0	0.0	0.0	0.0	0.0	0.0	0.0	0.0	0.0	0.0	0.0	0.0	0.0	0.0
AC090617.1	0.0	0.0	0.0635151330877	0.0	0.0	0.0	0.0	0.0	0.0863451916555	0.0490349071019	0.0468905057825	0.0527310092239	0.0	0.120555623828	0.0	0.0	0.0	0.0	0.0	0.0385064252104	0.0546763473809	0.0	0.116482216161	0.0364436674884	0.0	0.0563236231406	0.0	0.0	0.0	0.129931314518	0.123301151581	0.0672632028925	0.0	0.0	0.0505964394268	0.0	0.0	0.041676381683	0.0411083881009	0.0	0.0	0.0	0.0441598335771	0.12235616997	0.0401784846413	0.0	0.0515417702226	0.144348850331	0.0
AL161668.1	0.0	0.227491617329	0.171916659112	0.0334077821259	0.0363130039643	0.0	0.0727247216868	0.0	0.0389518113194	0.0	0.0	0.0951514859179	0.0	0.0362564864959	0.105694839707	0.040458179192	0.087554767707	0.0355233344223	0.0425441347374	0.0	0.0	0.0	0.07006286	0.0328807391026	0.0	0.0508171236716	0.0	0.0	0.0	0.0	0.185410949537	0.0606871914365	0.133337410969	0.0	0.0	0.0	0.0	0.0376018750939	0.0	0.0	0.0419811317954	0.254328651102	0.0398425314118	0.0367979915272	0.0	0.0	0.0	0.0	0.0293343018548
AC010649.1	0.0	0.0	0.0891973390753	0.0	0.0	0.0	0.0	0.0	0.0	0.0	0.0	0.0	0.0	0.0	0.0822581578592	0.0	0.0	0.0	0.0	0.0	0.0	0.0	0.0	0.0511795852119	0.0	0.0	0.06572522978	0.0292823111909	0.0	0.0	0.0	0.0	0.0	0.0	0.0	0.0	0.0	0.0	0.0	0.0	0.0	0.0	0.0	0.0286384368842	0.0	0.0	0.0	0.2533949927	0.0228297392696
LINC00649	0.0266409730846	0.0227237720434	0.0729830348321	0.979424076818	1.89977093354	1.87478025121	2.01313453741	0.193361048962	1.01258950467	0.0850688598306	1.61957700563	0.2257325639	1.25304974332	1.56543753657	0.0171562424665	1.97821757249	0.59470794226	0.0230643970984	0.0626825623552	0.812919091542	2.33567470332	0.0417401492161	1.33058344034	1.07400016847	0.0952464367012	2.07229366198	0.111773235354	0.492341538048	0.382733616844	2.11214970885	1.75666010763	1.46699093674	0.163156031196	1.35895527557	0.176695782638	0.0672300713853	0.74850397887	0.0366209109976	0.568687063682	0.0444023323725	0.0608047028879	0.0492211804187	1.17304794527	0.110270767021	0.334036903525	0.684327311588	0.065031217898	0.0991945242072	0.975742037199
OTX2-AS1	0.111354886623	0.0	0.0	0.00767157536952	0.0	0.00373155864723	0.00417502411223	0.00398672254251	0.0	0.0050796263611	0.0194299337623	0.0	0.0	0.120723169596	0.0	0.00464529446785	0.00502639622179	0.0040786894558	0.0195391920924	0.0079779187575	0.0339842082182	0.0106618697734	0.0120666311161	0.041528014941	0.0	0.14003230487	0.0	0.0086400661628	0.0	0.0	0.0	0.0	0.0	0.0110100978717	0.00524138868982	0.00381619391736	0.0	0.0690774664971	0.025551012232	0.0	0.0	0.0	0.00457460751937	0.0126751260103	0.0	0.00942039878447	0.0533931744127	0.007476696385	0.0370489033689
AL583805.2	0.0	0.0	0.0844254649684	0.0	0.0	0.0	0.0	0.0	0.0	0.0	0.0	0.0	0.0	0.0	0.0	0.0	0.0	0.0	0.0313390951358	0.0	0.109015186445	0.0684026953775	0.0	0.0	0.0	0.0	0.0	0.0554315355877	0.0	0.0215883819903	0.0	0.0447037336096	0.0	0.0	0.0672537034357	0.0	0.0	0.0	0.0	0.0818610901354	0.0	0.0468362433614	0.0293490251963	0.0271063394378	0.0	0.0	0.0342551271232	0.0	0.0
AC018904.1	0.320299387907	1.25218325651	1.24909188853	1.12538613663	1.1992671051	0.858671576536	1.70527396295	1.7659709748	0.643207954444	2.8929690487	0.726543298084	0.817038773915	1.47095340353	2.22716505792	0.48869237695	1.12237856519	0.346988267592	1.22011511735	3.14732403401	1.21622046711	0.423590373898	1.25737279344	1.1800809021	1.84605330423	1.84205845188	0.839138850296	0.864614185114	1.7893545141	0.642753954322	1.20018657958	0.90625588102	1.04220733928	1.93757462877	0.221684867295	0.241219925238	0.965961763671	0.692932391952	1.98693303079	0.906432373051	1.21115144243	1.19235709015	1.13392100625	0.921082875626	1.75000927972	1.19720023424	1.11096396661	0.798612151899	0.688187138847	0.930038086851
LINC02745	0.0	0.0	0.0	0.0	0.0	0.0	0.0133241813531	0.0	0.0	0.0	0.0155021835903	0.0	0.0	0.0	0.0	0.0	0.0	0.0260334774272	0.0	0.0	0.0	0.0	0.0	0.0120484182177	0.0	0.0	0.0	0.0	0.0	0.0	0.0407638402871	0.0	0.0	0.0	0.0	0.0	0.0	0.0	0.027181185991	0.0	0.0	0.0	0.0	0.0	0.0	0.0	0.0	0.0	0.0
C1orf195	0.0	0.0971282039399	0.0	0.0855812951776	0.372094609495	0.0208139532416	0.931500907474	0.11118605445	0.0498917654825	0.481664892481	0.162564937758	0.243751212584	0.24276077942	0.464394352971	0.0	0.103642419683	0.140181604826	0.0910007422053	0.13623256025	1.06798500261	0.315929520645	0.0297349820693	0.134610933166	0.400098009617	0.210122210021	0.227813438141	1.13578840729	0.096385425029	0.0779008594013	0.281537217727	0.189988178703	0.194329289215	0.0	0.214943109256	1.90030813196	0.127716200011	0.0	0.313057471712	0.261284620613	0.0711708225506	0.349517329832	0.0	0.484810194388	0.636295860648	0.046431665614	0.341544225697	0.32759912272	0.250221889035	0.30058476033
AC138035.1	0.0377806894985	0.059080158871	0.0111617997755	0.266789676847	0.190969258063	0.0696327521669	0.247889217284	0.0473417879286	0.0834560571142	0.198193865539	0.782826534241	0.518932804593	0.313786138034	0.211857815542	0.144108415836	0.401896319743	0.247277910319	0.0484338825149	0.240311864442	0.142105050164	0.144127803624	0.0723475733482	0.286579206464	0.352242520637	0.151775570772	0.435512150204	0.123368902471	0.0586283488479	0.0394872872736	0.365334621016	0.057782041292	0.30733208808	0.0779131552671	0.15875986066	0.21339695236	0.038842957457	0.087572522098	0.175775468339	0.122810750306	0.530315560523	0.147185208536	0.0495373542407	0.100885278123	0.494550591244	0.240065352737	0.399521265098	0.0271730007321	0.0634176804365	0.0514228077129
LINC01659	1.0900234756	0.0	0.151544878946	1.13746865938	0.420131061563	1.13879038354	0.81736409268	0.344337974724	0.399157157916	0.438733379333	1.24465500437	1.03796828683	0.281932013218	1.71386386858	0.227102393351	0.882683156001	0.419664634503	0.446222937656	0.168762329485	0.49382801454	0.782735078296	0.276263517619	0.810607235273	0.858663955033	0.176241701319	0.487149933479	0.097707866986	0.149250561195	2.92186966093	0.00968786117018	0.0490320368858	0.401219104973	0.0881528958947	0.269437325848	0.407434485911	0.49441382137	0.511922351914	0.285885355054	0.134864360963	1.12043115335	0.180406451871	0.147125484686	0.368773347065	0.206789082581	0.131813625051	0.203412765997	0.768605345424	0.215257057511	0.766050530986
LINC02297	0.0	0.0	0.0	0.0	0.0	0.0	0.0	0.0	0.0	0.0	0.0405777183329	0.0	0.0	0.0	0.0	0.0	0.0	0.0	0.0	0.0	0.0	0.0	0.0	0.0	0.0	0.0	0.0	0.0	0.0	0.0	0.00889177762012	0.0	0.0	0.0	0.0	0.0	0.0	0.0	0.00889350928104	0.0	0.0	0.0	0.0	0.0	0.0	0.00983683972203	0.0	0.0	0.0
AC092681.2	0.0456247748346	0.0	0.00673961497613	0.00392903613702	0.0298950026067	0.00764454655852	0.0470417138638	0.00816728047802	0.0274863635723	0.104062253574	0.009951138875	0.0447624598668	0.0334354325794	0.0554328804704	0.0	0.019032888503	0.0566344735923	0.0	0.0300212882444	0.012257794359	0.0174051841696	0.00546053054426	0.0205999539093	0.0696069260109	0.00964670790095	0.0537886900361	0.0943558653544	0.0177002143861	0.023842849543	0.0137870612974	0.0436117739384	0.0142746481828	0.0156816008958	0.00563887732654	0.0268440373437	0.0	0.0176257441542	0.0442229674232	0.0	0.0130698061123	0.0296240049595	0.0299111882702	0.0187432670768	0.0302942729196	0.0255801258984	0.0192988195861	0.19688820767	0.0842430133419	0.00689992119844
AC025244.1	0.14806163603	0.11576687847	0.0	0.102004144999	0.63752937024	0.967515980001	0.166538062029	0.0	0.654124660878	0.0	1.80843383495	0.0726316246452	1.44673001808	0.0553510540108	0.363058393963	0.401476260042	0.100249275605	0.0271158928	0.194850322849	0.0530387008228	0.0753111309341	0.0354410553875	0.133702046269	2.10829336097	0.12522208465	0.232740259374	0.0	0.804170934197	0.0	0.693498002274	0.113223232297	0.231620624033	0.0	0.256190187791	0.905989122189	0.050741546415	0.266929180126	0.0	1.18907546477	0.0424141682365	0.0320452988971	0.0970678647063	0.45619273706	0.814577287923	0.0276708966719	0.0626285786993	0.0	0.0	0.380657912769
AC008627.1	0.0	0.0	0.0	0.00701877112739	0.0	0.0	0.0	0.0	0.0	0.0	0.0	0.0	0.0	0.0	0.0	0.0	0.0	0.0	0.0	0.0	0.0	0.0	0.0	0.0	0.0	0.0	0.0	0.0	0.0	0.0	0.0	0.0	0.0	0.0	0.0	0.0	0.0	0.0	0.0	0.0116738526425	0.0	0.0	0.0	0.0	0.0	0.0	0.0	0.0	0.0
LINC01476	0.0	0.0	0.0	0.0	0.0	0.0	0.0	0.0	0.0	0.0436316115535	0.0208617539501	0.0	0.0	0.0178785429277	0.0	0.0	0.0431743895856	0.0	0.0	0.0	0.0	0.0	0.0	0.0324278363602	0.0202235391532	0.0	0.0208220424923	0.0	0.0	0.0	0.0	0.0	0.0	0.0	0.0	0.0	0.0	0.0370839429301	0.0	0.0	0.0	0.0313531877047	0.0	0.0181455660699	0.0	0.0404584069008	0.0229311181569	0.0	0.0
AC009120.4	0.292382767571	0.114304560005	0.0	0.0	0.0	0.0244947365517	0.0274057372251	0.0	0.0	0.100031210488	0.0637710878642	0.0	0.214268330046	0.136629707006	0.0	0.0	0.0	0.0	0.0	0.0523687382861	0.111539748657	0.0699867577968	0.0528052713263	0.0495633877842	0.0	0.0	0.0	0.0	0.0	0.0	0.1117930441	0.0	0.0	0.0	0.206433472861	0.0	0.0	0.0	0.0279537039086	0.125635230966	0.0	0.0	0.0	0.0277340651932	0.0273213695561	0.0	0.0350484037513	0.0	0.0
AC090809.1	0.0	0.0	0.0	0.0	0.0	0.0	0.0	0.0	0.0	0.0	1.32777469346	0.0	0.0	0.0771460455604	5.9597440969	0.0	2.21228651539	0.0	0.0	0.0	0.0	0.0	0.0186348468648	0.0	0.0	0.0	0.0	0.0200146554945	0.0	0.0467694813401	0.0	0.0	0.0	0.765144543031	4.20100808133	0.0	0.0	0.0	0.0	0.0295575704352	0.0	0.0	0.445076004686	0.0	0.0	1.41844890167	0.0	0.0	0.0
PCAT18	0.106914406926	0.156739797928	0.0710694733972	0.0230176789859	0.0900696680317	0.0447844490457	0.0501067174055	0.186602553739	0.118084859874	0.0	0.174891840274	0.0262234272199	0.215464207946	0.0199843297391	0.0291291398116	0.239727948608	0.0603244935318	0.0587406638484	0.0351750582817	0.205856712759	0.033988568522	0.0959691395886	0.0144818151732	0.167643675964	0.0452110528876	0.0700251357753	0.0	0.0466623434682	0.0111743855287	0.0201923665268	0.362800270618	0.0	0.0183736694099	0.369986753114	0.0943571012406	0.00458002025955	0.0206515647442	0.0414517976401	0.0919954458886	0.0153135064687	0.0173547865852	0.0	0.0768632669114	0.0354949063769	0.0199809862034	0.0169588934238	0.275544128799	0.0538391208509	0.0768021251796
AP002360.1	18.3272421119	10.8733349687	11.8085920245	11.7696413963	11.6379806472	12.4374136457	8.42526510449	11.2930525305	14.0002315364	3.9070545741	15.8888541033	3.32058494557	17.2778706456	6.88584730267	12.3703614319	14.7721719469	9.04171351128	4.5202265223	8.42340013052	19.7615587014	5.29345358901	12.0585605733	8.13351750486	16.0645522972	2.16145109576	14.2114062754	17.7632457886	10.8437757702	5.48663811473	4.38324323462	225.858274407	22.532816135	12.978292561	13.4312972459	16.451022945	13.9504258471	9.06072339012	6.33796061762	15.9723534303	7.57171656118	9.46802581142	19.7737153173	35.4131410231	7.61767228316	14.2685308978	1.20763515346	17.1999808993	21.2099002378	29.5133422489
AC013402.2	0.0	0.0	0.0	0.0	0.0	0.0	0.0	0.0	0.0	0.0	0.0	0.0	0.0	0.0	0.0	0.0	0.0	0.0	0.0	0.0	0.0	0.0	0.0	0.0	0.0	0.0	0.0	0.0	0.0	0.0	0.0	0.0	0.0	0.0	0.0	0.0	0.0	0.0	0.0	0.0	0.0	0.0	0.0	0.0	0.0	0.0	0.0	0.0	0.0
AL135790.1	0.0	0.0	0.0	0.0	0.0828029007595	0.0	0.0829154470188	0.0	0.0	0.100880732445	0.0	0.0	0.0	0.0	0.241011163154	0.0	0.0	0.0	0.0970114664713	0.0	0.0	0.2117433755	0.0	0.0749764624124	0.0	0.0	0.0	0.171590613348	0.0	0.0	0.0	0.0	0.0	0.109329570586	0.208186623374	0.0	0.0	0.0	0.0	0.0	0.0	0.0	0.0908511225822	0.0839087959666	0.0	0.0	0.0	0.0	0.0
F11-AS1	0.0	0.0	0.0305857442972	0.00891538278127	0.0	0.00433656349686	0.00485192887885	0.00463309760997	0.00519744631098	0.0118063920939	0.423377749751	0.0	0.0	0.0145134053286	0.14808307956	0.0	0.730166950222	0.0	0.00567677981215	0.236420552549	0.658235564817	0.0	0.00467433915021	0.0175494664163	0.0109446808984	0.0067806672659	0.00563429103593	0.00502044843377	0.0	0.0156421224708	0.0	0.0	0.0	0.0511807456787	0.164462000835	0.00886984169535	0.026663071291	0.00501732064242	0.0989788248721	0.0	0.0	0.0169678824254	0.0584792727169	0.00982011253578	0.00483699237388	0.0547387316623	0.0	0.0347556307543	0.242677660816
IBA57-DT	2.05831082475	2.49874047905	0.256042283773	0.149266595957	0.182528079209	0.435631820109	0.528020054182	0.736915497233	0.696149688729	0.716552222814	0.756100261728	0.74399258568	0.582190340348	1.17446128799	0.0885462229686	0.610091669376	0.562344740483	0.119039192417	0.190087990465	1.37764095062	0.633682659427	0.777933930269	0.547823797691	0.385643364389	0.114526438574	0.624392614723	0.754660984682	0.189124443573	0.203806148543	0.507411174831	5.84035813462	0.440621199603	0.0	0.187446486855	3.9773063804	0.297008240482	0.27900553929	0.672023527419	0.994297112506	0.43446400724	0.914415853553	0.248575506888	0.890085881149	0.698759988876	0.485902672292	0.778997906349	0.6492976514	1.60022298042	0.507881563159
AC004594.1	0.0903655531643	0.0392529395622	0.0593273221149	0.00345864256827	0.0112782435679	0.0336466161425	0.0527033408176	0.00359473709877	0.0161304204192	0.091603672608	0.0394189416743	0.0935830548314	0.161878546051	0.0187678168964	0.0437695229789	0.0	0.0226609361185	0.0257436310186	0.0528541361573	0.00359675400317	0.0153213940463	0.0240339140786	0.0108802070041	0.0680815766266	0.0	0.121002948615	0.157375622492	0.0623244101691	0.0209883267811	0.0333752140313	0.046068562129	0.0565454397942	0.0828249736153	0.0198551099849	0.0330822873175	0.14452096317	0.0206873974187	0.0622855814164	0.0	0.0115050577807	0.00434622474921	0.0263301495357	0.0536226550579	0.0609539894355	0.0112588061357	0.0339766378369	0.0337003882224	0.229213284317	0.0
AP002884.1	0.0	0.0	0.0	0.0	0.0218856151839	0.0	0.0438307245183	0.0	0.0234760074955	0.0	0.0	0.0	0.0	0.0218515524672	0.0	0.0243838857757	0.0	0.0	0.0256410778384	0.1465707532	0.0	0.0	0.0422264375084	0.059451033327	0.0	0.0	0.127245815231	0.0	0.0	0.0176632216285	0.022349198631	0.0	0.0	0.0	0.0550257573564	0.0	0.0	0.0906496382735	0.0894142044215	0.0669772555653	0.0759052787008	0.0	0.0	0.0443558281709	0.0	0.0	0.112107688767	0.156985450023	0.0
LINC01063	1.79588553357	1.17014366385	2.65285189491	3.8491908969	6.38795826635	2.60784479667	8.45403991701	2.0360466971	1.80320023091	0.910245689306	4.7003689762	0.97885724019	2.43719963534	3.58064059739	3.53379155171	0.957277722607	2.9272980525	0.401985318836	2.80106671007	3.03791351767	2.2836801988	1.71950223897	0.973028167759	3.07812850139	1.85638142158	1.72515373292	0.825342684307	1.12248859565	0.91764824609	1.74865894122	1.48776303301	2.37238089742	0.96018262037	1.77566302572	2.6768133514	0.923189945766	1.49035458904	0.773647774921	3.35765753845	1.88633356838	0.906937209305	4.51323731287	5.1644163992	0.567831076153	0.857718282758	0.633034556249	1.05245925058	2.27764234818	2.53488829132
AL133216.1	0.0	0.0	0.0	0.0164511499327	0.0715271274786	0.0	0.0358121738155	0.0	0.0767248883211	0.0	0.0208330582775	0.0234279449509	0.0	0.0178539507091	0.0	0.0597690295079	0.0215575012649	0.0	0.0	0.0513242448815	0.121461211857	0.0457272489044	0.0172506904264	0.0971496940749	0.0	0.0500482263395	0.041586802887	0.0555840294958	0.0199663367287	0.0	0.0182605556903	0.0	0.0656599630357	0.118051874704	0.089918294002	0.0	0.0	0.0	0.0	0.0	0.041345928976	0.0	0.0	0.0543618196702	0.0357019272053	0.0202013778611	0.0	0.0	0.0288904540964
AL031587.3	0.0	0.0	0.0	0.0	0.0	0.0	0.0	0.0	0.0	0.0	0.0	0.0	0.0	0.0	0.0	0.0	0.0	0.0	0.0	0.0	0.0	0.0	0.0	0.0	0.0	0.0	0.0	0.0	0.0	0.0	0.0	0.0	0.0	0.0	0.0	0.0	0.0	0.0	0.0	0.0	0.0	0.0	0.0	0.0	0.0	0.0	0.0	0.0	0.0
AP000897.2	0.0	0.0	0.188973061484	0.068854265982	0.00748420001107	0.0066983303754	0.0	0.0	0.176617424267	0.0	0.0261582614296	0.0	0.136718901823	0.0224176548628	0.57727515504	0.0	0.0360905087382	0.0146428943272	0.0	0.0214811318531	0.0305016583835	0.172247201832	0.0	0.0609912155375	0.00845267094142	0.0314206049645	0.0261084677883	0.0	0.0	0.0	0.0229281934142	0.0	0.0	0.079054657833	0.0	0.280860447903	0.0205921186741	0.00774983954152	0.0	0.0343562088133	0.0	0.0	0.00821164435545	0.0	0.00747130140422	0.0	0.287530082589	0.509999363547	0.0362752333818
LINC01898	0.0	0.0	0.0	0.0	0.0	0.0	0.0	0.0	0.0	0.0	0.0	0.0	0.0	0.0	0.0	0.0	0.0	0.0	0.0	0.0	0.0	0.0	0.0	0.0	0.0	0.0	0.0	0.0	0.0	0.0	0.0	0.0	0.0	0.0	0.0	0.0	0.0	0.0	0.0	0.0	0.0	0.0	0.0	0.0	0.0	0.0	0.0	0.0	0.0
AP001350.1	0.022782449901	0.0712528425229	0.0403846220223	0.0156955196865	0.153543961645	0.0381725717259	0.187919917325	0.0734090603595	0.0823508766871	0.155888533405	0.109318876014	0.100583362083	0.178088288314	0.102203324138	0.0	0.0475197773975	0.0617019819668	0.0917919231988	0.0	0.212189605588	0.034764685441	0.0545336449368	0.0493750076378	0.12358325038	0.0192680963586	0.0716241349386	0.0396766478987	0.0441924643957	0.0761969910855	0.089498292267	0.139374530046	0.0997914053411	0.0	0.0675777267007	0.0643411414758	0.109307412651	0.0352052265127	0.132494796099	0.0609882319528	0.0261053082715	0.128202222688	0.0149359673711	0.187186696134	0.164238804704	0.0596086310852	0.0385469861023	0.185705945074	0.244748969327	0.0757995280212
AC020743.1	0.0452678665569	0.0	0.08024271703	0.0155932020875	0.0169492247969	0.0	0.0169722622972	0.0	0.0	0.0	0.0197465884847	0.0	0.0	0.0	0.0	0.0	0.0	0.0	0.0	0.0	0.0	0.0216712581183	0.0	0.0	0.0	0.0	0.0	0.0175617511705	0.0	0.0	0.0346164901873	0.0	0.0	0.0	0.0	0.0	0.0	0.0	0.0519348475486	0.0	0.0	0.0	0.0	0.0	0.0	0.0191478509843	0.0217053347873	0.0	0.0
AP000997.3	0.00826677467836	0.0	0.0	0.00284761571454	0.00773812822574	0.0	0.00154972918833	0.0	0.0	0.00377101785569	0.0036061031828	0.00811053141872	0.0161551518685	0.0278139046404	0.00675692010987	0.00862144532783	0.0503752609914	0.0	0.0	0.0962431425347	0.00420487147715	0.00593637677741	0.00149300618333	0.00140134578556	0.0	0.0303208837907	0.0	0.00160355513664	0.00172803890497	0.0	0.00158040761748	0.0	0.0568271346749	0.0	0.00583666069102	0.0	0.0	0.00641022442077	0.105907931773	0.0	0.00178919585509	0.0	0.0016980507435	0.00156829535318	0.00154495839751	0.00699352462142	0.0118914227013	0.0	0.00625100003811
PTPRD-AS1	0.23666708582	1.19735630719	0.00822589734857	0.134274101055	0.0104250644902	0.0	0.00521961715395	0.174447085431	0.0111826370909	0.368331976603	0.0121456562692	0.0614631290352	0.12242677238	0.145723745243	0.364125927332	0.0174226481364	0.106828050574	0.0509917952012	0.0793906989045	0.00498699893462	0.658549638723	0.126630009847	0.0150857080273	0.108556538	0.0883056701599	0.0145890379105	0.0	0.205234482605	0.226986986876	0.0799306813548	0.143719505872	0.409431709347	0.114839117386	0.00688241482838	0.00655278666193	0.472329739694	0.0286836488668	0.51816409111	0.111803607253	0.0398802022913	0.0482092868733	0.164283663563	0.0457534121745	0.0845143927298	0.0520354873261	0.48876156436	0.0867778240435	0.196294757778	0.0252646673553
AC093655.1	0.0	0.0	0.0	0.0	0.0	0.0	0.0	0.0	0.0435093555456	0.0494173946768	0.094512532716	0.0	0.0	0.0	0.0	0.0225959877547	0.0	0.0	0.0950439952324	0.0	0.0	0.0	0.0	0.550919091985	0.0	0.0283814824874	0.0	0.0210138270637	0.0	0.0	0.0207104898391	0.033893938431	0.0	0.0	0.0	0.0	0.0	0.0	0.0	0.0	0.0	0.0	0.0222521470287	0.328828230059	0.0	0.0	0.0	0.0	0.0819163811547
LINC02542	1.60508179886	0.0660519051124	0.0998315717145	1.60048474467	1.42336373203	0.184008513634	2.05876432318	0.105856698556	0.118750899229	0.192679744452	2.45057084904	0.124322014448	4.78758515228	1.45272948811	0.0230162728803	3.75316057921	0.819840689831	0.0928273994393	0.185289540584	0.0453926107407	3.26568120561	0.0202212347649	5.47726210032	0.214804828444	0.14289332774	4.07229388138	0.0	3.08069862748	1.23611542108	0.293570479182	0.177651659191	0.502182817702	0.174214573456	2.00464146943	1.431472987	0.390839539083	4.85181128986	0.0491294572395	3.95755753329	0.0483996226348	0.182837532637	0.110766006198	1.8914054267	2.56422013951	0.331545816693	1.44720016801	0.0405060627296	0.0283605101319	1.43088584814
AC020917.3	0.0	0.0	0.0284540748784	0.0663522108243	0.0540917701216	0.0	0.0180550973397	0.01724077793	0.0	0.109835471525	0.0630192789227	0.165360349314	0.0941076807875	0.0900126363768	0.13120233223	0.0401776092947	0.0217368979467	0.0352769867495	0.0	0.241506317339	0.146966381726	0.0	0.0347884935923	0.0653054346671	0.0203637856106	0.0504647164339	0.104832197291	0.0747287830669	0.0201324920968	0.0436558404187	0.147300127455	0.060266337127	0.0	0.0	0.0453332869206	0.0660132739768	0.0	0.0933527828268	0.1289127122	0.0	0.0625350007605	0.0631412323817	0.11869869275	0.127899815211	0.0	0.0	0.069270423503	0.226333391538	0.029130873964
AC121757.1	0.778984536999	0.0870106826962	0.098631673016	0.900832278927	0.729169775117	0.372916662246	0.125170434442	0.0	0.156431473023	0.177672956663	0.631068056989	0.846146787434	0.598051295133	0.208009970601	0.303195133135	0.649924340098	0.401853933835	1.20244209883	0.366125005673	1.17598869428	0.990570684522	2.05109428399	0.663239285289	1.47141307484	0.399998269598	0.728867398815	0.36338468388	0.0863452765885	0.162834435276	0.168140282809	0.234021897204	0.104451992953	0.0764980659086	0.49513680525	1.04760576506	0.28603107294	0.229285321391	0.970779179107	0.106394305742	0.446300366411	0.553962562826	0.218869368016	0.160008627753	0.485568368967	0.644723023578	0.894364206393	0.720345798255	1.04606650833	0.437570002668
AC011611.3	0.0	0.0	0.0360551634224	0.042038615118	0.0	0.347618625053	0.0915130065515	0.0	0.0245074665244	0.0278352811844	0.0532359696582	0.119733679995	0.208682541711	0.091246553009	0.0	0.0254552340084	0.027543591247	0.0670510741117	0.107070651923	0.0	0.0	0.0584247978093	0.0661225937083	0.0206877057974	0.0	0.0	0.132836580399	0.0473457404141	0.0	0.0553178575429	0.0699934480853	0.0381828023449	0.0	0.0	0.114886818523	0.0418238756918	0.0	0.118290608819	0.0700070792087	0.0349600086167	0.105653744694	0.0400042430116	0.0250678844383	0.0231523391331	0.0	0.309730791669	0.0	0.368736474439	0.0
AC017116.1	0.0	0.0	0.0	0.0	0.0	0.0	0.0	0.0	0.0	0.0	0.0	0.0	0.0	0.0	0.0	0.0	0.0	0.0	0.0	0.0	0.0	0.0	0.0	0.0	0.0	0.0	0.0	0.0	0.0	0.0	0.0	0.0	0.0	0.0	0.0	0.0	0.0	0.0	0.0	0.0	0.0	0.0	0.0	0.0	0.0	0.0	0.0	0.0	0.0
AL360267.1	0.0	0.0	0.0	0.0	0.0	0.0	0.0	0.0	0.0	0.0	0.0	0.0	0.0	0.0	0.0	0.0	0.0	0.0	0.0	0.0	0.0	0.0	0.0	0.0353492630593	0.0	0.0273161115231	0.0	0.0	0.0	0.0	0.0	0.0	0.0	0.0	0.0	0.0	0.0	0.0	0.0	0.0	0.0	0.0	0.0	0.0	0.0	0.0	0.0	0.0	0.0
EPB41L4A-DT	1.06946956083	1.2251303575	0.367395916678	0.351260333842	0.819487734164	1.00014325462	0.382325739584	1.06853302758	1.06883100602	2.26909383867	1.49720444466	0.658835431864	0.838424608076	1.19942482762	1.2468356879	1.89869423466	0.954259162365	0.728788178979	0.938287120555	0.516747399635	2.12532758903	0.381016732991	1.30263720007	0.674573329441	2.58728022823	0.612499228437	2.81545038743	0.482444955151	1.50770156609	1.46556659113	0.931942371569	1.72749829033	0.615491601923	1.00824419178	1.83796277921	2.10531982856	1.33235138046	2.16000685353	0.494596337065	1.72418455104	2.37927162277	2.08709815689	1.41001462884	0.792685674217	1.34796513479	1.22036002706	2.2419931626	1.43614697869	1.6098563995
AC015522.1	0.0	0.127253123443	0.0	0.0	0.0	0.0	1.81027740811	0.776912555471	0.283252702938	0.0	0.118325260686	0.0	0.0	0.0405619442673	0.0	0.0	0.0	0.0198708651925	0.0237981253687	0.0	0.0275944690688	0.0	0.0587871184688	0.0367853268711	0.0229410772269	0.341109942645	0.0	0.631399835053	0.0907220425111	0.0	0.0622285499383	0.203681386259	0.0	0.0	0.0	0.0	0.0279441485445	0.0	0.892116253646	0.0	0.0	0.0355662723025	0.0445738320169	0.0205838765105	0.0202775789674	0.0	0.0	0.0	0.0492266253001
AP003419.3	0.47010285405	0.315056088989	0.357134413706	0.508935574514	0.754355246764	1.01271758954	0.553945752423	0.240437154498	0.485503814589	0.490159380856	2.75375152141	0.197664788928	0.328102697523	1.25530195024	0.0731890766252	0.672372680112	0.303139331133	0.147590178606	0.648119158978	0.673601759386	0.853987437333	0.192903539382	0.412381591838	1.32057188922	0.198793086996	0.703772931312	0.614028742432	0.468970090252	0.589605537403	0.42617219844	2.43939125484	0.840464778889	0.0923303542107	0.132802650538	3.66682280937	0.598396921648	0.276738956572	0.156225972344	0.77048410193	0.846478506506	0.174420640419	0.836529731526	2.26231596155	0.458658138107	0.175712869969	0.369290565116	0.579620603625	0.586190350618	0.0812509095863
ESRG	0.033172407945	17.1270276036	2.1952771859	0.0	11.2984558086	0.274200633692	5.17392389397	0.886768980512	6.76808810235	1.64939997548	2.83618866886	0.249515074856	0.556426647956	0.0744066238789	0.00602527907886	4.22527700194	0.449206148968	1.4782911175	2.7793785144	1.98446663911	0.314963621473	7.97213808757	0.00798805856051	18.6016603245	1.50096016099	1.73234603568	6.88440384543	2.53954107755	0.221893403339	1.16948527916	3.96148798588	0.34595564545	3.90695599797	0.114796049115	0.244619282465	0.00378945625297	3.70215471162	0.0128612782965	1.33625826646	2.80645365987	0.0382910705293	0.101488471284	18.5336290068	0.180403911328	0.0	0.556586561431	1.45802475797	0.148486237761	3.6822769906
AL357874.2	0.102269377464	0.119944033879	0.0	0.0528423534657	0.153167074159	0.0685419726779	0.0958595374223	0.0366144356039	0.205371847605	0.209932952791	0.178446343066	0.125420588949	0.0499643872222	0.191160856635	0.167181528492	0.0639942333612	0.161570138346	0.018729534202	0.0897248909337	0.0549524683783	0.442161742958	0.195839233894	0.443284310103	0.173362365224	0.0864936048615	0.0535862452855	0.0222633326206	0.238053546058	0.0	0.1699727395	0.0586543033292	0.0959912276919	0.0	0.0505588883122	0.240687038805	0.0525724269557	0.289730199931	0.0396508727058	0.273773388796	0.175778305475	0.0664031451374	0.0335234378109	0.147047693252	0.0970079599908	0.0955644369597	0.10814728796	0.122591986612	0.343333421627	0.0309327836937
AC010271.1	0.0	0.145953403232	0.183829641463	0.171469333349	0.442654216784	0.0834050169324	0.396597362174	0.289601812792	0.149943531746	0.368992069751	0.651425091086	0.305235053393	0.12159791729	0.558271921098	0.13562276923	0.46722671454	0.337038783216	0.136745738959	0.0545906818494	0.289764300104	1.32928195084	0.0297882705676	0.471982599893	0.696152422506	0.473622239524	0.293427907652	0.596002979726	0.289674476297	0.234121400029	0.338450117655	0.475821648274	0.467226119017	0.0	0.0922835622687	0.527182255963	0.191917623134	0.256405090587	0.627237013215	0.261752872621	0.356491844138	0.377077836127	0.122378571364	0.306744650439	0.330522461531	0.116287191211	1.02646893637	0.238680885762	0.626675788399	0.150561721348
AC079193.2	0.0	0.0	0.0358034694369	0.00521814397953	0.0113438528964	0.0	0.00567963576874	0.0108469466732	0.0060840961834	0.00691024214394	0.0264321699263	0.0222933455227	0.0	0.0226523947042	0.0165090543697	0.0379163040596	0.0	0.0	0.0	0.0	0.0154105237383	0.0217563546816	0.0109435008202	0.0154074667523	0.0	0.0	0.0	0.0	0.0126662537537	0.0	0.0115841396046	0.00947906393293	0.0	0.00748898018411	0.0	0.00519148893295	0.0	0.0	0.0	0.0	0.00655726229614	0.0	0.0	0.0287383965243	0.0283107559754	0.0192230388809	0.0145270434397	0.0203423554349	0.0137456545341
GYG2-AS1	0.0674183566002	0.0	0.0	0.0232232737885	0.0	0.0225922327419	0.0	0.024137089102	0.0	0.123015728108	0.0	0.0	0.0	0.0252035381855	0.0	0.0	0.0304316571254	0.0246938907246	0.0295743693903	0.0	0.0	0.0322754465568	0.0	0.0	0.0	0.0	0.0880590457247	0.104620296294	0.0	0.0203727255287	0.103110089218	0.0421864359889	0.0	0.0	0.0951999025332	0.0231046458919	0.0	0.0	0.0	0.0	0.0	0.0	0.0553927232831	0.0255799630422	0.0251993214352	0.028517284864	0.0	0.0452666783077	0.0
AC098818.2	0.134691415018	0.0702086198307	0.0	0.0154654991393	0.0448277773077	0.0250754307372	0.0785552381669	0.0428641409915	0.0360640046182	0.0477878986885	0.0522263219577	0.0440485758086	0.124297181402	0.0951107658681	0.0489294214852	0.0749173869866	0.00675530319808	0.0274080899207	0.0590850009155	0.0482492146925	0.045673603976	0.0214937779872	0.0324342722586	0.0608860582693	0.0253142921125	0.0470496472614	0.0325793164858	0.0290298774737	0.0250267703479	0.0316567566945	0.0572216551157	0.112375937246	0.0	0.029594383762	0.190194632863	0.0769324954805	0.0847960369625	0.0232094332476	0.0171698396852	0.0428712174631	0.0388687375416	0.0588683127766	0.233628360916	0.0397481753307	0.0335628893253	0.02532138225	0.0287034341067	0.090435799119	0.0407392761105
PTCSC3	0.36483839211	0.0	0.0	0.0628370542964	0.0227671723629	0.0	0.0	0.0	0.0	0.0	0.053049503915	0.0894857231838	0.0297073720875	0.136390425557	0.231936312002	0.279026812011	0.0823413489644	0.133632438422	0.0800217175271	0.0217820934202	0.154645010543	0.0291100787684	0.0	0.329843911698	0.102853165851	0.223025765185	0.0	0.0235899529734	0.0	0.0	0.836979445755	0.0760981244633	0.0835985869124	0.090182535457	0.0	0.0208386911284	0.0626418741452	0.0	0.162777697892	0.0	0.0	0.119592369213	0.0249800809902	0.0461424902513	0.0	0.0	0.0	0.0	0.0
LINC02403	0.0	0.0	0.0	0.0	0.0	0.0	0.0	0.0	0.0288114637445	0.0	0.0312926309251	0.0	0.0	0.0	0.0	0.0	0.0	0.0262755242215	0.0314685955289	0.0513949394337	0.0	0.0	0.0	0.0	0.0	0.0	0.124932254954	0.0278302957599	0.209935304984	0.0867103607215	0.0	0.0	0.0	0.106393032533	0.0	0.0	0.0	0.0	0.164603421776	0.0	0.0	0.0	0.0	0.0	0.0	0.0	0.0343966772353	0.0	0.0
PSMD6-AS2	0.282739850563	0.0331604230471	0.0501190260277	0.102263723951	0.248779562176	0.028424266764	0.243817328326	0.13665562865	0.096523095965	0.264401170501	0.314506230356	0.284330926365	0.331522660494	0.248392362288	0.0385166455774	0.188716979163	0.134005851714	0.119095739264	0.136432249671	0.359555313253	0.287629645017	0.399303519392	0.209361290529	0.273193958521	0.0717375704817	0.33333219151	0.54779945179	0.180987574869	0.0886534617373	0.508364203595	0.556746201403	0.238844622323	0.194359906869	0.104833525541	0.352671191591	0.0629827378852	0.116509805006	0.356268580389	0.17840973484	0.737049790783	0.171343186123	0.0648765879134	0.267152608831	0.155552421839	0.116249312647	0.40064695205	0.433823890082	0.455615752347	0.119725994215
CTD-2350J17.1	0.0	0.0	0.0	0.0	0.0822788317673	0.0	0.0	0.0	0.0	0.0751816850977	0.0	0.0	0.0	0.0205376932999	0.0	0.0	0.0	0.0	0.0	0.0	0.0	0.0263004034442	0.0	0.01862548196	0.0	0.0	0.0	0.0	0.0	0.0	0.0	0.0343766052757	0.0	0.0	0.0	0.0	0.0	0.0	0.0	0.0314750710489	0.0	0.0	0.0	0.0	0.0	0.0232379773813	0.0	0.147546451446	0.0332331647596
AL445237.1	0.0	0.0	0.0	0.0	0.0	0.0	0.0	0.0	0.0	0.0	0.0	0.0	0.0	0.00792418935625	0.0	0.0	0.0	0.0	0.0	0.00759314734002	0.0	0.0	0.0	0.0	0.0	0.0	0.0	0.0	0.00886173797423	0.0	0.0	0.0	0.0	0.0104790858254	0.0	0.0	0.0	0.0	0.00810623281843	0.0	0.0	0.0	0.0	0.0160850805455	0.0	0.0	0.0	0.0	0.0
AL138733.2	0.0863692876844	0.0	0.0	0.0	0.0	0.0	0.0161912004751	0.0	0.0	0.0590980410221	0.0	0.0211842238549	0.0843925843878	0.0645762296793	0.0	0.0180149603865	0.0389858294019	0.0	0.0378875627761	0.0464088632199	0.0878629860898	0.0	0.0	0.0146409261178	0.0	0.0452550504339	0.0	0.0	0.0180541378132	0.0	0.0	0.0	0.0593716332425	0.0213491823159	0.0	0.0	0.0	0.0502293704613	0.0	0.0	0.0	0.0	0.0354816573269	0.0	0.0161413563919	0.0	0.0414129148803	0.202968128481	0.0
MAP3K20-AS1	0.0910999111817	0.231495788138	0.0269142512133	0.109832603486	0.0852742238061	0.145008197691	0.0128085193656	0.06930804037	0.0548825783628	0.0519458018823	0.0943807917308	0.0167583955192	0.0611977710992	0.102169803861	0.0558459779497	0.0285025152196	0.0205605817246	0.0583938839372	0.124883570318	0.0856638511649	0.0463377112602	0.130837822054	0.0246794069006	0.0617713589963	0.048154442195	0.0238668813046	0.128906813409	0.101609331715	0.0523682501868	0.0172055651809	0.0566023325119	0.0142512394452	0.0	0.0337777814011	0.0	0.0273178906003	0.0527905200447	0.0529805363737	0.104516964434	0.0391451195203	0.0443631376336	0.0223966030898	0.0280687954977	0.0259239376191	0.0383072662683	0.0867022731026	0.103742815302	0.114688451927	0.0137772122847
AL513164.1	0.0	0.0	0.131931755546	0.0384565466273	0.0836016425674	0.0374115751192	0.251145823446	0.0799395555469	0.0	0.101853858482	0.0	0.0	0.054543117241	0.12520728777	0.06083400742	0.139717313351	0.251966292919	0.0408918126147	0.0	0.439914240426	0.0	0.0	0.0806511378779	0.0	0.0472099338432	0.0	0.0	0.0866229141338	0.0	0.0674723707222	0.0	0.419151405806	0.0	0.165576295003	0.0525487136169	0.0	0.057505643307	0.0865689471615	0.384251074628	0.0	0.0966510944229	0.0	0.0	0.508309233444	0.0	0.0944463132153	0.321183121194	0.14991858089	0.101302380039
AC018767.3	0.0	0.0	0.0	0.0	0.0	0.0	0.0	0.0	0.0	0.0329278066402	0.0	0.0	0.0	0.0	0.0	0.0	0.032582751392	0.0	0.0	0.0	0.0	0.0	0.730052087984	0.0	0.0305245102396	0.0	0.0	0.0	0.0	0.0	0.0	0.0	0.0	0.0	0.0	0.0	0.0	0.0	0.110420036229	0.0	0.0	0.0	0.0	0.0	0.0269805624514	0.0	0.0	0.0	0.0218330146861
AC083906.3	0.447044467585	0.116512158803	0.528293252892	1.25759509453	4.21246430967	0.224710297765	0.0	0.346776419609	0.299243529021	0.101963143738	0.0	0.657892891905	2.36607106229	0.362098043244	0.0	0.0621632109474	0.302683971622	0.0818713759003	0.326841206781	1.84161523318	0.151591933082	4.24463678591	0.0	0.404164964764	0.693155294754	0.975994113434	1.07050320607	0.0	0.0	0.630417815718	0.398832480291	0.326356441502	3.68766642182	0.55251317324	5.26050963569	0.178738730558	0.805942824974	0.086661832298	0.0	0.128061662465	0.645031982093	0.0976927651228	0.122434560046	1.01770925923	0.0278490354917	0.0630317669742	0.035725304253	1.15060902265	0.0225357941288
AC112204.2	0.0	0.0	0.0548539785757	0.0	0.0	0.404425128895	0.0	0.0	0.0	0.0	0.0	0.0	0.0	0.0	0.0	0.0	0.0	0.0	0.0	0.0	0.0	0.0	0.0	0.0	0.0	0.0	0.0	0.0	0.0	0.0	0.0	0.0	0.0	0.0	0.0	0.0	0.0	0.0	0.0	0.0	0.0	0.0	0.0	0.0	0.0	0.0	0.0	0.0	0.0
AL031717.1	0.553069173172	0.28829026196	0.0	0.740884088562	0.966375801076	0.267707961428	1.24417196429	0.528025524426	0.370214560682	1.6539083622	0.965031506617	1.53741223884	0.870662609551	1.01081800935	0.2009137307	0.717792545524	0.693464753078	0.585223357173	0.269571685593	1.01261675358	0.750178840526	1.44154140506	0.621513370478	0.937537534413	0.519727059301	0.7083817098	1.76585661604	0.071521397245	0.436750363947	1.78270362857	2.3261362384	1.15359369209	0.168972719033	0.121520301465	3.61563051656	0.189539882671	0.886299366225	0.476512257827	0.846032454579	0.844980314459	0.851213886457	0.0402874588914	0.605888548478	0.932649979947	0.367508687834	0.961764359442	0.88396416541	1.6504311029	0.520437242111
AC021534.1	0.0	0.0	0.0	0.021864691044	0.0	0.0	0.095193602793	0.0	0.0	0.028954798892	0.0	0.0	0.0	0.0	0.0	0.0	0.0286513773666	0.0	0.0	0.0227377977019	0.0	0.0	0.0	0.0	0.0	0.0	0.027635837019	0.0	0.0	0.0	0.0	0.0	0.0	0.0	0.0	0.0217530029878	0.0	0.0	0.0	0.0	0.0	0.0	0.0	0.0240835118222	0.0	0.0	0.0	0.0	0.0
AC083805.3	0.34324402847	0.0412887193935	0.436829554103	0.0727603711092	0.0692018159199	0.0353916345614	0.0989941078475	0.0189058568632	0.0954393430199	0.120443155847	0.310974981695	0.0777130767117	0.412785629492	0.0888352847831	0.37407131863	0.396520922758	0.0357543043792	0.019341982849	0.115823575939	0.0472911609998	0.0537200310389	0.214883296277	0.133519032061	0.053709374595	0.03349571732	0.0553384951313	0.298887356718	0.0819459355	0.154537927928	0.175530783453	0.73696270041	0.0495650521694	0.0363002229102	0.248007687496	0.546826309608	0.108583050655	0.326404655242	0.0818948823338	0.100973455183	0.0302543648713	0.0571454189459	0.0173098207404	0.271171601624	0.0601080500384	0.0888204219408	0.178693861049	0.177240977146	0.0	0.0878467533873
AL160262.1	0.273389398812	0.0	0.0	0.0	0.0	0.0	0.0	0.0	0.0	0.0623554133619	0.655913256083	0.268222298887	1.20209594612	0.0	0.0744857334946	0.0	0.308509909834	0.0	0.0	0.0	0.0695293708821	0.0	0.296250045827	0.509780907819	0.0578042890758	0.0716241349386	0.0	0.0	0.0	0.0	0.0	0.0	0.0	0.0	0.128682282952	0.0468460339934	0.0704104530255	0.794968776592	0.0	0.391579624073	0.0	0.0	0.0561560088402	0.0	0.0	0.404743354074	0.0	0.0	0.0826903942049
LINC02140	0.0	0.079416868848	0.0	0.0	0.0	0.00567284244859	0.0	0.0	0.0	0.0077222208649	0.0	0.0	0.0	0.00632853347905	0.0	0.0	0.0	0.0	0.0222781085851	0.0	0.0	0.0	0.0	0.0114786002913	0.0	0.0	0.0663340934396	0.013134922621	0.0	0.0153465923656	0.00647265918422	0.0	0.0	0.0	0.00796813746215	0.0	0.0	0.0	0.0129478394506	0.0	0.0	0.0	0.0	0.0128461052821	0.0	0.0	0.0	0.0227326565855	0.00512027306876
AL355483.2	0.0	0.0361001768633	0.0	0.143138130332	0.0345746154767	0.0	0.0519324142897	0.0165300543717	0.185435484739	0.27379996665	0.0604214097117	0.022649090398	0.203013544092	0.0345208036317	0.0251587450899	0.0385213514648	0.145885803108	0.169113746319	0.0607611711542	0.0165393289135	0.07045396358	0.198931774988	0.0	0.0782666529171	0.0195243210442	0.0483843890277	0.060306394346	0.0	0.0	0.79526776316	0.088267446721	0.0	0.0	0.0228254555612	0.478109439584	0.0632919820974	0.0237822540804	0.0537026779932	0.0706277093436	0.0529049066566	0.0199856983813	0.0	0.0758703523692	0.0175181927749	0.0172575140148	0.0585893685039	0.044276573888	0.0	0.0
FLJ31104	0.409546635442	0.166038733952	0.483980319491	0.323948943673	0.187418885467	0.447304494479	0.216109024427	0.13033395426	0.0304603504857	0.18682106808	0.582269871718	0.23066648989	0.222318603695	0.243832395421	0.223164333904	0.348021646261	0.0684679048473	0.188899094184	0.179655572902	0.0923716823198	0.254606896782	0.0726162296931	0.0986205919267	0.154276600246	0.160357027362	0.222538596629	0.204727343089	0.0823844840844	0.0824385532648	0.146676503588	0.4407742346	0.0664404114198	0.0834159775045	0.17247229331	0.79250071768	0.176741961366	0.0546919115244	0.205832894245	0.255234780118	0.112974741694	0.203541546818	0.129275397797	0.124627577505	0.293515827568	0.102052297817	0.0834090092463	0.232737325042	0.112029590482	0.0963456886608
LINC02057	0.100541854196	0.445467819518	0.0396049961145	0.0115443880319	0.0752898962504	0.0	0.0	0.0	0.0538407276153	0.0458637306774	0.0	0.0493207991679	0.0327469294632	0.0	0.0182619462429	0.0	0.0302554120069	0.0	0.102910812405	0.132059197657	0.0340935525175	0.0481327846817	0.0121054555405	0.0227245262524	0.0425162821194	0.070241429631	0.0145915085419	0.0	0.0	0.0303821051563	0.192211737261	0.0	0.0	0.613026520785	0.0	0.0	0.172627944676	0.207899170403	0.0640830567403	0.211211094529	0.0870419605179	0.0219714423491	0.0275359580027	0.0	0.0	0.0	0.674918585752	0.112511290195	0.0709572977299
AL157938.3	0.022516506906	0.0176052743199	0.0066522010335	0.0193903793792	0.0843064553777	0.011318093251	0.164621038293	0.0564294463118	0.0452164346704	0.133526313178	0.112953815648	0.0165682062056	0.0385020642781	0.189394292299	0.00613468751868	0.0704476077371	0.0406544835786	0.0164946222091	0.0197546047159	0.120988086994	0.0801707013154	0.0377279457968	0.0447320918742	0.221379917875	0.0190431769458	0.0589900462854	0.102935427963	0.0305736193368	0.0235336037642	0.0272164815754	0.0731784071908	0.0986265251231	0.0773910394406	0.0389601809578	0.0953851163514	0.0308661287531	0.0173971352806	0.0480143268871	0.0818035595899	0.0451510098315	0.068226145447	0.0221424263362	0.161876432746	0.0341729726764	0.0210402894603	0.104766808531	0.107963630233	0.257010226059	0.0238364981998
TTTY4B	0.0	0.0	0.0	0.0	0.0	0.0	0.0	0.0	0.0	0.0	0.0	0.0	0.0	0.0	0.0	0.0	0.0	0.0	0.0	0.0	0.0	0.0	0.0	0.0	0.0	0.0	0.0	0.0	0.0	0.0	0.0	0.0	0.0	0.0	0.0	0.0	0.0	0.0	0.0	0.0	0.0	0.0	0.0	0.0	0.0	0.0	0.0	0.0	0.0
AL121583.1	0.356368292586	0.0398054736088	0.210568498404	0.298122818209	0.285924972564	0.170601170998	0.591714780997	0.164040187665	0.429383749999	0.464465542344	0.688437880352	1.02392486093	0.472573724013	2.0554557095	0.110964083916	0.445989136607	0.505558174824	0.0932357311084	0.558313791642	0.838898043659	1.37244045574	0.243722213735	0.183889324634	1.22545839664	0.236811119762	0.506830022308	0.155157800507	0.651767571668	0.0851350545559	0.661516139053	2.60836776281	0.191137957779	0.909900748754	0.176177709786	1.46173261881	0.279152906377	0.0786697437029	1.3816759382	1.07080720618	0.262507630683	0.66111049191	0.200255844049	0.836576319379	0.309059964029	0.266403383501	0.51682352041	0.610263628368	0.581099367425	0.723722819662
AC108704.1	0.373338211281	0.255418455657	0.0	0.0964515000087	0.594088554105	0.140745966073	0.279951079182	0.334155937837	0.0937147073411	0.340608064385	0.305355511446	0.183141032036	0.410392970854	0.558271921098	0.0508585384614	0.15574223818	0.294908935314	0.119652521589	0.0204715056935	0.317626252038	0.356057665404	0.178729623406	0.269704342796	0.0474649378981	0.256545379742	0.171166279464	0.223501117397	0.0543139643057	0.136570816683	0.564083529425	0.231963053534	0.175209794631	0.256638672726	0.115354452836	0.417352619304	0.191917623134	0.0721139317277	0.235213879956	0.339088948623	0.106947553241	0.242407180367	0.520108928295	0.0958577032622	0.177065604392	0.139544629453	0.355316170282	0.111881665201	0.18800273652	0.211727420646
LINC02695	0.195058728366	0.0	0.0	0.0	0.0	0.0	0.0	0.0	0.0	0.0	0.0	0.191372089655	0.0	0.0	0.0	0.0	0.176093296849	0.0	0.0	0.279496075122	0.0	0.0	0.0	0.066130924712	0.0	0.0	0.0	0.0	0.0	0.0	0.0	0.0	0.0	0.0	0.0918126400835	0.0	0.0	0.0756262431664	0.0	0.0	0.0	0.0	0.0801327317158	0.0	0.0	0.0	0.187056087437	0.0	0.0
AC010729.1	0.517028519403	0.0	0.0	0.00684993470852	0.044673729963	0.0	0.0	0.0	0.0	0.0	0.0260234250305	0.204853628617	0.0	0.0966424330767	0.0325075194289	0.0248866463071	0.152594019549	0.0	0.0	0.0	0.475396122331	0.0	0.660821980802	0.0471930883111	0.0	0.125034572333	0.0086579626858	0.0	0.0	0.0	0.030413342467	0.0	0.0	0.00983089494959	0.0	0.0	0.0	0.0308395676601	2.9354591132	0.0	0.0	0.0	0.0245079488753	0.0	0.0148655790826	0.159817658874	0.0286047968761	0.0	0.0
SUCLG2-AS1	0.309186097799	0.573030775751	0.0879617558823	0.520685406379	0.244394181694	0.391414903011	0.394996938238	0.274686761037	0.528907015838	0.60594983486	0.229782036582	0.325812244987	1.23081796887	0.475184782445	0.168477295615	0.616239983986	0.542741378316	0.717238616974	0.673129034176	0.406108165881	0.291234502046	0.290553533564	0.773487504215	0.869647833152	0.159800643481	0.414012067591	0.503561044786	0.422043865119	0.521831273547	0.13841627503	0.792497276259	0.351113031721	0.645490276453	0.764261295702	0.237162466073	0.219768465541	0.371605563758	0.34630434041	0.38537758027	1.14157342121	0.485773755907	0.49548790965	0.385757701888	0.282417303047	0.321017081278	0.319690802285	0.477696334111	0.899585653505	0.619987048635
LINC02743	0.0	0.0278434184628	0.0	0.0	0.146667291909	0.0	0.0801090780427	0.0127493342436	0.0429069183149	0.0	0.0155339829413	0.559002780859	0.191376414442	0.0399379143555	0.0	0.0891324809277	0.0321483147068	0.0130434397161	0.0	0.0765389251874	0.0	0.0	0.0	0.0	0.0301175167697	0.0932950270483	0.0	0.0	0.0	0.0	0.0	0.46794492843	0.0	0.0176048641867	0.0335233844818	0.0	0.0183428257112	0.0	0.0	0.0	0.0	0.0	0.0	0.067557338291	0.0266208216187	0.0	0.0682994534641	0.0	0.0969385852064
PRICKLE2-AS1	0.0	0.0	0.0	0.0	0.0	0.0	0.0	0.0	0.0	0.0	0.0	0.0	0.0	0.0	0.0	0.0	0.0	0.0	0.0	0.0	0.0	0.0	0.0	0.0	0.0	0.0	0.0	0.0	0.0	0.0	0.0	0.0	0.0	0.0	0.0	0.0	0.0	0.0	0.0	0.0	0.0	0.0	0.0	0.0	0.0	0.0	0.0	0.0	0.0
FAM138D	0.0	0.0	0.0	0.0	0.0	0.0	0.0	0.0	0.0	0.0	0.0	0.0	0.0	0.0	0.0	0.0	0.0	0.00986606184886	0.0	0.0	0.0274018001614	0.0	0.0	0.0	0.0	0.0	0.0	0.0	0.0	0.0	0.0	0.0	0.0	0.0	0.0	0.0	0.0	0.0	0.0412040631702	0.0	0.0	0.0	0.0	0.0	0.0	0.0	0.0129154319487	0.0	0.0
RUFY1-AS1	0.423850909247	0.110467275692	0.0417403621309	0.358921248252	0.714143430965	0.165707017364	0.119185683253	0.290848240502	0.1915097702	0.765328649248	0.269632333607	0.337870052489	0.181190792829	0.349913822367	0.19246567963	0.302057555534	0.279008453553	0.0452805066441	0.178183319139	0.752833909364	0.395249363671	0.355095579361	0.159476754069	1.0478017827	0.268851688357	0.610736011247	0.169160560878	0.198690758538	0.103365908049	0.261498336072	0.54020036569	0.40888226743	0.169961114898	0.096038742829	1.12220637905	0.145256064712	0.191032226062	0.712102244912	0.195860768739	0.364252704224	0.435741086174	0.0347341011296	0.544136301325	0.562863276301	0.132020860011	0.582675143941	0.567352720949	0.616603074811	0.154907793416
AC002470.1	2.37329683171	0.549819402556	1.50619304211	0.242227564579	0.691142186845	1.29605061755	2.86719516666	2.23436117219	0.917882176611	0.801937974376	2.14722903441	0.474312090563	1.20243408844	1.84017731967	0.814251638556	1.28339489943	0.317413740143	0.354154154317	1.9665083849	0.566775585248	0.134130077499	0.757451619193	1.04775016208	0.745019278401	0.55755529463	0.921140773388	0.459244643526	0.750220225954	3.12359437507	0.717171515132	6.11677763444	1.37506421103	1.45017093044	0.738735756693	7.94376908226	1.47606516223	2.17327656528	0.170398370679	0.33615213561	1.6115236377	2.13072843097	1.03727457449	5.70545049816	1.03388382271	1.01849915624	0.11154229143	0.168587258551	0.826260128097	1.86105722654
AL451050.2	0.254548780419	1.15435873466	2.01544134186	0.84175854553	0.343109967077	0.494743395894	0.305401177289	1.0936012511	1.73798184523	0.650251759281	2.08752131462	0.299685325149	0.32333991643	0.570959919305	0.638043482515	0.254850935204	0.850256930386	0.596708679094	1.29528799661	0.638291989741	0.207160823508	0.974888854941	0.514890108974	1.69147778692	0.387509105065	0.960309515952	1.72890120565	0.94802555879	0.532094090974	0.846125294137	1.79081965805	0.127425305186	0.55993892231	0.679542594888	4.14556955826	0.383835246268	1.49472513036	0.434241009149	1.03186876232	0.933360464652	0.352592262352	0.700895454173	2.61430099806	0.42495745054	0.228345757287	0.236877446855	1.02524289566	1.8800273652	0.384958946629
AC139497.1	0.0	0.0	0.0	0.0	0.0	0.0	0.0	0.0	0.0	0.0	0.0	0.0	0.0	0.0	0.0	0.0	0.0312820427536	0.0	0.0	0.0	0.0	0.0	0.0	0.0	0.0	0.0	0.0301732591805	0.0	0.0	0.0	0.0	0.0	0.0	0.0	0.0	0.0	0.0	0.0	0.0	0.0	0.0	0.0	0.0	0.0	0.0	0.0	0.0	0.0	0.0
AC110760.1	0.0	0.0920248576312	0.0	0.0	0.022033992236	0.295805081239	0.132383645918	0.0	0.0	0.107378135552	0.0256705650301	0.49075588415	0.0575013880066	0.0219996985856	0.0320667395044	0.0	0.0	0.0	0.0	0.147564453221	0.0	0.0	0.0	0.0	0.0	0.0	0.0	0.0684908295651	0.0	0.0355659445671	0.135004311731	0.0	0.566345003201	0.0	0.304693473362	0.0	0.303122967262	0.114080265115	0.0	0.0	0.0254732969199	0.0	0.0	0.0	0.0	0.0	0.0	0.0	0.0
IDH1-AS1	2.70342463527	0.911818818361	0.814351278886	1.15034979858	0.595422385614	2.36252668955	1.7091975048	2.42918612764	2.49089399836	1.69264007569	0.485585191943	0.338041996536	2.35667902448	2.17981746291	3.23506892588	0.818181742867	0.215344627139	0.330068722586	0.976631465514	0.569659939372	0.593175762579	1.47185891397	0.268057293374	1.29394493299	0.313819926646	0.388847975331	0.346186324796	2.36493780458	1.17453880992	1.04118623981	0.871516383869	1.49262695274	0.728775467587	1.02202284076	2.09585128936	1.94378856774	1.74746919753	0.431589155658	1.56092629077	0.789615828207	0.275344949913	1.52907821075	2.26475897637	0.764274620972	0.277384897019	0.224219873359	0.381251720196	0.996558017094	0.80165496672
AC000068.3	0.0	0.0	0.0	0.0	0.0	0.0	0.0	0.0	0.0	0.0	0.0	0.0	0.0	0.0	0.0	0.0	0.0	0.0	0.0	0.0	0.0	0.0	0.0	0.0	0.0	0.0	0.0	0.0	0.0	0.0	0.0	0.0	0.0	0.0	0.0	0.0	0.0	0.0	0.0	0.0	0.0	0.0	0.0	0.0	0.0	0.0	0.0	0.0	0.0
AC103808.6	0.0	0.0	0.0	0.0515516637977	0.0	0.0	0.0	0.0	0.0	0.0	0.0	0.0367071465071	0.0	0.0559475093342	0.0	0.0312155779111	0.641753803818	0.0	0.0328250005086	0.0	1.02765608946	0.0	0.0270285602155	0.0761075728367	0.0	0.0	0.0	0.0	0.187700777609	0.0226119690675	0.0	0.0	0.0	0.0369929797026	1.37362790401	0.0256441651602	0.0	0.0	0.0	0.0	0.0	0.0	0.184443442829	0.0	0.0	0.0	0.0358792926334	0.0	0.0
LINC02320	0.152953540304	1.01653009035	0.0451880792672	0.0526871630003	0.143172416511	0.102511012001	0.430101052267	0.0821405344992	0.215007134728	0.0348860682685	0.10008127776	0.187578369816	0.0747264734006	0.114359666657	0.208363175194	0.319031457065	0.172602460568	0.168070754051	0.0	0.520515267656	0.116699076238	0.146448061469	0.0828717088547	0.700055559837	0.161699222745	0.200358262934	0.965610754698	0.0	0.0319725259951	0.0924401202406	0.467856351959	0.813529178596	0.0	0.0	1.11590781494	0.209672116904	0.157570529238	0.088952453416	0.204727016511	0.48197069148	0.0662081285584	0.100274952747	0.0628353579093	0.0	0.0857554000383	0.0323489024339	0.330026268804	0.410790120325	0.277577446626
AC096543.1	0.0	0.0	0.0	0.0	0.0	0.0	0.0	0.0	0.0	0.0	0.0	0.0	0.0	0.0	0.0	0.0	0.0	0.0154524346576	0.0	0.0	0.0	0.0	0.0	0.0286058434963	0.0	0.0	0.0	0.0	0.0	0.0	0.0	0.0	0.0	0.0208563093341	0.0	0.0	0.0	0.0	0.0	0.0	0.0	0.0	0.0173312591074	0.0	0.0	0.0	0.0	0.0	0.0
AF127577.5	0.0778485507828	0.30434229822	0.229993138871	0.0536322242201	0.174888637927	0.417399098191	0.145938623116	0.0836139073153	0.125065008541	0.0710236546812	0.305629372892	0.305508806804	0.304267434295	0.349232883378	0.0848402525006	0.194852396647	0.210838162595	0.228113968129	0.0341497763139	0.390417163231	0.0395974444037	0.670837196371	0.224955191749	0.290323656023	0.0658398628935	0.203952133121	0.508412651886	0.0906044606355	0.455644339069	0.0470491194946	2.88725588951	0.146139111217	0.0	0.0769719398295	0.0	0.0	0.120297679833	0.0905480131185	0.178627928564	0.223007229853	0.168489295771	0.204147213216	0.0959436742965	0.41352361779	0.029097871164	0.0987874554147	0.298618686671	0.313618914732	0.0
AC022726.1	0.0	0.0	0.297324463584	0.0	0.0	0.0	0.0	0.0	0.0	0.0	0.0	0.0822807535232	0.0819464225215	0.062704454906	0.0	0.0	0.0	0.0	0.0	0.0600849050384	0.255948698609	0.0	0.0	0.0	0.0	0.0	0.219084099267	0.0	0.0	0.101371532824	0.320662415141	0.0	0.0	0.0	0.0	0.0	0.0	0.0	0.0641449727371	0.0	0.0	0.0	0.0	0.127281941708	0.0	0.0	0.0	0.0	0.0
MEG8	0.209299452674	0.0	0.00687052511297	0.176235560632	0.0522440271369	0.0	0.0087191729283	0.145703627282	0.0140101290546	0.164429512663	0.0	0.0285199530799	0.0340848817052	0.104325429328	0.0	0.014551937191	0.377898809849	0.00851798641874	0.0357051579544	0.0124958894939	0.0	0.0278329788626	0.0714002957067	0.0749011344193	0.0245852133711	0.0182778267995	0.0202502382444	0.067665086141	0.106946279183	0.028109721761	0.0266753328604	0.0945874711807	0.0	0.0	0.0109461821399	0.0438338308699	0.0	0.0270491720367	0.00444675464052	0.0599565318574	0.0150997104984	0.0228691369125	0.0812061775526	0.0308827082275	0.00434616561926	0.0934499773593	0.0446027911102	0.234216403166	0.0175848627998
AL662864.1	0.0	0.0	0.0	0.0	0.0	0.0	0.0	0.0	0.0	0.0135717866272	0.0	0.0	0.0	0.0	0.0	0.0	0.0	0.0	0.0	0.0	0.0	0.0	0.0	0.0	0.0	0.0	0.0	0.0	0.0	0.0	0.0	0.0	0.0	0.0	0.0	0.0	0.0	0.0	0.0	0.0	0.0	0.0	0.0	0.0	0.0	0.0	0.0	0.0	0.0
AP006547.1	0.0	0.0392302500018	0.0	0.0	0.0	0.134508668926	0.0	0.0	0.0	0.022887680627	0.0218867534216	0.0246128843632	0.0	0.0	0.0	0.0	0.0	0.0	0.0	0.0718934990922	0.0255208962486	0.0	0.0181231964451	0.0	0.0	0.0788693509007	0.0	0.0	0.0	0.0	0.0	0.0	0.0	0.0248045413034	0.0472330922973	0.0	0.0	0.0	0.0	0.0287460186458	0.0	0.0	0.0	0.0	0.0	0.0	0.0	0.0	0.0
AL021368.3	0.0	0.0469677041543	0.0	0.0413840346058	0.22491445362	0.0	0.0225220158857	0.0215062299092	0.0	0.0274018598511	0.262035179373	0.14733664342	0.616299478721	0.179651517862	0.0327324849613	0.0501177444663	0.0271147117985	0.0	0.0263508654602	0.0430365928822	0.152772147094	0.0287575345618	0.0216976677163	0.346214841139	0.0	0.283274692854	0.0	0.0233042615014	0.125566840846	0.0726086757599	0.229678615689	0.0	1.8994813874	0.029696786474	1.01788131082	0.0	0.061883235531	0.256187169757	0.0459446690539	0.0688312972419	0.0	0.0393813395737	0.0	0.136751013496	0.0449053651873	0.0	0.0288027539479	0.28232936903	0.145351973205
AL139230.1	0.0	0.0	0.0965430022933	0.0562822870639	0.0	0.0	0.0	0.0	0.0	0.0	0.0	0.0	0.0	0.0916222741096	0.0	0.0	0.0	0.0	0.0	0.0	0.0	0.0391102470041	0.0295088280941	0.0830915618735	0.0	0.128417860761	0.0	0.0316937956419	0.0	0.0	0.0312362917337	0.0	0.0	0.0	0.0	0.0	0.0	0.0316740500791	0.0	0.0	0.0	0.0	0.0	0.0	0.0	0.0	0.0391717453691	0.0548525631257	0.0
AL121956.1	0.0	0.0	0.0	0.00772608914798	0.00839796861708	0.0	0.0	0.0	0.0360329417374	0.0	0.0	0.0	0.0	0.0	0.0	0.0	0.0	0.0	0.0	0.0	0.0	0.0	0.0	0.0	0.00948468309124	0.011752280539	0.0	0.0	0.0	0.0	0.0	0.02806978622	0.0308364296686	0.0	0.0	0.00768662314878	0.0	0.0	0.0	0.0	0.0194176294351	0.0	0.0092142288407	0.00851012982348	0.0	0.0189746792054	0.010754516655	0.0301193014579	0.00678403104911
AC090948.1	0.442701594797	0.197794775965	0.224211890572	0.174280306027	0.591987951696	0.254316936876	0.521657475415	0.271707123225	0.15240162243	0.576986338576	0.496578143205	0.279215016054	0.37077397731	0.260069296577	0.0	0.0527651298752	0.171282004585	0.3011395235	0.0832284165901	0.362479427117	0.321684156722	0.575255454568	0.114219052277	0.385944413073	0.267436965851	0.132550311653	1.56950412098	0.245352698503	0.185079576708	0.630663880439	0.411078702689	0.197868984829	0.434743106803	0.187592815104	0.595360653365	0.130042542452	0.130304226364	0.245199841232	0.338601331498	0.507270361822	0.383259439998	0.0414615924838	0.415697668354	0.16797043127	0.141832246329	0.508272554453	0.363890530752	0.552022607049	0.0765149731441
AC094104.1	0.0	0.0	0.0	0.0	0.0	0.0	0.0	0.0	0.0	0.0	0.0259343037119	0.0	0.0	0.0	0.0	0.0	0.0	0.0	0.0	0.0	0.0	0.0	0.0	0.0	0.0	0.0	0.0	0.0	0.0	0.0	0.0	0.0	0.0	0.0	0.0	0.0	0.0	0.0	0.0	0.0	0.0	0.0	0.0	0.0	0.0	0.0	0.0	0.0	0.0
MGC16275	0.178971410562	0.0645852490116	0.138287706497	0.0995875123008	0.0876292395428	0.00922680401433	0.0980716805936	0.0739329949695	0.0442339364072	0.226081641468	0.0960864924203	0.108054661249	0.0874376776389	0.102932768957	0.420097174158	0.0459445777978	0.080785069173	0.216830376724	0.0845484549183	0.0394530542203	0.0770281769407	0.105451895174	0.0994548131642	0.0700117244176	0.168828863336	0.072135330192	0.0899096125064	0.0480685044926	0.126622359096	0.145606018103	0.00526384773467	0.0947605709266	0.132491495594	0.0612540377628	0.116640641882	0.0943607663308	0.156008569194	0.0587137922759	0.0	0.0630999045294	0.190696211677	0.108306491389	0.0961465686645	0.156705166139	0.190393762866	0.256225882244	0.0396066418284	0.110923105449	0.0582964000382
AF127577.4	0.0936966197311	0.0641023211363	0.750858356089	3.52606772304	0.100860608751	0.447424518224	0.221755817739	0.322872750326	0.533894062858	0.438096997639	0.240123045466	0.347594203659	0.29182269609	0.67646568547	0.213796291552	0.17588969925	0.311912937006	0.111536919144	0.341659037171	0.639814552133	0.175740791371	0.939167046249	0.571114525856	0.462593012566	0.336783835695	0.312976570752	0.930617817513	0.331691688241	0.203202685874	0.217660701403	2.28832574035	0.282156032913	0.185174606497	0.419782033123	0.0689098074501	0.160551764336	0.177967793732	0.445007315161	0.44566096508	0.258340842895	0.283905457998	0.637301529671	0.129909903399	0.555476512344	0.262661167936	0.510271336014	1.15404361989	0.982979394858	0.504803308863
LINC01150	0.0	0.0	0.0	0.0759364190544	0.742860309671	0.0369365074986	0.123978335066	0.157848900159	1.59368553741	0.955324523443	0.240406878853	1.18954460808	0.861608099654	0.082411569305	0.360369072526	0.0919620834968	0.298520065134	0.201862757511	0.338462227466	0.0394843661681	0.44851962423	1.05535587154	0.199067491111	0.112107662845	1.07204018026	0.404278450543	0.383918802525	0.128284410931	0.23040518733	0.932618101983	0.168576812531	1.24148654482	1.8184683096	0.27245623146	0.363169998553	0.793259508954	0.283877064579	0.170939317887	0.168609642623	1.26299967637	1.33593290513	1.37297101968	0.40753217844	1.04553023546	2.47193343602	1.49195191924	0.369955372931	0.666066837956	0.300048001829
AC005391.1	1.32365365818	0.159221894435	0.0	0.105219818191	0.381233296752	0.0	1.60335618077	0.692614125699	0.0	0.325125879641	0.088830694239	0.0	0.547190627805	1.59868777405	0.0	0.509701870408	0.137879502225	0.0372942924434	0.133995309994	0.765950387689	0.414321647016	0.194977770988	0.33100078434	0.655879141865	0.172226268918	0.053350528664	0.487638801594	0.237006389697	0.0	0.338450117655	0.0389308621315	0.191137957779	0.0	0.0503364885102	0.0958513192661	0.0697882265942	0.0	0.315811643017	0.155753775444	0.0583350290407	0.396666295146	0.0	0.37645934372	0.42495745054	0.0380576262144	0.301480386906	0.146463270808	0.615281683155	0.246373725842
LINC02480	0.0	0.0	0.0	0.0	0.0	0.0	0.0	0.0	0.0	0.0	0.0	0.0	0.0	0.0	0.0	0.0	0.0	0.0	0.0	0.0406456710554	0.0	0.0	0.0	0.0	0.0	0.0	0.0	0.0	0.0	0.0	0.0	0.0	0.0	0.0	0.0	0.0	0.0	0.0	0.0216960937199	0.0	0.0	0.0	0.0	0.0	0.0	0.0	0.0	0.0	0.0
DNAH10OS	0.206669366959	0.33395528692	0.0569871888537	0.465110566708	0.36885077876	0.221619044992	0.441672818673	0.323096967513	0.168775725316	1.59954007379	0.267452652724	0.253454106835	0.817854563344	0.453263631177	0.307815249449	0.344857813113	0.705875570682	0.979034373928	0.846155568666	1.49300259573	0.52210487508	0.122025522647	2.96361727392	0.240564359855	1.21769781344	1.4474612381	0.413912458972	0.168373289348	1.12034522339	0.0749425260522	0.655869161255	0.409518131102	0.625098481424	0.153256630196	1.65047793985	0.349411926563	0.550011812621	0.144230049467	0.100111975308	1.85108390069	1.58940231794	0.469700611995	0.444323277883	0.467874780367	0.963024067784	0.60610546719	0.161855475657	0.531928377534	0.691777337551
CDRT8	0.0	0.0	0.0	0.0	0.0	0.0	0.0	0.0	0.0	0.0	0.0324317631001	0.0	0.0	0.0	0.0	0.0	0.0	0.0	0.0	0.0	0.0	0.0	0.0	0.0	0.0	0.0	0.0	0.0	0.0	0.0	0.0	0.0	0.0	0.0	0.0	0.0	0.0	0.0	0.0	0.0	0.0	0.0	0.0	0.0	0.0	0.0	0.0	0.0	0.0
MAST4-AS1	0.938390639165	0.0698773050224	0.897713245263	1.63160684185	0.468470465558	0.494150573292	0.100522974378	0.447949581533	0.484566548537	0.285374324215	1.57888842058	0.3068849726	0.54578215772	0.300690860978	0.389588186515	1.67768665839	0.463916317439	0.147305255481	0.156816476046	0.800358773677	0.204561315105	0.66316281117	0.597202473334	0.0908981050096	0.132272877705	0.280965718524	0.408562239173	0.936129485176	0.765941568691	0.216050525556	1.24724060623	0.55922817334	0.245738960757	0.773186602792	0.441693241483	0.199080571745	0.299221770772	0.554397787742	1.26457231968	0.204810758331	0.251454552607	0.234362051723	0.56907646539	0.169545443588	0.334045058922	0.26461985054	0.771335526574	0.360036128625	0.581174057597
LINC00900	0.429816778283	0.00569604133471	0.297012541151	0.958605676125	0.319136903913	1.08391522005	0.032776479686	0.172140087826	0.538362088803	0.302409363082	0.225627353989	0.325204060872	0.256258808489	0.29685283593	0.218331031666	0.0698977439084	0.351854063343	0.458956114223	0.147003107607	0.0652411631502	0.203803044738	1.01140116308	0.134201395078	0.103733695583	0.514465449857	0.145051647173	0.0666078178425	0.175226923031	0.414207227243	0.431477741266	0.0417816533367	0.355566331027	0.140219702849	0.893171666037	0.0548641206374	0.386976155753	0.195128255048	0.234431833097	0.45968769279	0.28799095642	0.268041510813	0.34387197392	0.110733145422	1.47326310434	0.846842072528	0.853573913613	0.506495763402	0.948928625623	0.343739422994
EDRF1-DT	0.283267104363	0.197751551582	0.280950826167	0.156817998266	0.28030422524	0.359356056346	0.265513042755	0.322355326046	0.195031446886	0.138446459737	0.207413976773	0.600491268501	0.113679171802	0.143715979688	0.259094022861	0.240556411595	0.191793922967	0.0592883623459	0.346154550818	0.409512241769	0.385936630333	0.561810949097	0.299645296935	0.188642701903	0.32085422695	0.174928175716	0.189400501901	0.0863452765885	0.393340324174	0.269024452495	0.278505398325	0.183582290645	0.194722349585	0.335092585371	0.409518617249	0.12828060241	0.474203732876	0.149048924469	0.290166288387	0.463688692375	0.253990740268	0.364782280026	0.0955895698265	0.211116682159	0.226882002432	0.0513510549125	0.358960195763	0.203779189934	0.168296154872
AL158801.2	0.185670875129	0.544398389062	0.109707957151	0.20786071927	0.225936792046	0.0466644379495	0.191437135029	0.14956605346	0.186427118347	0.190567479873	0.121489037709	0.136621251171	0.181421491572	0.173527034299	0.328812689838	0.135545717988	0.314284159483	0.136014478323	0.244344388813	0.133022196181	0.306933131888	0.066665193757	0.201196555187	0.676692644045	0.255173479316	0.24321564538	0.363773330601	0.0540235152987	0.155246275955	0.420800279972	0.0532436790916	0.348545687716	0.0	0.160632617746	0.349575399676	0.143168494263	0.119547159549	0.125976335542	0.106508096443	0.186157372086	0.261203459059	0.912931053755	0.133483133313	0.211342475402	0.26024700279	0.0392684537566	0.200310061547	0.0934986871462	0.40715069767
AC023347.1	0.0	0.0	0.0	0.0	0.0	0.0	0.0	0.0	0.0151573352743	0.430387907443	0.460954059018	0.0	0.0	0.0	0.0	0.0	0.1362808993	0.0	0.0	0.0	0.0	0.0	0.231740524978	0.0	0.0	0.0	0.016431307445	0.0	0.0	0.0	0.0	0.0	0.0	0.0	0.0	0.0	0.0	0.0	0.0	0.0	0.0	0.0	0.0155039415711	0.0	0.0	0.0	0.0	0.0	0.0
LINC02563	0.0	0.0	0.0	0.0	0.0	0.0	0.0	0.0	0.0	0.0	0.0	0.0	0.0	0.0	0.0	0.0	0.0	0.0	0.0	0.0	0.0	0.0	0.0	0.0	0.0530046549648	0.0	0.0	0.0	0.0	0.0	0.0	0.0	0.0	0.0	0.0	0.0	0.0	0.0	0.0	0.0	0.0	0.0	0.051493235543	0.0	0.0	0.0	0.0601010533642	0.0	0.0
LINC01497	0.289337113743	0.113113887505	0.0	0.116277641677	0.0	0.0969583321839	0.0361603477276	0.0	0.0	0.0	0.0	0.0	0.0	0.0360550615709	0.236492203845	0.0	0.23943796891	0.0	0.0	0.0	0.0	0.0461718193798	0.0	0.0490471024947	0.0	0.0	0.0	0.0	0.181444085022	0.0145721578435	0.0	0.0	0.0	0.0238399202528	0.0226981249095	0.330524795398	0.0	0.0373929757878	0.0	0.0828843537621	0.0	0.0	0.0	0.0	0.0360490292753	0.0	0.0	0.0647564981346	0.0291713335112
OOEP-AS1	0.0	0.0	0.0	0.0	0.0280778734757	0.0	0.19681225977	0.0	0.0	0.0342079373519	0.0654239022365	0.0	0.0	0.0280341731437	0.0	0.0	0.0	0.0	0.032895896838	0.107452054799	0.0	0.0	0.0	0.254239840146	0.0	0.039292721975	0.0	0.0290925769931	0.0	0.0679824210408	0.344071464022	0.0	0.0	0.0	0.141189200301	0.0	0.0	0.0	0.0	0.0	0.0	0.0491628818005	0.0	0.0853586239746	0.0	0.0	0.0	0.100701249799	0.0
CCNT2-AS1	1.98402592281	0.686141383547	1.01449720816	1.24856996715	0.428573255579	1.77721426465	1.47343482829	1.0518200751	1.731600632	0.591759725048	2.31345388804	4.00535474678	1.78949374544	1.78294260516	1.01873564733	3.26288546253	2.37667898011	1.00620820667	0.28453143298	1.89980546447	2.15418800291	0.895022960286	1.18521721631	2.53535791357	1.17781003082	1.85923661046	1.82730583894	0.843716702665	0.590191749083	1.54496899861	0.393886206203	1.48023395728	1.78349776518	0.697907115971	0.37713807542	1.20296496962	1.39536495589	1.9526529774	1.44453068824	1.0492612696	1.20564274543	0.950518398239	0.548601009439	0.332961167291	2.59553010782	1.24269552888	1.8111551499	1.76763891611	1.39637723928
AC099508.1	0.0	0.0	0.0	0.0	0.0	0.0	0.0	0.0	0.0	0.0	0.0	0.0	0.0	0.0	0.0	0.0	0.0	0.0	0.0	0.0	0.0	0.0	0.0	0.0	0.0	0.0	0.0	0.0	0.0	0.0	0.0	0.0	0.0	0.0	0.0	0.0	0.0	0.0	0.0	0.0	0.0	0.0	0.0	0.0	0.0	0.0	0.0	0.0	0.0
LINC01822	0.0	0.0	0.0	0.0	0.0	0.0	0.0	0.0	0.0	0.0	0.0	0.0	0.0	0.00618675985011	0.0	0.0	0.0	0.0	0.0	0.0	0.0	0.0	0.0	0.0	0.0	0.0	0.0	0.0	0.0	0.0	0.0	0.0	0.0	0.0	0.0	0.0	0.0	0.00641633521622	0.0	0.0	0.00716360590217	0.0	0.0	0.00627916156661	0.0	0.0	0.0	0.0	0.0
LINC02312	0.0	0.0	0.0	0.0	0.0	0.0	0.0	0.0	0.0	0.0	0.00487939219322	0.00548715076653	0.0	0.0	0.0	0.0	0.0	0.0040970856067	0.0	0.0	0.0	0.0	0.0	0.0	0.0	0.0	0.0	0.0	0.0	0.00676027941192	0.0	0.0	0.0	0.0	0.0	0.00383340613219	0.0	0.0043368142022	0.0	0.0	0.0	0.0	0.0	0.0042440982496	0.0	0.0	0.0	0.0	0.0
AC006252.1	1.07220292831	0.468482585852	0.633536050471	0.10862839238	0.932792350699	0.718601263052	0.91041311445	0.632255812627	1.02590792429	0.935048024164	1.62323772697	0.788953601221	0.739527387987	0.412619233237	0.549881963528	0.920873724389	0.412803632304	0.438927739765	0.733181119444	0.372788361778	0.834099846149	0.558590948356	0.569539143506	0.727019720903	0.440068620375	0.396567417426	0.439362117331	0.709584071365	0.355966597319	0.810005504106	1.59160396572	0.55252353039	0.563626076885	0.732736513491	2.84994440281	0.378257259038	0.536040342652	0.317891238305	0.578877792113	0.379416115314	0.354914055179	0.206743090587	3.45902652818	0.646120592375	0.707228912214	0.173408921131	0.166328709901	0.677561179392	1.17321221424
ST7-AS1	3.32684071492	1.10658795188	0.640766485576	0.696452334631	0.550558196685	0.351082579215	1.5712235794	1.40823112225	0.863703318648	0.586913313697	1.34699121534	0.901647219656	1.57147123125	1.40173833868	1.50233268721	1.40316418824	0.66372910194	0.612641179889	0.338641402812	0.744015888699	1.04709981093	0.994319540694	2.81497661332	1.47063413727	0.3109007819	1.41572363702	3.16100430149	0.6560229802	0.998951023945	0.88867791613	6.08603344235	0.874101167075	0.985525109556	2.90773828811	1.56591828386	3.93060296655	2.93494921716	0.876527775482	1.20197967177	3.13810957176	4.39977373535	1.2170480898	1.81976385661	0.613702448425	2.15721665923	1.57048869476	2.22972044511	2.29544474065	1.22306490952
AC078962.2	0.0	0.0	0.0	0.0	0.0	0.0	0.0	0.0	0.0587559625802	0.0	0.0425439139543	0.0	0.0	0.0364601746223	0.0	0.0203427361668	0.0	0.0	0.0	0.0	0.0	0.0	0.0176141178933	0.0	0.0	0.0	0.0	0.0	0.0203869758452	0.0147358899541	0.0	0.0	0.0	0.289293414303	0.0459063200418	0.0	0.0	0.0189065607916	0.149191116366	0.0	0.0	0.0	0.0200331829289	0.0	0.0	0.0	0.0	0.0	0.0589982026069
LINC01251	0.0	0.111717419758	0.0	0.0492180493871	0.0267490852248	0.0957613157372	0.0	0.0255773680814	0.0573857961002	0.260712345579	0.0	0.0	0.0349031058888	0.160244718093	0.0	0.0894075811775	0.0322475379003	0.0	0.125356380543	0.0767751564379	0.508737536742	0.0	0.0516100902881	0.242207913554	0.0604209441368	0.0748663797301	0.031104532612	0.138578838969	9.46794649417	0.0	0.136578436079	0.178814934438	0.0	0.0706368007489	0.437149072332	0.0	0.0367988787417	0.166191003501	0.273210069066	0.0	0.0	0.0468362433614	0.0293490251963	0.0271063394378	0.0801089539452	0.0302189335494	0.137020508493	0.0	0.0
AC138305.1	0.0	0.0	0.0	0.0	0.0	0.286223858845	0.0	0.0305795839792	0.0	0.0194812730553	0.0558879460064	0.272346257972	0.0	0.0	0.0	0.249417458931	0.0385542519546	0.391062537613	0.0	0.0	0.0	0.0	0.0	0.521238580018	0.0	0.0671311080237	0.0	0.0	0.0	0.477493585425	0.0163289347932	0.106893060439	0.0	0.0	0.0201016604365	0.0146357842981	0.747927026233	0.0	0.0	0.0	0.0	0.0	0.719321864775	0.0	0.0159626697898	0.0	0.0	0.0286744641186	0.0
AL731566.3	1.7524519192	0.0856382744518	0.388303873577	0.792301911743	0.205048192732	0.917586739911	0.164261516491	0.235279512067	0.0439897427519	0.949297239383	0.334446162695	2.31035011707	0.642129064806	1.26932014868	0.238730300412	0.228454702693	0.148318328892	0.401178350889	1.20116721104	1.29476336378	2.67413908452	0.262174368718	0.276936162713	0.965469777815	0.787378297253	1.89385961847	1.38292518181	1.57219222861	0.641064275158	1.98585873451	2.30330700087	1.50779911594	1.35524649256	0.16244235882	1.85594762667	0.487967205824	0.112834416836	2.63284296399	1.34036687511	1.5687890302	0.948217361688	0.502640062824	0.314969664725	1.78696618792	0.0818779213825	0.138988028754	0.787759863496	1.39726954965	0.231898297944
AC124290.2	0.0	0.0	0.0	0.0	0.0	0.0	0.0294518669275	0.0	0.0	0.0	0.0	0.0	0.0	0.0	0.171216075182	0.0327692944587	0.0	0.0	0.0	0.0	0.0	0.0	0.0	0.0	0.0	0.0	0.0	0.0	0.0	0.0	0.0	0.0	0.0	0.0	0.702512101273	0.0	0.0	0.0	0.0300407451507	0.0	0.0	0.0	0.0	0.0	0.0	0.0	0.0	0.0	0.0
AC007064.2	0.0	0.0	0.0	0.0	0.0	0.0	0.0	0.0	0.0	0.0	0.0	0.0	0.0339258189239	0.0	0.0	0.0	0.0	0.0	0.0	0.0	0.0	0.0	0.02508250388	0.0	0.0293645788505	0.0363850605488	0.0	0.0	0.0	0.0	0.0	0.0	0.0	0.0	0.0653705997395	0.0	0.0	0.0	0.0	0.0	0.0	0.0	0.0	0.0	0.0	0.0	0.0	0.0	0.0
FAM225A	0.0227675105896	0.209167975583	0.0	0.0137245740996	0.323935807168	0.0362401635048	0.0768259191066	0.0285292479386	0.0320043407103	0.0804895942314	0.0595893771846	0.0418822524081	0.0444928772772	0.0212783969927	0.0496245935938	0.00712329253316	0.046246141238	0.0291873692008	0.00749055749311	0.030584201663	0.0550079907995	0.0108995770339	0.0699020599935	0.07911860468	0.0192554615413	0.0685947862806	0.0297379728185	0.0287062657248	0.0166571619037	0.0481597872335	0.0108814950712	0.110410893535	0.0704283833021	0.00562778445311	0.00803736882043	0.0351114864619	0.00879553527957	0.0419291728506	0.00653016853603	0.00326102375457	0.0172466747999	0.0261208032648	0.154327759377	0.0345539172898	0.0893543151874	0.0938966666384	0.0	0.0993640692688	0.0172158689574
GAPLINC	0.0	0.129150014278	0.11711924636	0.534842380638	0.0865845746286	0.18819695305	0.408739230261	0.461268729414	0.477650755742	0.482231017893	0.144106882662	0.113439402336	0.290516051679	0.123499735162	0.576041904704	0.013781187584	0.283324229278	0.0726014484673	0.362293059848	0.201178668725	0.0840174129593	0.0	0.214788330086	0.0784006966614	0.153668110064	0.0692389353926	0.417114445892	0.448568230422	0.0414334732686	0.329433368564	0.101049849567	0.785526691058	0.68127678107	0.130654558188	0.124396954785	0.792504742533	0.187180595388	0.153699006093	0.11370321999	0.246050602985	0.214499217642	1.19118247864	0.230715172381	0.288291781385	0.0987832581475	1.10392553253	0.221762021833	0.421440958364	0.159873340651
AP005271.1	0.0	0.0	0.0995892620744	0.348349106827	0.031553532571	0.0	0.0	0.0301713613775	0.0	0.0384424150338	0.0367612460382	0.0	0.0	0.0	0.0	0.0	0.0	0.0	0.0	0.0	0.0	0.0	0.0	0.0285711276668	0.0356366248186	0.0441566268797	0.0	0.0980815277753	0.0	0.0	0.0	0.0	0.0	0.0	0.0	0.0866424220945	0.0	0.0	0.03222817805	0.0482821478226	0.0	0.0	0.0	0.0	0.0	0.0356466060801	0.0808154940868	0.0	0.0
AC034236.2	1.18610245385	0.85994657333	0.726321189613	0.349142448479	0.815531426921	1.1707266942	0.606415769345	1.16585138759	0.744874762051	1.85927576016	1.10064540623	1.13194808061	1.12734864126	1.36247822731	1.28087702952	2.10513204179	0.710607546353	0.410746828326	0.804110571465	2.00855253985	0.976261464696	1.10468228727	0.786749345305	1.4184056473	0.711315885198	1.06217257503	1.66190938158	0.627478096948	1.52367952143	1.04919536473	1.82227869633	1.13353119309	1.09701077373	0.298517262295	6.50660783121	0.931217684425	1.43296205207	1.37123061523	0.931934818195	0.901946508019	1.01750790368	1.90864964406	1.69214448005	1.15371988591	0.362729362895	0.437855454559	0.806548670178	1.46245110073	0.710983308683
AL035670.1	0.0	0.0436452299055	0.0	0.0	0.0	0.0	0.0	0.0	0.0	0.0	0.0	0.0	0.0	0.0	0.0	0.0	0.0	0.0	0.0244868170997	0.0	0.0	0.0	0.0201627844695	0.0	0.0	0.0	0.0	0.0	0.0	0.0	0.0	0.0	0.0	0.0	0.0	0.0	0.0	0.0	0.0	0.0	0.0	0.0365955213402	0.0	0.0211795513935	0.0	0.0	0.0	0.0	0.0
AL441992.1	1.53178471981	4.2916739671	1.13136330812	3.14389337896	1.6966984095	5.21863964402	2.82369774167	2.2393361893	0.922814235818	2.56207389608	2.70060006741	1.53414279961	15.1855457867	2.05195718058	2.434478569	1.59750310486	0.979518963722	0.93509953847	1.56787649488	1.34892820815	1.85045263167	3.29992709097	2.00567815952	3.74344796982	0.863664083838	0.969822385952	8.03080151375	3.14461878634	1.7077090355	1.87080791138	3.09922582046	4.55287804578	1.93045119263	1.86161730209	4.08566248372	3.3028176246	2.53141110344	1.48472109746	2.0258727511	1.27983193309	2.45882871556	2.17581901145	2.83174932813	3.94726102496	2.93428495646	1.75480902725	1.56074922955	4.71389214362	2.04628324777
AL133247.1	0.0	0.0	0.0	0.0	0.0	0.0	0.0201512773714	0.0	0.0	0.0	0.0234452528912	0.0	0.0262583737801	0.0	0.0	0.0	0.0	0.0	0.0	0.0	0.0	0.0	0.0	0.0	0.0	0.0	0.0	0.0	0.0	0.0	0.0	0.0	0.0	0.0	0.0	0.0	0.0	0.0	0.0	0.0	0.0	0.0	0.0	0.0	0.0	0.0	0.0	0.0	0.0
AC104134.1	0.0397486590144	0.0	0.0	0.0479220961692	0.0223240791401	0.00665998847285	0.0819662146545	0.0	0.0399105565322	0.0362639381658	0.0433475482763	0.0292480526262	0.0485486819174	0.0445786679984	0.0108296372682	0.00829080031526	0.0358839231129	0.0218386154376	0.0174365200183	0.00711939057982	0.0	0.0	0.0430724165083	0.0336900532305	0.0420214351037	0.0104135834427	0.0259590203482	0.0	0.00830883045322	0.0	0.0683908505332	0.0124361846218	0.0273238655564	0.0393010705941	0.0	0.0340552164691	0.0	0.0	0.022801389851	0.022773033661	0.0258086637369	0.0	0.0734817608521	0.0527852128032	0.0222856048182	0.0	0.0190589488058	0.0266884251041	0.030056325312
LINC02850	0.0	0.0	0.0	0.0	0.0	0.0	0.0	0.0	0.0	0.0	0.0	0.0	0.0	0.0	0.0	0.0	0.0	0.0	0.0	0.0	0.0	0.0	0.0	0.0	0.0	0.0	0.0	0.0	0.0	0.0	0.0	0.0	0.0	0.0	0.0	0.0	0.0	0.0	0.0	0.0	0.0	0.0	0.0	0.0	0.0	0.0	0.0	0.0	0.0
AC027013.1	0.0	0.0	0.0	0.101835263964	0.0122990117495	0.0220151369197	0.0	0.0	0.0	0.0	0.0	0.0805681929012	0.0	0.0736792175905	0.0	0.0	0.0741357777652	0.0	0.0	0.0	0.0	0.0786275069855	0.035594849404	0.0111365227992	0.0	0.0516344284042	0.0	0.0	0.109862076078	0.0	0.0	0.0	0.0	0.0649564525335	0.0	0.0	0.0	0.0127355452068	0.0376859300565	0.0188195316016	0.0	0.0	0.0	0.0	0.0122778150796	0.0	0.0157502287435	0.220551933098	0.0
AL590227.1	0.0	0.0	0.0	0.0	0.0	0.0	0.0	0.0	0.0	0.0	0.0	0.0	0.0	0.0	0.0	0.0	0.0	0.0	0.0	0.0	0.0	0.0	0.0398134982222	0.0	0.0	0.0577540643632	0.0	0.0	0.0	0.0	0.0	0.0	0.0	0.0	0.0	0.0	0.0	0.0	0.0421524106558	0.0	0.0	0.0	0.0	0.0	0.0	0.0	0.0	0.0	0.0
AC068643.1	0.0	0.0	0.0	0.0	0.0	0.0	0.0	0.0	0.0	0.0	0.0	0.0	0.0	0.0157331177764	0.0	0.0	0.0	0.0	0.0	0.0150758489005	0.0	0.0	0.0	0.0	0.0	0.0	0.0	0.0	0.0	0.0	0.0	0.0	0.0	0.0	0.0	0.0	0.0	0.0	0.0	0.0	0.0	0.0	0.0	0.0	0.0	0.0178016990363	0.0	0.0	0.0
PDYN-AS1	0.0	0.105455788573	0.0	0.00663706215376	0.0360711859579	0.0	0.0	0.0	0.0	0.0439463790064	0.00840490197988	0.0378071386888	0.00941337927966	0.0144060179418	0.0104990989498	0.048226508826	0.156549090761	0.00705735500732	0.0	0.0138041901697	0.0	0.0276723445784	0.180950360955	0.0065323554932	0.0325910975033	0.0504787188524	0.11744463923	0.0	0.0	0.0232895752437	0.692502694097	0.0	0.0529797925937	0.0476269217036	0.0	0.0132063181291	0.0992466984931	0.00747029482998	0.110527269894	0.0	0.0500418818516	0.0	0.0	0.0146211775436	0.0864216462095	0.146701015921	0.295635814107	0.051747701062	0.174833741355
AC018529.2	0.0333316355031	0.00868714656039	0.0262596966238	0.0535807372848	0.174720744835	0.0856335989848	0.0291597044076	0.0318223382721	0.0981710291046	0.23313940791	0.20840391514	0.158058036288	0.184556454946	0.178602352998	0.0423794029291	0.0231744450412	0.190575209582	0.109877936168	0.0682339850572	0.0955205786338	0.0904215562447	0.265949679628	0.0722376111744	0.339013572444	0.136251645866	0.18629151001	0.85621571339	0.0818967679387	0.0928993715314	0.271951438538	0.390828482173	0.118189519066	0.0152751338006	0.0549271762624	0.256252750979	0.232266384222	0.114459232438	0.193845186484	0.0	0.17823451433	0.0529029430433	0.00728397256756	0.369713192281	0.105389447734	0.095515507968	0.23498242728	0.159820721106	0.313317840574	0.0235237633434
AC140725.1	0.0381963186459	0.0895951584198	0.0451383674089	0.0789438019873	0.0572059644411	0.0127997798263	0.0429627893794	0.0	0.0153407573733	0.139390759022	0.316575394925	0.0562116038921	0.0373221330296	0.0856753938319	0.0416267905558	0.0478020731048	0.275860126197	0.0279809762886	0.0167555558152	0.0684135057368	0.135999143485	0.054857607184	0.248341622574	0.0776983801897	0.0323042671623	0.180124062123	0.0665205845959	0.0	0.0159686763496	0.0	0.920078890177	0.119505030442	0.0	0.0755324206028	0.683191086386	0.0	0.0393492960802	0.0444272979657	0.628112653832	0.153185604313	0.115736761583	0.0	0.141224022232	0.202894976386	0.0571073731095	0.161566575412	0.0732584896893	0.230815240876	0.127083037078
LINC01440	0.0367217912735	0.0	0.0	0.0	0.0	0.0	0.00344202146535	0.0	0.0	0.0	0.0	0.0	0.0	0.0	0.0	0.0	0.0	0.0	0.0201359072395	0.0	0.0	0.0	0.0	0.00311245494414	0.0	0.0	0.0	0.0	0.0	0.0	0.157957186517	0.0	0.0	0.0	0.0	0.0	0.0	0.0	0.0	0.0	0.00397388820274	0.00601861826378	0.24514429031	0.0	0.0	0.0	0.0	0.0246560965927	0.0249907775188
AC010255.1	0.189988802458	0.0	0.0	0.0654445198417	0.142271468336	1.08232556856	0.0356162111681	0.306088667545	0.0	0.173332694872	0.145033424862	0.186397986094	0.06961522351	0.0710250186896	0.0	0.594419759949	0.0214395395616	0.0	0.12501340823	0.136115735627	0.120796581423	0.0	0.0171562954036	0.805150793347	0.0803408450082	0.447969281723	0.0	0.0	0.0	0.0	0.562979676597	0.0	0.0	0.0	0.983688915368	0.24416332355	0.0244654652099	0.0552454361845	0.0181641714864	0.0272123733282	0.0411196858626	0.0622774672329	0.0195124846038	0.108128708345	0.0177532839113	0.361635062503	0.0227742705635	0.159455125366	0.316056034759
AC008632.1	0.0	0.0	0.0	0.020461909326	0.144568623139	0.0	0.0	0.0	0.0	0.0406457014386	0.0259121186788	0.0145698169199	0.0	0.0222067102918	0.178026637625	0.0123901010699	0.0268131795031	0.0	0.0130289138032	0.0319184995969	0.0	0.0142188665327	0.0214563762874	0.0302086516649	0.0	0.0933748345992	0.0	0.0230451037601	0.0	0.00897515282062	0.10220600161	0.0	0.0	0.0	0.125820230465	0.0203573868851	0.0152987639593	0.011515373211	0.0	0.0170164627056	0.0	0.0	0.048806248915	0.0225383763332	0.0	0.0125632178828	0.156653472712	0.0997106044844	0.053900838652
AL035448.1	0.0	0.0148265062814	0.0448178874655	0.0457235947611	0.198799318262	0.0127089020885	0.469235315133	0.067889682619	0.0304636776676	0.11245088745	0.190250992604	0.111625009149	0.166757165655	0.262290234912	0.0309984319622	0.0870149151602	0.196866727826	0.0347278911065	0.033273184568	0.292089426404	0.154324065136	0.199716444286	0.150686806488	0.218582390146	0.0481123629446	0.198716879021	0.231169022274	0.0220696829292	0.0237829494295	0.080222474638	0.369768772981	0.106790896127	0.0	0.0374980722709	0.169585116746	0.0129971519763	0.0586048773407	0.176447466306	0.12328026164	0.130369709904	0.164164338424	0.0124316844749	0.436244166981	0.0719480118337	0.0141754784698	0.0721887576979	0.118199832422	0.420156852998	0.0401484218723
AC233701.1	0.0	0.0	0.0	0.00853471883997	0.0	0.00276760225073	0.0	0.0	0.0	0.0	0.0	0.00405140722629	0.0	0.00308749337905	0.0	0.0	0.0	0.0	0.0	0.00295850983419	0.0	0.0	0.0	0.0	0.0	0.0	0.0	0.0	0.0	0.0	0.0	0.0	0.0	0.00816590988677	0.0	0.0	0.0	0.0	0.0	0.0	0.0	0.0	0.0	0.0031336063194	0.0	0.0	0.00396003610416	0.00554527576795	0.0
HNF1A-AS1	0.0	0.0140696206277	0.0	1.78826429713	0.0269501019316	0.0180901785883	0.0404800990369	0.0257695794507	0.0144542611582	0.0164169733028	0.019623779953	0.00882721740311	0.0615394486829	0.0235446372528	0.0294159776745	0.00750662251918	0.284286405641	0.00329550498139	0.0197341283182	0.0128920190132	0.0183057374491	0.00861459185112	0.0129994837419	0.0213524571628	0.003804687594	0.0282858724142	0.00391728500892	0.00349050612796	0.00376147364648	0.0081564811977	0.024080841645	0.00562995971347	0.0371091939313	0.511517335301	0.0254096656152	0.00308341348389	0.0417098459747	0.00697666301302	0.0103223705804	0.0309286005228	0.0233675747853	0.00589852663219	0.0369619752408	0.00341375510929	0.0100888705927	0.0114172596825	0.155306479437	0.0120820623625	0.00272134751594
AC063938.1	0.0	0.0	0.0	0.0	0.0757284781703	0.0	0.0	0.0	0.0	0.0	0.0588179936611	0.0	0.0	0.0	0.0	0.0281243265063	0.0	0.0493877814493	0.0	0.0	0.0	0.0645508931136	0.0	0.0457138042669	0.0	0.0353253015037	0.0	0.0	0.0	0.0	0.0	0.0	0.0	0.0	0.0	0.138627875351	0.0	0.0	0.1289127122	0.0	0.0	0.0	0.0	0.0	0.0755979643056	0.0	0.0	0.0	0.0407832235496
AC022509.3	7.10382163039	3.87819042874	0.273207346078	0.999078733746	6.89349185669	3.11299633113	1.13471696501	2.72389680465	5.28414802129	1.24635335909	3.46552627906	2.82493933313	4.90815419056	51.8721464509	0.412286650771	7.25954921842	4.72445950541	24.1876061733	2.32334240888	1.88219965844	1.88150181351	9.21647648831	5.78476633068	8.45082763566	2.32854711224	5.08774151742	6.66164193364	1.98949552546	2.91716398196	2.45150975052	6.20376956286	9.44266249129	5.95240156426	11.5124302547	4.2340521623	1.67103092685	11.6918858801	5.19880065312	1.62358225789	9.60896575818	5.53134447404	1.54321452702	3.54000409238	4.70488605955	7.18012868811	4.88954051921	10.0170120044	6.97112326165	6.56037156542
AL139022.2	0.548630193101	0.122561322805	0.0	0.566951932331	0.0293454975604	0.0787923241224	0.293853841579	0.336720565802	0.0944339624313	0.321770823804	0.205132731843	0.153788857601	0.0382909920134	0.20509877011	0.0854147914565	0.0980859694182	0.212265960536	0.172244068486	0.206286233445	0.842273725256	0.558118381166	0.225126703974	0.0566196475847	0.212574349413	0.364571520717	0.0410666597617	0.580103043882	0.0304060116203	0.425963540459	0.473677365567	0.479473552572	0.245214610996	0.0	0.0387465972505	0.110672572922	0.268598027863	0.121112336807	0.364644820324	0.569485728612	0.0898069747309	0.339260613606	0.256912124984	0.0643956038167	0.327111717007	0.205064455471	0.298369334864	0.601281870226	0.63148548971	0.0948232962892
LINC01582	0.0	0.0	0.0	0.0	0.0	0.0	0.0139975539591	0.0133662375135	0.0	0.0	0.0	0.0	0.0	0.0	0.0	0.0	0.0	0.0	0.0	0.0	0.0	0.0	0.0	0.0	0.0	0.0	0.0	0.0	0.0	0.0	0.0	0.0	0.0	0.0184567124537	0.0	0.0	0.0	0.0	0.0	0.0	0.0	0.0	0.0	0.0	0.0	0.0	0.0	0.0	0.0
AC013452.2	0.0	0.0	0.0276115585294	0.0	0.122476968956	0.0	0.0525614744897	0.0836514191624	0.0187681674998	0.0639499663281	0.0	0.0	0.0456605907455	0.104816868093	0.0763904830725	0.0584819440811	0.0632798253818	0.0	0.0	0.0502190121519	0.0237691254429	0.0	0.0506376255989	0.174272342646	0.0395216404448	0.0	0.0203456296762	0.0	0.0195363752379	0.0423632044979	0.0178673270348	0.0	0.0	0.0231019415639	0.10997745582	0.0160146603423	0.0	0.0905886358252	0.0357416133421	0.0267728733552	0.0809111449947	0.0306358200183	0.0191973435335	0.177303916107	0.0	0.0790654196769	0.0224064492354	0.0313759614111	0.0424024767054
LINC00641	1.16646143493	0.489269518657	0.380512883055	0.726179377493	1.75153852543	0.177120732808	2.11609215993	0.367589072615	0.387964130171	2.64109817484	0.964656263492	1.86265485338	0.45709327334	6.32297898667	0.523055372984	2.41273749773	0.921416264037	0.431700196378	0.55699689402	3.61701666141	1.65634412412	1.10812366512	0.908500140536	3.98350010393	0.783569251916	0.990004709596	0.994561307328	1.07240380267	0.408923852159	0.756375311057	0.84553881561	1.59666248546	0.751729025621	0.630725449207	1.03803708248	0.36019395026	0.422462718153	1.5569610706	0.973488350028	1.0511737464	1.35960100778	0.350497367643	0.297002891199	1.89479715742	0.554076418468	1.75774256627	2.72660022884	2.31287776014	7.00112004268
AC004672.1	0.0	0.0260031925299	0.00982537738857	0.00572796264419	0.0560347216346	0.0	0.0561108844049	0.011906705831	0.00667851937373	0.0530976652095	0.0652829024472	0.065257149346	0.00812399878446	0.0621638992602	0.00906100397875	0.0346839754568	0.0300235697693	0.0243627465961	0.0	0.101263783922	0.0592065236726	0.0557246095964	0.0300317335728	0.0732887738427	0.0140634956181	0.043564488205	0.0217195443239	0.0129021677661	0.0139037613044	0.0351741741049	0.158949041988	0.0208103587493	0.0	0.0164413243122	0.0391346981199	0.0170961101068	0.0342610250354	0.038682388746	0.0699511987177	0.0	0.0431874861574	0.0	0.0204937158698	0.100947746872	0.0124306997501	0.0703371729166	0.119597642111	0.0446596538859	0.0100590805211
AC068672.1	0.0	0.0	0.0	0.0	0.0	0.0	0.0	0.0	0.0	0.0	0.0	0.0	0.0	0.0	0.0	0.0	0.0	0.0	0.0	0.0	0.0	0.0	0.0	0.0	0.0	0.0	0.0	0.0	0.0	0.0	0.0	0.0	0.0	0.0	0.0	0.0	0.0	0.0	0.0	0.0	0.0	0.0	0.0	0.0	0.0	0.0	0.0	0.0	0.0
LINC01214	0.207286290442	0.0	0.0	0.0	0.0776122711596	0.0	0.0	0.0	0.0	0.0	0.0	0.101684274503	0.101271101265	0.0	0.0	0.0432359049276	0.0	0.0759244998399	0.0454650753313	0.0742541811519	0.0	0.0	0.0374365729552	0.0702764453656	0.0438277296276	0.0	0.0	0.0402085467099	0.0	0.0	0.0	0.0648537747292	0.0	0.204952150233	0.0	0.177595412452	0.0	0.0	0.277450941779	0.118759671062	0.0	0.0679475052944	0.0	0.0	0.0	0.0	0.0	0.0	0.0
AL392185.1	0.0	0.0	0.0	0.0	0.0	0.0	0.0329562662834	0.0	0.0	0.0	0.0	0.0	0.0	0.0	0.0	0.0	0.0	0.0	0.0	0.0	0.0	0.0	0.0	0.0	0.0	0.0	0.0	0.0	0.0	0.0	0.0	0.0	0.0	0.0434550445114	0.0	0.0	0.0	0.0	0.0	0.0	0.0	0.0	0.0	0.0	0.0	0.0	0.0	0.0	0.0
TDRG1	0.0429442840434	0.0	0.126873147726	0.0443784267201	0.281386480936	0.0	0.120758118571	0.0153748928727	0.0	0.0881536641591	0.103031519508	0.0	0.0104903583562	0.0401355045316	0.0	0.0	0.407072816092	0.00786478276016	0.00941917145083	0.0153835192863	0.021843488193	0.0308383209216	0.00775587627706	0.0145594367331	0.0	0.506285629158	0.0	0.0749714089859	0.0179536509608	0.0259541215765	0.082099097012	0.0	0.0	0.0636910670946	0.555872446764	0.0	0.0	0.0	1.88864697094	0.0123019448997	0.0	0.422308242553	0.0	0.0162939776954	0.128412126547	0.0181649990167	0.0926604366339	0.0	0.409156366131
AC116914.1	0.0	0.2046281382	0.103092401946	0.39065280908	0.0653269116545	0.0	0.523325635455	0.0936979966397	0.420444676955	0.437741268676	0.190271775977	0.0427942612545	0.0426203755325	0.228288329545	0.0475361213759	0.0	0.157510587131	0.0639063001165	0.420951765316	0.125000757216	0.22186507794	0.167053818862	0.220574782864	0.0887284266237	0.221341046612	0.137129625184	0.0759638334141	0.169219386279	0.0	0.342702003555	0.133421346601	0.0	0.239873332296	0.172509975698	0.164247738039	0.149483575808	0.314547199697	0.169113960849	0.100085497663	0.149941544494	0.0	0.0571919956624	0.215029541388	0.066199401843	0.22825013511	0.0738010135929	0.0418291250801	0.292868584528	0.0527722616283
AC108488.1	0.929202741262	0.443004781351	0.388346117254	0.6323491293	0.483683524084	0.326569839471	1.52100052713	0.478724185617	0.709980665329	0.475561781802	1.62133412031	0.644819012271	0.631126526978	1.09294847216	0.308736558545	0.680711505779	1.92323305671	0.614284709867	0.288311492718	0.462755740566	1.83290677052	0.726934910863	1.48170143678	0.637740392752	0.41210081285	0.403750671887	0.513102968779	0.553917348768	0.492694121209	1.45188914702	0.883872876408	1.40396569118	0.872437472294	0.582615283462	0.384030938417	0.753389416141	0.536994603883	0.861112392816	1.4820754569	0.779069643717	0.931970164727	0.698324719883	1.35932730537	0.558935550156	0.592973588602	1.18871658709	1.57569112818	1.04996828568	0.445567365641
AC091564.5	0.0	0.222976041078	0.0421260533621	0.0	0.0533883179435	0.0	0.026730441852	0.0	0.0	0.0325221252442	0.0	0.0	0.0	0.0	0.0776976439738	0.0	0.0643626423801	0.0	0.0	0.0	0.108791335959	0.0682622380975	0.0	0.0241710566709	0.120593752979	0.0373563249988	0.0	0.0276588565663	0.0	0.0	0.545191950178	0.0	0.0	0.0	0.100673408223	0.0	0.0	0.0	0.109059625105	0.0408464987739	0.0	0.0	0.11715504103	0.0270506796032	0.0266481530577	0.0904706470533	0.0	0.0	0.0215640247721
LINC01018	0.69085609876	0.0694502549775	0.0991363262605	0.465752723749	5.2953608345	0.46301875517	0.0185015991784	0.155470846803	0.428093471533	0.481721269002	0.198038412426	0.0338899408343	0.0192869919977	0.830147807631	0.0430230274193	0.378775039758	1.02016983601	0.455482253872	0.207810804812	0.1590934879	0.17068096843	0.193716899956	0.106946434963	1.00046051024	0.972419964776	0.19650828608	0.210552398983	0.0918921874779	0.684928211795	0.116312163799	0.0226414280617	0.21614852436	0.0135687302805	0.497670194247	0.0139363131906	0.138673848211	0.101672854283	0.11096721638	0.0188715312061	0.661566985116	0.0213604962802	0.439978445312	0.267595034735	0.921184058505	0.0590228563462	0.730562904597	1.0221620878	1.60363448479	0.191048187634
AP000532.2	0.0	0.0	0.0	0.0	0.0	0.0	0.00752469663696	0.0071853184321	0.0	0.0	0.0175094027373	0.0	0.0	0.0	0.0	0.0	0.0	0.0	0.0	0.0	0.0	0.0	0.0	0.0	0.0	0.0315477403603	0.0	0.0	0.0	0.0	0.0	0.0	0.0	0.0198436330428	0.0	0.0	0.0	0.0	0.0153502998342	0.0	0.0	0.0	0.0	0.0	0.0	0.0	0.0	0.0	0.00607033529713
LINC01074	0.0	0.0	0.0	0.0	0.0	0.0	0.0	0.0	0.0	0.0	0.0	0.0	0.0	0.0	0.0	0.0	0.0	0.0	0.0	0.0	0.0	0.0	0.0	0.0	0.0	0.0	0.0	0.0	0.0	0.0	0.0	0.0	0.0	0.0	0.0	0.0	0.0	0.0	0.0	0.0	0.0	0.0	0.0	0.0	0.0	0.0	0.0	0.0	0.0
AP000317.2	0.0541660743356	0.296460734803	0.0640105709433	0.167924920452	0.141966283829	0.145210606703	0.203084636224	0.0193925130851	0.478602911001	0.0494173946768	0.070884399537	0.212569310194	0.0	0.26324132317	0.0295154076562	0.225959877547	0.122248856627	0.0595195962084	0.594024970203	0.291050905061	0.165308519851	0.0518622620179	0.136955949423	0.110183818397	0.183242301719	0.0283814824874	0.0943326230852	0.147096789446	0.0	0.0327362048278	0.0414209796781	0.135575753724	0.0744692560483	0.0	0.0764866611616	0.0185630150301	0.027900553929	0.23100808755	0.186430708595	0.279298290368	0.117232801738	0.248575506888	0.155765029201	0.205517643787	0.121475668073	0.0687351093837	0.207775248448	0.181843520503	0.409581905773
TTTY8B	0.0	0.0	0.0	0.0	0.0	0.0	0.0	0.0175573458864	0.0	0.0	0.0	0.0	0.0	0.0	0.0	0.0	0.0	0.0	0.0	0.0	0.0	0.0	0.0	0.0	0.0	0.0	0.0	0.0	0.0	0.0	0.0	0.0	0.0	0.0	0.0	0.0	0.0	0.0	0.0	0.0	0.0	0.0	0.0	0.0	0.0	0.0	0.0	0.0	0.0
AC007823.1	0.0221714263404	0.121348231806	0.55022113376	0.649169099675	0.531292175499	0.170884416876	1.02246500471	0.246071920507	0.133570387475	0.343870593738	0.203102363169	0.0543809577883	0.140815978931	0.555330833391	0.712798979661	0.175732142314	0.280219984513	0.0730882397884	0.389037043065	0.182671923939	0.360877858576	0.456411088123	0.144152321149	0.533692609521	0.600042479704	0.209109543384	0.15445009297	0.39566647816	0.407843664929	0.308192763586	0.110204669112	0.0554942899981	0.365783855379	0.29594383762	0.219154309471	0.288734304026	0.0913627334277	0.0945569502681	0.110226131313	0.330267156753	0.230333259506	0.421526190252	0.191274681452	0.336492489572	0.149168397001	0.168809215	0.446497863882	0.297731025906	0.321890576675
AC007326.2	0.0137434174624	0.0	0.00812061801847	0.00157804274985	0.00171527317842	0.0230274439809	0.0	0.00164013733837	0.0	0.0	0.00199836830291	0.0	0.0	0.00171260353154	0.0	0.0	0.0	0.0	0.0	0.00328211514526	0.0	0.0	0.0	0.00155314745992	0.0	0.00240038663075	0.0019945643026	0.0	0.00191522981947	0.0	0.0	0.0	0.0	0.0	0.0043126137841	0.0	0.00471942342485	0.0	0.0	0.0	0.0	0.00300335324893	0.00376398634263	0.00173818194574	0.0	0.0	0.0	0.0	0.0
AC138356.1	0.183089640527	0.0650703092071	0.127852370007	0.0458676356705	0.0623204957777	0.0948202289814	0.0124810404429	0.0417134257971	0.0534793804501	0.10629714761	0.0653454939164	0.114309503217	0.398457604811	0.0560011502827	0.108836297072	0.104151688524	0.0300523555504	0.0182895787006	0.0876172592675	0.0894360643069	0.0592632892753	0.0637463278111	0.0721452652349	0.0451440253068	0.0563079172589	0.0436062566501	0.217403684316	0.0387436140397	0.0904610970389	0.0905345952308	0.0509124601605	0.124981866928	0.0457668198724	0.115199614644	0.125351102089	0.0570416713054	0.0514408103599	0.103251936979	0.0572876722	0.133504999348	0.0216144465716	0.0545599575111	0.0752156705175	0.157882082535	0.0497704718662	0.0704046102828	0.0319232824197	0.089404944692	0.166133960744
LINC02530	0.0	0.0	0.0229478612834	0.0133780604039	0.0	0.0911017886292	0.0	0.0139044752657	0.0	0.0177161912684	0.0	0.0	0.0189741716577	0.01451881674	0.0	0.0	0.0	0.0	0.0	0.0	0.0	0.0	0.0	0.0	0.0	0.0	0.0	0.0	0.0	0.0	0.0	0.0	0.0	0.0	0.0182803690547	0.0532388932184	0.0	0.0	0.0148523594593	0.0222508332247	0.0	0.0	0.0159548392007	0.0	0.0290327752553	0.0328554847986	0.0	0.0	0.0117468457092
LINC00836	0.0223426342658	0.288243883218	0.0660083268575	0.0	0.0334621761113	0.0	0.0	0.0599932475267	0.0717876368204	0.0101919401505	0.0341117868643	0.0	0.0927829668124	0.0	0.0	0.107185536508	0.0	0.0245508759135	0.00980102975289	0.0	0.00568225875291	0.0481327846817	0.0	0.310568525449	0.0992046582787	0.0409741672847	0.214008791948	0.0433393280174	0.00467037541885	0.00337578946181	0.0341709755131	0.0	0.0614347401891	0.0	0.0052582528748	0.0	0.0	0.0	0.0	0.0448023533849	0.0	0.0219714423491	0.064250568673	0.0	0.0167022529461	0.0	0.0214259868493	0.0375037633984	0.0
AC023824.1	0.0	0.0	0.0137918574705	0.0	0.0	0.0	0.00437570594351	0.0	0.0	0.0	0.0356367843947	0.0114501620029	0.00570181830654	0.00872593086759	0.0763134506526	0.0	0.0210720045977	0.0	0.0	0.0	0.249324144057	0.00558717814344	0.0	0.0	0.0	0.0122302724534	0.00508127826871	0.0045276850917	0.0	0.0246869497584	0.0	0.00730286202833	0.0	0.0	0.0	0.0	0.0	0.0	0.0	0.0	0.0	0.0	0.201368841112	0.115131329457	0.00872447095067	0.0	0.0	0.0	0.00352997649211
WWTR1-AS1	0.0533545196298	0.146009474459	0.181273117061	0.0964885539849	0.369575144458	0.0670476365467	0.160033502045	0.257876468662	0.139286769021	0.146030964216	0.296745025645	0.137408542284	0.104266827273	0.2792431968	0.225317197671	0.311604140008	0.150521546481	0.249168282706	0.368628664951	0.253242986237	0.020353968733	0.325668307266	0.221627963596	0.429609656888	0.10152946971	0.202682819039	0.185838529075	0.165591863515	0.32343471168	0.294242265176	0.198901857659	0.166930576521	0.293414018452	0.164855383999	0.433208930275	0.219418688608	0.192377695704	0.139631088996	0.127526021481	0.443238649392	0.178988321424	0.183638378696	0.202748432993	0.409937824935	0.239311266184	0.141052647954	0.15989235288	0.411973726127	0.193653723808
AC136777.1	0.0	0.0	0.0	0.0	0.0	0.0	0.0352783880269	0.0	0.0	0.0	0.0	0.0	0.0	0.0	0.0	0.0392521088096	0.0	0.0	0.0	0.0	0.0478603257562	0.0	0.0	0.0	0.0	0.0	0.0	0.0	0.0	0.028433478719	0.0	0.0	0.0	0.0	0.0	0.0	0.0	0.0	0.0	0.0	0.0	0.0	0.0	0.0	0.0	0.039800546626	0.0	0.0631770713508	0.0
AL590714.1	0.0	0.143257693938	0.0	0.0	0.0343009377816	0.153496040397	0.240432918928	0.0	0.0367935315366	0.0	0.119886279956	0.0	0.13427105115	0.102742655664	0.0	0.0	0.0827034481243	0.0	0.0401868080105	0.0656336429707	0.0465975203273	0.0	0.0	0.0	0.0	0.0480013991409	0.0	0.0	0.0382995430126	0.0276832550061	0.315247535308	0.0	0.0	0.0	0.172481793508	0.0	0.0	0.0355183938882	0.0	0.0	0.0	0.0600591405636	0.0376348977451	0.0	0.0	0.0	0.0878521993767	0.0615101301542	0.0
AC105094.1	0.0	0.0859092816494	0.0	0.0	0.123418247651	0.257737338717	0.494343994251	0.0393373445808	1.01496586837	0.0	0.191716878073	0.0	0.26840046617	0.123226159799	0.0	0.275013192736	0.0	0.0402447902632	0.192794939696	0.0787188312845	0.0	0.631209682661	0.0396875061393	0.447011567041	0.0	0.402999088357	0.0	0.170504596808	0.045935211398	0.0332023849598	0.378097518613	1.85633668489	0.151059471921	0.0	0.155151739888	0.0	0.0565957438875	0.0851991853394	0.0	0.188850426293	0.0475609024771	0.216098869686	0.0	0.0	0.123205543093	0.0	0.0	0.147546451446	0.166165823798
AC117430.1	0.0	0.101675404499	0.051224439419	0.0	0.0	0.0	0.0	0.0	0.0	0.0	0.0	0.0	0.0211771653707	0.0	0.0	0.0	0.0	0.0	0.0	0.0621102389161	0.022048015236	0.0	0.0313139873658	0.0	0.0	0.0681368175072	0.0	0.0	0.0	0.0	0.0	0.0	0.0	0.0	0.0	0.0	0.0	0.0	0.0	0.0	0.0	0.0	0.0178072737146	0.0	0.0162018109103	0.0	0.0	0.0	0.0
AL021920.1	0.0	0.0	0.0	0.0883742807961	0.0	0.0286576351282	0.0641267250342	0.0	0.0343466710649	0.0	0.111913547052	0.0	0.0	0.159850026669	0.139798347101	0.0	0.077203465121	0.0313235313379	0.0	0.0612688440539	0.13049601136	0.0	0.0308897831035	0.0289933610806	0.0	0.044809187868	0.0	0.0	0.0	0.0516845007256	0.0326980886375	0.0	0.0	0.0422776910886	0.161011329408	0.0	0.0	0.0	0.0	0.0	0.0	0.0	0.0	0.0	0.0	0.0723468064285	0.0	0.172258664988	0.0258662070543
Z97986.1	0.0	0.0	0.0	0.0	0.0	0.0	0.0	0.0	0.0	0.0	0.0	0.0	0.0	0.0	0.0	0.0	0.0	0.0	0.0	0.0	0.0	0.0	0.0	0.0	0.0	0.0	0.0	0.0	0.0	0.0	0.0	0.0	0.0	0.0	0.0	0.0	0.0	0.0	0.0	0.0	0.0	0.0	0.0	0.0	0.0	0.0	0.0	0.0	0.0
AC135782.1	0.0	0.025206437327	0.0476216062844	0.011104908079	0.00603530892258	0.0108031567893	0.00604351215503	0.0	0.00647388507537	0.0073529596072	0.0	0.0	0.0236252220918	0.00602591558288	0.0966170563528	0.0	0.10186269632	0.0472325115067	0.00707093789972	0.0288708805547	0.00819891374375	0.0	0.0	0.00546485821668	0.0136325807105	0.0591215004275	0.0	0.0	0.0	0.0097418325416	0.00616314948321	0.0	0.0	0.0	0.0	0.0	0.0	0.031247612079	0.0123286994954	0.00923502548881	0.0488415581613	0.0105675089478	0.01324384981	0.0244636601054	0.0	0.0204545984749	0.0386443634677	0.0	0.0048754317846
GEMIN7-AS1	0.658371875582	0.514769787448	0.163795512873	0.310338958112	0.454093752169	0.348353289283	1.09130630268	0.731941569226	0.278338292462	1.02743300859	0.619731505067	0.679924789593	0.406297232621	1.01040531828	0.755264523258	0.679390542001	0.578717790942	0.393451063292	0.57761517861	1.67572122884	0.846010069655	0.348362230051	0.450583902036	1.37449365075	0.586119338333	0.817029802743	0.346992480575	0.389846338609	0.434596610832	1.27746341813	0.688944158998	0.628796827838	0.905150767876	0.308348669137	1.06015194188	0.463130551635	0.446213948814	1.16881038091	0.927605444073	0.218377938056	0.944952541431	0.340754704695	0.44128983394	0.341832041053	0.388552411351	0.747511464026	0.564901916751	0.76777165453	0.429709463698
AL672032.1	0.0	0.0	0.0	0.0127505181248	0.0	0.0	0.0	0.0132522397522	0.0	0.067540618311	0.0807336533462	0.0181579061613	0.0	0.0276755270054	0.0	0.015441394617	0.0	0.0	0.016237526904	0.0132596752057	0.0564833482006	0.0	0.0133702046269	0.0250987304877	0.0	0.0	0.0322319890179	0.0143601952535	0.0	0.0223709032992	0.0	0.0926482496131	0.0508899713507	0.0182992991279	0.0348457354688	0.0126853866037	0.038132740018	0.0143512487032	0.0707783014744	0.0	0.0160226494486	0.0	0.0	0.0	0.0	0.0469714340245	0.0177483920916	0.0248532402222	0.0111958209638
AC112493.1	0.156574762792	0.0918173607707	0.0	0.0269672739596	0.293124135721	0.0	0.220141914013	0.0280284123733	0.0	0.0178560033753	0.239051710427	0.0192019345877	0.0191239114565	0.556069044296	0.405262852136	0.0653169251443	0.106013326401	0.0430124703152	0.0171711389357	0.0	0.298654907622	0.018739408091	0.226223259346	0.597191326881	0.0	1.27163120295	0.0	0.106301062046	0.0	0.0473143343734	0.0897999367768	0.220444341385	0.107632002541	0.0	0.644862173304	0.0268295211597	0.84683056694	0.0	0.134726137778	0.0	0.0508317198966	0.0	0.402018778055	0.059407805938	0.0292618952404	0.132459090913	0.0	0.0	0.153914138481
AL591222.1	0.0	0.0	0.00533698959088	0.00622267741991	0.0	0.0	0.0	0.00323376714036	0.0	0.00824051768674	0.00788014223088	0.0	0.0	0.0	0.00984358808929	0.00376795737533	0.0163083282201	0.0132334586089	0.0	0.0	0.00459429245683	0.0	0.00652510506764	0.00918676217383	0.0114586025691	0.00473270818793	0.00786514196119	0.0070082534588	0.0	0.0	0.0	0.0	0.0	0.0	0.0	0.0123817821377	0.0232625586218	0.00350194362217	0.00345421679412	0.00517488160845	0.0	0.00592154377566	0.00371062077144	0.0102812286421	0.0472651164276	0.00382060398153	0.0	0.0	0.01365983359
AC007272.1	0.629291122088	0.128356184403	0.0161665783982	0.150795725782	0.0717103135813	0.0916863661313	0.153873820118	0.0979558777584	0.076921386262	0.18721365241	0.29837733191	0.187903564784	0.0935700285529	0.122740635135	0.0447266579376	0.0913098701387	0.12350120898	0.0200431106748	0.144026479773	0.107811921806	0.111334658497	0.0654919423828	0.128476182207	0.194797002816	0.104129712236	0.0716805763373	0.405020722522	0.0318436481036	0.0228771107987	0.157089928525	0.512605023921	0.0	0.0	0.0676309794404	0.167418793659	0.0656361295825	0.140931876032	0.159119045906	0.125560372166	0.0783776394913	0.0710602609114	0.125560992841	0.292241357274	0.10381151274	0.0102266749717	0.092585668747	0.209903757691	0.293930204299	0.024826666818
AL356289.1	0.0	0.0	0.0	0.0409588561681	0.0	0.0	0.0445812506231	0.0	0.0	0.0	0.0	0.0	0.0	0.0	0.0	0.0	0.0	0.0	0.0	0.0	0.0	0.0	0.0	0.0	0.0	0.0	0.0	0.0	0.0	0.0	0.0	0.0	0.0	0.0	0.0	0.0	0.0	0.0	0.0	0.0	0.0	0.0	0.0	0.0	0.0	0.0	0.0	0.0	0.0
MIR137HG	0.0146314596077	0.0	0.00432266919244	0.00252001390667	0.0	0.00490307621663	0.00274288351916	0.0	0.0	0.00333718394309	0.00319124175469	0.0	0.00357414864348	0.0	0.00797276709129	0.0	0.0	0.032155129515	0.0	0.0	0.0	0.0	0.00792746646018	0.00744077408264	0.00928084034466	0.0	0.0	0.0	0.00305847593801	0.0	0.019580271367	0.0	0.0	0.00361667563885	0.0	0.0	0.0	0.00283638248707	0.0	0.0	0.0	0.0	0.00901619863806	0.00832723196381	0.00546887928324	0.00928343976295	0.0	0.0	0.0
AL121872.1	0.0	0.0	0.0	0.0	0.0	0.0	0.0	0.0	0.0	0.0	0.0	0.0	0.0	0.0	0.0	0.0	0.0	0.0	0.0	0.0	0.0	0.0	0.0	0.0	0.0	0.0	0.0	0.0	0.0	0.0	0.0	0.0	0.0	0.0	0.0	0.0	0.0	0.0	0.0	0.0	0.0	0.0	0.0	0.0	0.0	0.0	0.0	0.0	0.0
AC087292.1	0.0	0.0	0.0	0.0	0.0	0.0	0.0	0.0	0.0	0.0	0.0	0.0	0.0	0.0	0.0	0.0	0.0	0.0	0.0	0.0	0.0	0.0	0.0	0.0	0.0	0.0	0.0	0.0	0.0	0.0	0.0	0.0	0.0	0.0	0.0	0.0	0.0	0.0	0.0	0.0	0.0	0.0	0.0	0.0	0.0	0.0	0.0	0.0	0.0
EPS15-AS1	0.0	0.0	0.215497772976	0.100504084043	0.109244163187	0.0733298310634	0.0820444864408	0.182802954229	0.175774140156	0.16636843481	0.0	0.0357817562591	0.0712727288317	0.0545370679224	0.119239766645	0.152143152844	0.0658500143679	0.0267171296706	0.255979835899	0.156776159785	0.0	0.244439043776	0.0526943358824	0.19783705208	0.0616902917027	0.0382196014168	0.381095870153	0.311278350054	0.213463629438	0.198377274844	0.0836686385725	0.136928663031	0.100283178838	0.108181150727	0.205999789095	0.099990694406	0.150287857718	0.084841205569	0.139474888199	0.0417904304683	0.126296178006	0.143460594161	0.0	0.166054802102	0.109055886883	0.123415140378	0.279798181208	0.244877513954	0.0882494123028
AC100803.3	0.884372227435	0.027659024963	1.19141835484	0.566621853337	5.00664385988	0.165960262933	3.47493020649	0.411609300912	0.085245533076	0.330804521014	0.462933266462	1.22339702144	1.0628822536	1.67950831892	0.665021378108	0.796879796373	0.910159240871	0.20731294913	0.186214572422	3.89664230052	3.79659409379	6.90107580542	0.517494349027	0.257853335581	0.186987893852	0.71361427974	0.0308034698918	0.137237525704	1.75990594948	0.277932546948	0.588365709045	2.96615990585	0.559297117636	1.39031791673	1.61511670268	0.151539641293	0.0819960751993	2.3864452403	0.744055542142	0.476278915148	1.27859599874	0.173935921602	0.356045688245	2.18778400161	1.35528189532	0.935201331189	0.0932898164038	1.99514671787	0.299589446554
AC022523.1	0.0	0.0	0.0	0.0	0.0	0.0639285706707	0.0	0.0	0.0	0.0	0.0	0.0	0.0	0.0	0.0	0.0397912861284	0.0	0.0	0.0	0.0	0.0	0.0	0.0	0.0	0.0	0.0499794787759	0.0	0.0	0.0	0.0	0.0	0.0	0.0	0.0	0.0	0.0	0.0	0.0	0.0	0.0	0.0	0.0	0.0	0.0	0.0	0.0	0.0	0.0	0.0
AP002892.1	0.0	0.0	0.0	0.0217454290929	0.0236364643986	0.0	0.0	0.0452021850456	0.0507081761904	0.0287968636253	0.0	0.0	0.0	0.0471993533292	0.0	0.0	0.0569901942529	0.0	0.138461820327	0.0	0.0321099276437	0.0604431090063	0.0	0.0	0.0	0.0	0.0	0.0489813205375	0.0	0.0953813967937	0.0241371345215	0.197509223039	0.0	0.0312086228763	0.178283453835	0.0	0.0650336547944	0.0	0.0241418351938	0.0	0.0	0.0	0.0518677318015	0.0239521472123	0.0	0.0	0.423767063539	0.0423860715063	0.171845673775
AC020743.3	0.0	0.0	0.0	0.0	0.0	0.0	0.0	0.0	0.0	0.0439952083164	0.0	0.0	0.0	0.0	0.0	0.0	0.0	0.0	0.0	0.0	0.0	0.0	0.0	0.0	0.0	0.0	0.0	0.0	0.0	0.0	0.0	0.0	0.0	0.0	0.0	0.0	0.0	0.0	0.0	0.0	0.0	0.0	0.0	0.0	0.0	0.0	0.0	0.0	0.0
AC131649.1	0.0	0.0	0.0312496389754	0.0273267006879	0.0	0.0354455441342	0.0	0.00946732740864	0.0	0.0120626618385	0.023070271695	0.0	0.0645959994743	0.00988562236522	0.0	0.0	0.0119362554604	0.0	0.0232000003595	0.0	0.0269009294806	0.0	0.00955160086825	0.0089651977142	0.0	0.0138556970864	0.0115131781031	0.0	0.0110552374728	0.0239724759649	0.0	0.0165468503688	0.0	0.0	0.0746808070139	0.0	0.0	0.0	0.0	0.0	0.0	0.0	0.021726772651	0.0	0.0	0.0	0.0	0.0355100370578	0.0
LINC00388	0.0	0.0	0.0	0.0	0.0	0.0	0.0	0.0	0.0	0.0	0.0	0.0	0.0	0.0	0.0	0.0	0.0	0.0	0.0	0.0	0.0	0.0	0.0	0.0	0.0	0.0	0.0	0.0	0.0	0.0	0.0	0.0	0.0	0.0	0.0	0.0	0.0	0.0	0.0	0.0	0.0	0.0	0.0	0.0	0.0	0.0	0.0	0.0	0.0
AGAP1-IT1	0.261449199165	0.408845376524	0.123586674622	0.10807216266	0.371989537599	0.332929212921	0.372495148279	0.149766275753	0.147007890311	0.572467770865	0.319335643296	0.230856993695	0.332105155128	0.0977396247405	0.94027020806	0.19631965867	0.188822932766	0.0957632057469	0.0458759043253	0.393357051509	0.0797912358616	0.175230398851	0.0566622828615	0.478652446033	0.110559408323	0.246585500707	1.11554719822	0.0811437539025	0.371632463299	0.31602270022	0.199931084139	0.0654398028141	0.0718897486852	0.129252579684	0.910659710226	0.268800285414	0.134670595395	0.162186401007	0.219967022474	0.11983280062	0.135806432374	0.274245955104	0.0859254593097	0.138879166818	0.0781786177056	0.154826523998	0.300867321359	0.315980502946	0.189789398747
LINC02441	0.0	0.0	0.0	0.0	0.0	0.0	0.0	0.0	0.0	0.0	0.0	0.0	0.0	0.0	0.0	0.0	0.0283918540209	0.0	0.0	0.0	0.0	0.0301120561173	0.0	0.0	0.0	0.0	0.0	0.0	0.0	0.0	0.0	0.0	0.0864760745054	0.0	0.029606249882	0.0	0.0	0.0	0.0	0.0	0.0	0.0	0.0	0.0	0.0	0.0	0.0	0.0	0.0
AC006458.1	0.0	0.0	0.0	0.0	0.0	0.0	0.0	0.0	0.0	0.0	0.0231939255249	0.0	0.0	0.0	0.0	0.0	0.0	0.0	0.0	0.0	0.0	0.0	0.0	0.0	0.0	0.0	0.0	0.0	0.0	0.0	0.0	0.0	0.0	0.0	0.0	0.0	0.0	0.0	0.0	0.0	0.0	0.0	0.0	0.0	0.0	0.0	0.0	0.0	0.0
MIR100HG	12.9085738872	1.03752628584	5.92660358324	19.7338928777	1.87228562663	1.05936207821	2.80767291756	1.83568378991	3.53859993044	13.7441599498	8.30594450391	5.50187363165	7.18605761244	10.4484194445	6.15138917744	2.99164274014	7.27792086576	0.586102574288	1.36535767185	5.17460455114	5.05967097879	1.02996178794	12.6170245736	1.16274092074	1.61532002529	3.39208763161	0.0658452842956	2.32793756805	1.88862973422	1.17347128049	11.2683485042	4.42945722766	0.824979563667	2.05967263805	0.231924637266	1.09007699839	2.68125616946	17.6340166892	54.0821884542	9.28789234401	2.04838665551	1.32410278337	1.96407948862	2.04722371072	1.25819571055	7.07803257666	7.16726806515	3.67520650928	8.11567238333
AC103702.1	0.369647415276	1.10447324378	0.0624042220147	0.0636653247206	0.247149342571	0.376036117215	0.0148491161771	1.1059926265	0.52491638661	0.35530730975	0.846543005726	1.90397037944	0.367637201267	0.829129324642	0.589881694762	0.64985373452	0.262198232114	0.00967099142448	0.237438330675	3.02663430399	0.0	0.600409210187	0.147824642639	1.96039217272	0.206556923473	1.51489130422	1.08059275121	0.12291890325	0.618151711711	0.694144461837	0.186764519967	0.0578258941977	0.85305523839	0.13053036184	0.664891081	1.07225762522	0.877212510963	0.373645400648	0.166606201052	0.272289283842	0.302870720413	0.0605843725914	0.786397644709	0.175315145945	0.0098689357712	0.491408117885	0.670983699194	2.50851407983	0.0918397876322
AC244131.2	0.0	0.0	0.0	0.0	0.0	0.0	0.050850488992	0.0971140694339	0.0	0.0	0.0295813151714	0.0332658515221	0.0	0.0760536455012	0.0	0.0	0.0	0.0	0.0	0.14575283605	0.0	0.0324645605014	0.0	0.0229908292944	0.0	0.0	0.0295250055653	0.0263083264606	0.0	0.0204920969674	0.0259285624743	0.0424336221372	0.0	0.0	0.0	0.0	0.0	0.0262919361008	0.0	0.0777040816519	0.0880619834927	0.0	0.0	0.0257298456382	0.0	0.02868437833	0.065031217898	0.0	0.0
TTC3-AS1	0.0	0.0742406554272	0.0	0.130829381963	0.0237011037725	0.0530309929903	0.166133229305	0.0566572510827	0.0635585617701	0.0721890382585	0.165676937478	0.0465782570081	0.0154629985979	0.130153184887	0.0862323441551	0.0132033073389	0.0571460471087	0.0463713900572	0.0416521428514	0.124715887669	0.0	0.136368910475	0.0571615858706	0.160956762973	0.120456339861	0.0663355707363	0.0137801302182	0.0491152712773	0.0132320207856	0.0478211196322	0.350945574857	0.0	0.0	0.0782349251686	0.0446927527845	0.0433870287486	0.0815143804397	0.159525183853	0.0363117849314	0.108799880964	0.0548012586427	0.0	0.2600478805	0.0960705995752	0.0354903843367	0.0535511456882	0.03035185375	0.233760923075	0.038292361218
DST-AS1	0.0	0.0	0.0	0.0	0.0471871340081	0.0	0.0	0.0676802226182	0.0	0.11497840286	0.137437689362	0.0309112812692	0.153928398021	0.117784230177	0.10300930839	0.0	0.0284433818867	0.0461609935506	0.0829263170744	0.0	0.0961549557389	0.0	0.0682826784392	0.213635292173	0.0	0.0660345926476	0.0	0.0488924252189	0.0790319063618	0.0190416581621	0.0240933284698	0.0788603068395	0.0	0.186911897444	0.0	0.0431901729013	0.0324578131914	0.684067506246	0.722940618326	0.0	0.109105228187	0.413110966853	0.0776603969804	0.0956347075626	0.117764523948	0.0266540865789	0.362569693979	0.25385487472	0.019059310461
AL139383.1	0.27143025654	0.282968943335	0.280666545755	0.155830436496	1.21954917288	2.19056349195	0.585161587983	0.15386411522	0.254366747014	0.226998078089	0.0986686212882	0.87657144128	0.232065862346	0.279045036783	2.44041466378	0.547279239572	0.296089119979	0.994190519076	0.4861949261	0.194463718717	0.0575259290034	0.844628461359	0.0245105901108	0.260732479711	0.0956500939756	0.296295281342	0.758302162478	0.236929188919	0.217496492795	0.539976767516	0.121078785548	0.268921352541	0.279878265891	0.301920553559	0.095820097338	0.364330914536	0.640803927535	0.473563159163	0.0259505068858	0.466528219221	0.352477411452	0.0148289343802	0.26018341034	0.0686576206736	0.262089359422	0.0574061304429	0.140992764277	0.516364519327	1.06727171986
AC244090.2	0.263033739766	0.0	0.207226141286	0.151009924256	0.443183707474	0.0	0.0328730433887	0.0627808125633	0.0	0.539941192974	0.0573698233627	0.172041575549	0.257013779726	0.180275307855	0.214992912587	0.164591228986	0.138517833254	0.064229059208	0.269231317303	0.0628160370856	0.0	0.0839487625088	0.047504742197	0.445882749952	0.092691221119	0.0918814660324	0.267216211984	0.0170074029644	0.0	0.29144315687	0.134095191786	0.0822955095995	0.0	0.0866906191009	0.350789203147	0.0300477086725	0.0451622602739	0.0679872287051	0.117356143303	0.175815295859	0.284644795128	0.0	0.0900481454887	0.0332668711282	0.0163859223979	0.0556303094886	0.0	0.353217262552	0.0928178793538
AC016573.1	0.0644164260651	0.251830547321	0.0	0.0	0.361782618346	0.0647588118482	0.0724548711425	0.023062339309	0.0	0.0293845547197	0.252895547884	0.0	0.0	0.048162605438	0.315907953189	0.0268720373854	0.0290766297209	0.0235943482805	0.169545086115	0.0	0.0	0.0	0.0930705153247	0.0	0.0544797381271	0.270019002218	0.0	0.0	0.0	0.0	0.123148645518	0.0	0.0	0.191073201284	0.272882837502	0.0662276027884	0.0331804361196	0.0	0.172441679956	0.0738116693985	0.0	0.0844616485106	0.0	0.0	0.0722318211825	0.0	0.277981309902	0.129753280121	0.116901818895
AL451074.5	0.0	0.148956559677	0.0	0.0492180493871	0.0356654469664	0.0638408771581	0.0357139236816	0.0	0.0382571974002	0.0651780863947	0.0415518062215	0.0700910122605	0.139612423555	0.106829812062	0.129762526115	0.0	0.0214983586002	0.0523347889843	0.0835709203621	0.119428021126	0.0	0.0	0.0344067268587	0.0	0.0604209441368	0.0499109198201	0.0207363550746	0.0	0.0398231187978	0.0287845093205	0.0	0.0	0.196439477889	0.0	0.0224179011452	0.0	0.0	0.0369313341114	0.0	0.0272870300451	0.0	0.0	0.0586980503926	0.036141785917	0.0178019897656	0.0	0.0913470056619	0.0639570351946	0.0576223871826
AC022034.3	0.0	0.0	0.0	0.0604039697024	0.0875424607356	0.254638044119	1.38066782233	0.0837077500844	0.0	0.159982575696	1.68284815197	0.0860207877743	0.199899606454	0.589991916615	0.254806414918	0.195071086205	0.105537396765	0.0428193728053	0.0256410778384	0.0209386790285	0.208119901394	0.391760891708	0.253358625051	6.97558791036	0.0	4.13466597146	0.0	0.0	0.195495310462	0.0	0.335237979466	0.0731515640884	0.0	0.0288968730336	0.0825386360347	0.0801272231267	0.0	0.0226624095684	3.55421462575	0.100465883348	0.202414076536	0.0	0.888475035488	0.0443558281709	0.0218478965305	0.0988983279797	0.0	0.156985450023	0.106077576404
RFX5-AS1	3.31473586618	4.74419411672	21.7436555529	3.34802197117	1.66181938207	1.82620547997	1.558756737	2.4137089102	3.49746927203	1.20452900439	7.13168173141	3.1969667534	5.87388774249	2.39433612762	9.79644080654	0.843729795189	2.81492828409	1.0494903558	3.20389001728	1.1672805338	2.71479566243	1.45239509506	2.6787140066	0.857133830005	1.0215832448	4.38622493671	2.10363275898	1.76546749996	3.52318611694	1.15445444663	17.4427900927	1.37105916964	1.00412995251	3.1940864028	4.01955144029	1.17448616617	5.2958231028	1.17624506362	12.7408730558	4.18445281129	0.972766678496	3.53590901338	3.4620452052	1.04451515756	1.17596833364	0.903047354028	3.69057422996	1.77294490038	3.41559497228
AL354989.1	0.164033639287	0.171006822055	0.0	0.45203096697	0.307087923289	0.0	0.287004964641	0.195757494292	0.417244441882	0.573669802929	0.357770866955	0.134111149443	0.213705945977	0.327050637242	0.387325814172	0.136856958905	0.29616951344	0.10013664349	0.215869609644	0.215454061059	0.417176225292	0.235585346127	0.158000024441	0.704424527169	0.346825734455	0.171897923853	0.30947785361	0.0636371487298	0.0914363893026	0.280886948038	0.564466846685	0.239499372819	0.150345805124	0.135155453401	0.308837479084	0.243599376766	0.225313449681	0.445182514891	0.522756273881	0.438569178961	0.2366810265	0.143385286763	0.539097684866	0.24895145134	0.122623469661	0.32379468326	0.314607718713	0.954520980377	0.148842709569
AC108047.1	2.32042635774	1.74710558919	0.253903316675	1.95385909919	3.05694372482	2.24636135951	3.06109874328	3.90763938791	1.96745213313	1.84257159583	2.51177583079	1.05396757298	1.30160938941	1.92769636122	0.842942508756	1.14724975451	1.78447019134	3.0534240375	1.88500002921	2.55524443927	1.87970244746	0.946293723923	1.33483622134	4.63276591881	1.01758441561	3.06210905609	4.0411255142	3.30078329612	1.04195613181	1.71403203149	5.98051278615	3.38796761302	1.29970971385	1.61450549038	7.60499551424	1.5315406361	1.59364649125	0.966293730755	1.70905070926	1.72333804852	2.380870524	1.63393567806	3.354070528	2.08691975711	3.95111637701	0.581639671485	1.15382121261	3.11600575182	1.68962674297
AL138787.2	0.316119456593	0.0823894780006	0.0	0.617055423424	0.118361657838	0.0	0.395075119331	0.264079533271	0.126962808367	0.192270409638	0.29877577205	0.0258453960232	0.20592302837	0.49240600021	1.14836881989	0.153851588855	0.142691685155	0.057893871274	0.254231870404	0.150987257577	0.160793264377	0.0756685355542	0.133215119241	0.464421729237	0.0668389503426	0.496912814779	0.183512022451	0.0204398530316	0.0220265960573	0.254736355625	0.282027216716	0.0329681555907	0.651916749837	0.546979657393	0.123995826516	0.0722239310125	0.162830850396	0.53110508858	0.261933416746	0.392411507948	0.250867522019	0.0345408410829	0.346309590177	0.319846578859	0.0393858893448	0.200573012663	0.10105002599	0.424503902794	0.0159357815843
TCF7L1-IT1	0.0	0.0	0.0	0.0783405196577	0.085153201436	0.0	0.0568459614932	0.0271410499728	0.0	0.103744159349	0.0330690684885	0.0	0.0	0.0283402230688	0.0	0.031624515613	0.102657009298	0.0	0.0	0.0	0.0	0.0	0.109530584629	0.179910768976	0.0	0.0	0.0330061197585	0.0588203630909	0.285239609642	0.0229081957365	0.0	0.0	0.0	0.0374776038908	0.0356826417792	0.0519602298442	0.0	0.0587837173957	0.0579825736096	0.0	0.0	0.0	0.0	0.0575269911212	0.0	0.0	0.0	0.0509003042106	0.0
AC111149.2	0.0	0.0	0.0	0.0	0.0	0.0	0.0	0.0	0.0	0.0	0.0	0.0218080870414	0.108597371715	0.0	0.0	0.0	0.0	0.0	0.0	0.0	0.0	0.0	0.0	0.0	0.0	0.0	0.0	0.0	0.0185858217692	0.0134339995484	0.0	0.0	0.0	0.0	0.0209252880088	0.0	0.0	0.0	0.01700129239	0.0	0.0	0.0	0.0	0.0	0.0	0.0	0.0	0.0	0.0
AP005432.2	1.12574849716	0.185306027312	0.105027583553	0.20409532425	0.0443687898267	0.0198549485701	0.133287288552	0.275764183512	0.190371992524	0.108111092109	0.465224233139	0.116260177333	0.289469444743	0.19934880459	2.25999375688	0.370751573825	0.0534890901691	0.130211812865	0.0	0.233469844321	0.0602746082049	0.0283649402333	0.278218899693	0.0602626515294	0.0501102028165	0.434633829082	0.0773897756796	0.0689583437601	0.148623141315	0.107426146559	0.611666292909	0.0370751101267	0.0	0.205039587157	0.306773292293	0.20305277533	0.854537784841	0.298633321992	0.0679761571156	0.067891620829	0.128235880399	0.0388437103645	1.24137361521	0.224806842436	0.199315451966	0.200496951604	0.198866796029	0.0795642980493	0.322577203332
AC015849.1	0.0	0.0	0.0	0.126728328488	0.430465411233	0.154105958438	0.0344840402171	0.0658574881459	0.110819192999	0.251734172089	0.100302207733	0.0451181880247	0.0224674297509	0.085959087189	0.100235106266	0.0767365729841	0.0622740533227	0.0	0.363118416222	1.13667907108	0.280696056223	0.0220157019559	0.0332218594437	0.498916221404	0.0777869638424	0.313248865652	0.060066766289	0.142727026732	0.134581043195	0.0555865093897	0.175833430289	0.0575523563822	0.0	0.0	2.5109236986	0.0157601226945	0.0	0.213957159475	0.0879338367986	0.0	0.318500560165	0.150744465388	0.453413284622	0.226831592805	0.0515668233343	0.0583565630662	0.463056725059	0.154386353168	0.125185590167
AC009468.1	0.0	0.0	0.0	0.0	0.0	0.0	0.0	0.0	0.0	0.0	0.0	0.0	0.0	0.0	0.0	0.0	0.0717267891055	0.0	0.0	0.0	0.0	0.0	0.0	0.0	0.0	0.0	0.0	0.0	0.0	0.0	0.0	0.0	0.0	0.0	0.0	0.0	0.0	0.0	0.0	0.0	0.0	0.0	0.0	0.0	0.0	0.0	0.0	0.0	0.0
LBX2-AS1	0.349870214314	0.508035502422	0.689096525486	0.929711003922	0.723611530053	3.09298940671	3.16698016662	2.44555967557	1.31150225368	2.50798020537	3.28494543293	1.38937606357	1.05000735153	1.220751029	1.65226798848	0.291904598048	2.65466559842	0.695670981019	1.43245530051	0.429705098221	1.82197646059	2.89526552618	1.55862967968	1.2200584421	1.3808679114	0.602343852656	0.551284556888	1.93903980055	2.31245436573	2.67836820555	0.573314855478	2.12673078934	4.64979030939	0.906008485613	3.9288232329	2.47227471721	6.77954006914	1.64069755568	1.45268048623	0.90679619279	0.865407592098	1.20147100293	5.94089615212	1.89008186615	1.06486479952	4.82734413048	0.878732771597	2.12540521708	0.740761501637
AC008870.4	0.498379717451	0.0	0.0654398340904	0.209824315808	0.145136184904	0.0927830929989	0.145333454982	0.178429677812	0.0444808563074	0.353645693644	0.1449342906	0.135822296486	0.432865313224	0.144910295309	0.150872219359	0.115502616832	0.0749870977012	0.0608485824076	0.145749284555	0.158693146321	0.309832635159	0.0795304065873	0.160015973716	0.319158178913	0.187333836367	0.348182397596	0.216987600709	0.128898211941	0.115753802247	0.301204410927	0.359939725321	0.138602963536	0.0	0.0	0.312777989184	0.151820001714	0.199664729632	0.12881790702	0.360009823065	0.190356410554	0.263670968119	0.0	0.227490051761	0.252127865392	0.0827920289577	0.140539729234	0.185862747166	0.371807644792	0.150741819101
LINC01505	0.0	0.0	0.0116630972071	0.115588267208	0.0	0.0	0.0148012793427	0.113069706766	0.0	0.0810372228228	0.025831097273	0.0	0.183226423978	0.0147581832468	0.0645345411289	0.123513599921	0.0178195604543	0.0216896311368	0.155858103609	0.0141416433689	0.34136193686	0.0	0.0213892869926	0.0200761306403	0.00834695248735	0.134453037844	0.0	0.137838281217	0.0	0.0298236317433	0.0150942853745	0.0	0.0542749211222	0.00975823910289	0.0	0.0811749355383	0.0711709979984	0.0382645573724	0.105680574754	0.0	0.0	0.103524340073	0.016217880893	0.307061352835	0.0590228563462	0.743086840104	0.00946446377594	0.0132531775602	0.0656728144993
AC004771.3	0.0	0.0	0.173125637024	0.0504640759539	0.0274262772558	0.0	0.137317776181	0.0	0.0294193005324	0.0334140822657	0.0639056260242	0.107798202401	0.0	0.164301546399	0.0	0.0916710642453	0.0	0.053659720351	0.128529959797	0.104958441713	0.186291774304	0.0701344091846	0.0264583374262	0.0248339759467	0.0619505882922	0.153523462231	0.0318919891338	0.0	0.0612469485307	0.0885396932262	0.140036118005	0.045835473701	0.100706314614	0.0724250741856	0.137912657678	0.0502062980351	0.0754609918501	0.0567994568929	0.056025355935	0.0	0.0317072683181	0.0480219710414	0.0601840769848	0.0555851517584	0.21903207661	0.0619679396835	0.0351223455314	0.295092902892	0.110777215865
KF456478.1	0.0	0.0	0.0	0.0	0.0	0.0	0.0	0.0	0.0	0.0	0.0	0.0	0.0	0.0	0.0	0.0	0.0	0.0	0.0	0.0	0.0	0.0	0.0	0.0	0.0	0.0	0.0	0.0	0.0	0.0	0.0	0.0	0.0	0.0	0.0	0.0	0.0	0.0	0.0	0.0	0.0	0.0	0.0	0.0	0.0	0.0	0.0	0.0	0.0
AC080013.1	0.1163721214	0.292465881028	0.122787814145	0.269149792698	0.435721273328	0.398325348402	0.24620547986	0.113086625264	0.150230711122	0.447430320633	0.24656525473	0.212034960719	0.235539561598	0.18955450134	0.37141222342	0.0658837766015	0.859218932985	0.627190535546	0.17502475732	0.29776335511	0.228313347143	0.115401913892	0.162132536452	0.304357408825	0.28120257458	0.627178443743	0.0615239761647	0.154788946874	0.218931814343	0.946963496537	0.101703032698	0.18724838957	0.559972435533	0.484902950604	0.402990888985	0.900179572048	0.368217844359	0.43507268932	0.222518710788	0.347649958801	0.327426696584	0.21252912537	0.75125635001	0.533002653431	0.466039641099	0.277765318337	0.227181118403	0.262312652247	0.351983530994
AC092608.1	0.130039152244	1.01675404499	0.0	0.134381865181	0.486893461395	0.0	0.292533150156	1.86226230525	0.0522275222935	0.889790729995	0.113450437212	0.127581393103	0.508251968897	0.48613566163	0.0	0.379731075113	0.293488828082	0.0	0.171132586921	0.0931653583741	0.0	0.186762415469	0.328796867341	0.352698265131	0.0	0.204410452522	0.226468956545	0.554938182119	0.0	0.117887119633	0.845251714518	0.406854204762	0.17878199673	0.0	0.0612084267223	0.0	0.200946686163	0.151252486333	0.298382232732	0.0	0.0562893078006	0.0852524879162	0.641061853726	0.394717032712	0.0972108654616	0.275026249157	0.0	1.13505772011	0.0
AP001636.3	0.0093889815168	0.014682170363	0.0998585678128	0.0129367074106	0.0351542872343	0.0251703620596	0.00352020691778	0.0168071942774	0.0150835570063	0.0813756692494	0.0286693979379	0.0829037554428	0.178894934834	0.0175497865948	0.0920899874357	0.031333754788	0.033904388144	0.0171949076841	0.0494239055792	0.00672664972577	0.195802830818	0.116865394644	0.0305222464738	0.00954946289784	0.0357329921112	0.0541151522495	0.00817566406134	0.0182123622875	0.0	0.0283719676779	0.0358989291153	0.0587507153442	0.0129082728845	0.0139248858156	0.0132579637114	0.00643531240363	0.0580343593352	0.0182010157972	0.0	0.0268959503825	0.0568981699726	0.0615533106371	0.223712904877	0.0213742795567	0.101771732189	0.0992861121213	0.0270113441567	0.0630403984003	0.0369177503603
AP001429.1	0.0	0.87076351136	0.0774165584427	0.270792135873	0.196227251611	0.0219528299284	0.515796658153	0.164177747571	0.0789325384096	0.268951839519	0.200036667121	0.192816407313	0.0640109791017	0.440824149018	0.0356969364295	0.0273283550014	0.384414989536	0.167965049174	0.0287373589358	0.469342465771	0.333216230265	0.188171943133	0.118313697547	0.510830199568	0.0831072986335	0.377580817016	0.228178156217	0.304978033535	0.0273877864185	0.217757528529	0.250479697865	0.0409924802533	0.450328237047	0.161931533792	0.647538959683	0.0224507408195	0.0	0.380985036329	0.350739869797	0.337792837974	0.11342826553	0.171791805839	0.322950028198	0.546832040129	0.0734583992781	0.443363070339	0.314113052488	0.48384100493	0.0594434720605
LINC00989	0.0	0.0243364706421	0.00919560196653	0.0107216369351	0.0	0.0	0.0116698567297	0.0334305716384	0.0125008950716	0.0709918197845	0.0	0.0	0.0	0.01163587823	0.0	0.0	0.0	0.0285014650901	0.0136537877508	0.0	0.0	0.0	0.0281067950247	0.0	0.0197431054575	0.0	0.0406547813072	0.0181127698088	0.026025148905	0.0141084092075	0.0	0.116858885886	0.0	0.00769374387359	0.0	0.0213337384748	0.0240487517729	0.0	0.0	0.0	0.00673655095597	0.0204055708414	0.00639337796746	0.00590483234727	0.0	0.0526630271806	0.0	0.0	0.00470716273601
AC073370.1	0.0661341974269	0.103418411433	0.0	0.0455618514327	0.123810051612	0.0221619044992	0.0	0.0947093400955	0.265614256235	0.120672571382	0.0576976509247	0.0324421256749	0.193861822422	0.0	0.648664330547	0.0	0.0895560195403	0.0726705927039	0.0580220961371	0.0473812394017	0.168194859086	0.0316606761462	0.0716642968	0.179372260552	0.0279662655719	0.103957315854	0.143969550947	0.0513137643726	0.0552972449592	0.0599540208417	0.0	0.0827657696544	0.0909234154799	0.0	0.0622577140376	0.0679936721961	0.102195743248	0.0	0.0	0.0757799805825	0.0858814010444	0.130070938706	0.108675247584	0.200741805208	0.0494386687205	0.0839222954571	0.0317104605369	0.0	0.020003200122
SEPSECS-AS1	0.223180142832	0.52973445939	1.29516338304	0.378897628133	0.6177712286	1.26873850654	0.439303398013	1.22993319158	0.63385220238	0.632658367526	1.03265682053	0.918858414862	1.12930297153	0.259238872452	0.499478483787	0.658364915943	0.420950298459	0.470039933295	1.1713310558	0.445422808425	0.673011109704	0.400664548337	0.742801423444	0.780970392341	0.00674117971774	0.956402532792	0.655894338507	0.977152606682	0.479852125679	0.303486262525	0.804571150718	0.698264929935	0.646545636935	0.118214480592	0.986711876233	0.524469096829	2.37717715442	0.244135957623	0.210326594491	1.07772493046	0.355374713917	0.438944627866	0.841540850567	0.756065252913	0.655436895915	0.0741737459848	0.19873635736	0.845580719443	0.53520959004
AL022323.4	0.0843138748157	0.0	0.00996376298559	0.0174259145232	0.0378826287107	0.0	0.0316117658619	0.0362232177393	0.0203177490807	0.0692299538345	0.0735581999405	0.0248160990471	0.0494305278153	0.088255225992	0.0	0.042206978584	0.0304464369491	0.0308823548402	0.0295887328528	0.0543653123295	0.0257316078738	0.0403639023233	0.0182728294415	0.0800380108705	0.0142615730211	0.0706849160735	0.0293672711985	0.0261677768777	0.0	0.0101913100022	0.0967126565336	0.0211034623937	0.0231834837916	0.00833644613015	0.0238115346307	0.0288948339833	0.0	0.0326893426023	0.0451413625528	0.00966111942831	0.0291971737402	0.0	0.0831294390213	0.0575828696944	0.0126057800283	0.0570622698591	0.0242564231888	0.0566108288695	0.0
AC006205.2	0.465421630685	0.218343160868	0.0550010401805	0.0641286112658	0.0697053909879	0.0	0.0	0.0	0.0	0.0424618632545	0.040604915195	0.0456625093279	0.0	0.0	0.0507221884923	0.310649397335	0.0420168992481	0.102284346299	0.0408332446005	0.0333447060133	0.0	0.0445626138787	0.0	0.0946753721078	0.0	0.0975470792194	0.0	0.0	0.0389156214525	0.0281285620571	0.0711818980528	0.349480126557	0.0	0.0	0.306698524247	0.0	0.527417709794	0.0360897353448	0.854349127502	0.0533304152893	0.0	0.0	0.229441709041	0.600409052104	0.0	0.0787474622251	0.223163428712	0.0	0.168927829448
LINC00850	0.0	0.0	0.0	0.0174598335782	0.0759127323751	0.0169854012585	0.0	0.0	0.0	0.0	0.0	0.0	0.0	0.0	0.0	0.0	0.0	0.0	0.0	0.0	0.0	0.0	0.0	0.0	0.0	0.0	0.0441366506552	0.0	0.0	0.0	0.0193801810027	0.0	0.0	0.0	0.0	0.0	0.0	0.0	0.0	0.0	0.0219405039164	0.0	0.0	0.0	0.0	0.0	0.121518188189	0.0	0.0
KRT7-AS	5.66027478273	4.82654886791	1.13907056752	1.61774175679	5.0295548137	0.577282922867	0.599753434254	1.46112792476	2.35569879349	6.14633589545	5.30499739343	9.43657695723	2.1441598493	5.26706309966	3.96714624289	3.36221090564	5.40615782458	4.04130909809	2.37503323231	7.72848745468	4.527253236	4.07446533689	2.72603704307	5.26336537581	4.89987804209	5.48032512697	2.28582488449	0.684234040586	1.11460040415	6.17246652848	9.93500424768	0.808469530809	4.20111292139	2.97062585737	7.1143136456	2.01711883405	1.33101957391	11.8235131711	0.98820388596	2.87867690562	5.20208959073	2.0839776801	2.09783989079	3.14363089815	2.09267489497	9.93262253527	3.71703537717	3.34607114992	2.38815524197
AC217774.2	0.0	0.0	0.0	0.0	0.0	0.0	0.0	0.0	0.0	0.0	0.0	0.0	0.0	0.0695347616011	0.0	0.0	0.0	0.0	0.0	0.0	0.0	0.0	0.0	0.0	0.0	0.0	0.0	0.0	0.0	0.0	0.0	0.0	0.0	0.0	0.0	0.0	0.0	0.0240383415779	0.0	0.0	0.0	0.0	0.050941522305	0.0	0.0	0.0	0.0	0.0	0.0187530001143
LINC02424	0.0	0.0	0.0	0.0	0.0	0.0	0.0	0.0	0.0	0.0	0.0	0.0	0.0	0.0	0.0	0.0	0.0	0.0201223951316	0.0	0.00983985391056	0.0	0.0	0.0	0.00931274098002	0.0	0.0143928245842	0.0	0.0	0.0	0.0	0.0	0.0	0.0	0.0	0.0	0.0	0.0	0.0	0.0105047542378	0.0	0.0	0.0	0.0	0.0	0.0	0.0	0.0	0.0	0.0
AC087393.2	0.0	0.0	0.0	0.0	0.0	0.0	0.0	0.0	0.0	0.0	0.0	0.0	0.0	0.0	0.0	0.0	0.0	0.0	0.0	0.0	0.0	0.0	0.0	0.0	0.0	0.0	0.0	0.0	0.0	0.0	0.0	0.0	0.0	0.0	0.0	0.0	0.0	0.0	0.0	0.0	0.0	0.0	0.0	0.0	0.0	0.0	0.0	0.0	0.0
AL139142.1	0.0	0.360895121139	0.121213518389	0.0	0.288036678417	0.0515583450313	0.211513998525	0.0550839034898	0.123587135471	0.0	0.559292221852	0.0754746646055	0.526175921272	0.287588378852	0.0279459029655	0.919960429073	0.138897814649	0.0187848651746	0.0224974892703	0.110229618992	0.313036222228	0.0	0.240821676839	0.312974125225	0.303621937893	0.241850476322	0.133974619049	0.0994820025687	0.10720477697	0.0619908634996	0.686321771846	0.545557233505	0.0	0.152124749619	0.120699039401	0.0351518246213	0.343419964387	0.119304029102	0.254969160466	0.411361046736	0.266397255824	0.100867419233	0.147482102981	0.603226159482	0.191693508702	0.0650800666395	0.0491816596215	0.585391090965	0.217169159374
AC024270.1	0.139160134866	0.0	0.0	0.0719037234534	0.078156645807	0.0	0.10435050246	0.0249110238227	0.0558907753601	0.317400300479	0.0	0.204794981715	0.0	0.442198350329	0.0	0.116104434074	0.0314074216825	0.0	0.0305226457635	0.149550004124	0.106175111447	0.0	0.251327694189	0.117948943875	0.0588468514038	0.0364579765018	0.060588388174	0.0269937137231	0.0	0.0420519184261	0.0266040560859	0.0	0.0	0.0343982817274	0.131003205891	0.0	0.0716803810359	0.0	0.0266092371876	0.0398642182423	0.0602374556423	0.0456160606686	0.057168842667	0.105600649032	0.0	0.117726666974	0.0	0.0934362297733	0.0210454510301
AL355336.1	0.0	0.0	0.0489627398266	0.0214080895007	0.0465395778732	0.0138842480454	0.0466028347802	0.0741682630521	0.0	0.151200715932	0.0180735481715	0.0508118018476	0.0708474738864	0.116167859477	0.0	0.0172840431393	0.0561060981607	0.0303516795303	0.0181751792792	0.118735802797	0.0210745348497	0.0297527237054	0.0374142360979	0.140469028625	0.0262809476586	0.0217094633346	0.0992152931644	0.00803691118604	0.0433040775709	0.0751213864962	0.134655255236	0.155556189983	0.0	0.0512074659367	0.0780078755841	0.0070995779441	0.0426831863209	0.0642552328574	0.102991719353	0.0712132872419	0.0896733006131	0.0	0.0255315505586	0.039300957538	0.0232296847359	0.157729851247	0.0595990159256	0.139095103392	0.0
LINC02005	0.0	0.0	0.0524690229855	0.0	0.0	0.0	0.0166467073938	0.0	0.0	0.0405070971711	0.116206905635	0.130681196772	0.0	0.0	0.0	0.0	0.0400826174413	0.0325252013381	0.0194767266445	0.206762761456	0.0225837087008	0.10627784512	0.0801870328645	0.01505281918	0.0	0.0	0.889223697024	0.0	0.0185620547337	0.0134168205208	0.0	0.0555652545633	0.0	0.0219497986982	0.167188234628	0.0456479257071	0.297308588095	0.0	0.967834441593	0.0763129599855	0.0	0.0	0.0911996563006	0.050538418031	0.0331909220949	0.0187805648401	0.340623872775	0.0	0.0
AC092132.1	0.0	0.0	0.0	0.0	0.0	0.0	0.0	0.0	0.0	0.0	0.0	0.0	0.0	0.0	0.0	0.0	0.0	0.0	0.0	0.0	0.0	0.0	0.0	0.0	0.0	0.0	0.0	0.0	0.0	0.0	0.0	0.0	0.0	0.0	0.0	0.0	0.0	0.0	0.0	0.0	0.0	0.0	0.0	0.0	0.0	0.0	0.0	0.0	0.0
SLBP-DT	1.29877008663	2.43716705248	0.895309949572	0.939500147217	0.810477270526	0.957493754235	0.779115721613	0.557982084727	1.25189761667	1.56012933232	1.26528358558	1.44411955934	1.48055319493	1.327113987	1.10874150431	0.794634960889	0.898910171196	0.681853129797	1.21542545524	1.87649204052	1.40931353249	0.435235604129	1.5011972397	3.33177823431	0.439370257115	2.56328668455	5.14574461083	0.638222942165	0.289586569612	2.31555585483	3.02918028627	1.24613050945	1.01183476703	0.599267820817	7.70264548052	1.0533932382	1.6501681734	0.923168230173	1.32448971138	4.26616723603	2.71725754551	2.01512645066	3.112387273	1.69188172017	0.404540228776	0.567678868896	0.975630441083	4.88338280197	0.916605491873
AC013652.2	0.0	0.0	0.0	0.0	0.0584534865973	0.0313893881171	0.0117065873938	0.0	0.0	0.0142430530521	0.0272403477837	0.0	0.0457632449513	0.0933800155794	0.0	0.0390756155146	0.0140937980392	0.0	0.0	0.0447394796509	0.0	0.0	0.0338343127878	0.0317571167232	0.0	0.0327203781914	0.0	0.0	0.0	0.0566112606869	0.0	0.0390755657091	0.0	0.0	0.161662904032	0.0	0.0	0.0484225585742	0.0	0.0	0.0	0.0	0.128270020193	0.0592341770088	0.0350116471379	0.0132071957779	0.0	0.0	0.0283318706763
C1QTNF7-AS1	0.267963809861	0.0299309073883	0.0	0.0659315656068	0.200662376923	0.0	0.0143525084696	0.0	0.107622093899	0.192084922749	0.317273466358	0.18778518169	0.579768680618	0.772778827937	0.10429645153	0.558920601187	0.241909865351	0.0	0.100755018099	0.562227771842	0.350483223454	0.0183261907131	0.24888923365	0.233609132059	0.0485632505796	0.401158330197	0.133334534504	0.267318122007	0.0160038884253	0.0694065290891	0.102456414452	0.718611285588	0.0526293198754	0.340645387515	0.0360367142996	0.0131189554954	0.216898352539	0.0296835088944	0.322068584173	0.153523389548	0.231983938874	0.100385509476	0.0629046361429	0.23239128497	0.214624871099	0.259076546064	0.0734200299091	0.128513447235	0.0926278285692
AC010976.1	0.157533818735	0.0985384137975	0.00372330090514	0.175818306005	0.169873682429	0.0760181479191	0.318946079775	0.205296675275	0.141725211131	0.44266685101	0.357337992342	0.20092332825	0.181635509665	0.341574267514	0.085841090325	0.152463454218	0.204792349584	0.145407129684	0.0469915796755	0.422110088771	0.262823545686	0.150833529735	0.195743678192	0.602451523928	0.0852691944842	0.257534911326	0.288069745769	0.114897199264	0.0737631126043	0.428437308647	0.298757273025	0.0985753835493	0.0259899055138	0.115262336757	0.201687875784	0.127411010059	0.123339690127	0.312716574284	0.455452589545	0.097475610232	0.245486763421	0.0289177676797	0.191562312552	0.145842929033	0.0659481334112	0.346503125526	0.151070705825	0.448476945338	0.0895787591668
ZNF433-AS1	0.389057714914	0.304197619368	0.672235973099	0.542158957943	0.423770906705	0.653851435373	0.364673116302	0.3545570372	0.56583953822	0.518979129682	0.179999038326	0.506047588519	0.809266139016	0.425315055679	0.199151329554	0.331976876121	1.52997868697	0.300120911294	0.349093044458	0.652497585903	0.440761910016	0.626494364149	0.462046124105	0.657514297621	0.351477556699	0.4972830856	0.533836161745	0.281289162509	0.367200932677	0.320636953568	1.05482146449	0.427880761626	0.129670066219	0.600328857706	0.43284437858	0.72322641139	0.649784479567	1.90608948226	2.68716250476	0.472820761699	0.298543580031	0.861802781497	1.31012254648	0.156563271252	0.356940473232	0.314174297933	1.49803661195	1.01719375338	0.729233810898
AC090386.1	0.0	0.0	0.0	0.0	0.0	0.0	0.0	0.0	0.0	0.0	0.0	0.0	0.0	0.0	0.0	0.0	0.0	0.0	0.0	0.0	0.0	0.0205208086133	0.0	0.0	0.0	0.0	0.0	0.0	0.0	0.0	0.0819470616472	0.0	0.117863686733	0.0211910402247	0.0	0.0	0.0	0.0	0.0	0.0	0.0	0.0	0.0176094151178	0.0	0.0	0.0	0.0	0.0	0.0
AL031595.3	0.0170413108641	0.0152277846031	0.0172615801324	0.0318664610883	0.0319030949147	0.0367111901411	0.0994903971976	0.0514237450824	0.0234661311777	0.20433617998	0.0180532721394	0.0274673024488	0.0333025848362	0.0409544241655	0.0145921427138	0.033513737833	0.0560431548449	0.0436930537397	0.0202906467875	0.0872077923359	0.0408634964755	0.0454531162595	0.028139115277	0.0445695167811	0.0205893835721	0.0561261626752	0.0635961415625	0.0321115795138	0.0305332915477	0.101520796756	0.0763276375628	0.0715974395674	0.0167349576241	0.00842470888192	0.112296991559	0.0333722973898	0.0100318356856	0.0538005793834	0.0130340857518	0.0251059043789	0.0347752833425	0.0111721287278	0.0920104904346	0.0415660947626	0.0127392446745	0.134898234704	0.060699451175	0.0408644287765	0.015463138504
AP000350.5	0.169920654074	0.132858073415	0.16733595422	0.429232776548	0.254487218647	0.360628054452	0.254833119386	0.750297280325	0.363973858463	0.206698531731	1.13654018747	0.333418257344	0.166031740247	0.317613919222	0.0308635828836	0.330793465107	0.434631579335	0.145222636317	0.347848618767	0.142027777163	0.144049430702	0.162693523427	0.491011495204	0.633691764696	0.21556379254	0.207745043917	0.024660363539	0.109868378041	0.189435912584	0.136925985609	0.693007451189	0.177210559007	0.622966305083	0.280012113899	0.479882053552	0.174698260536	0.175049804912	0.0878399431231	0.541517510464	0.421858374776	0.318727875001	0.371328128444	1.3263078238	0.0214905072867	0.4869265292	0.119791204771	0.0814746742996	0.304239338707	0.445421992928
GPC5-IT1	0.0	0.0412573449866	0.0	0.0	0.0197569231295	0.0	0.0395675537445	0.0	0.0	0.0	0.0	0.0	0.0	0.0	0.0	0.0	0.0	0.0	0.0925884512826	0.0	0.0	0.0	0.0	0.0536685620003	0.0	0.0	0.0	0.122825499828	0.0	0.0	0.0	0.0330182591706	0.0725452783084	0.026086234927	0.0248368540044	0.0	0.0	0.0	0.0	0.0	0.0	0.0	0.130063461204	0.0	0.0	0.0	0.0	0.0	0.0
AC078788.2	0.181782479838	0.0	0.0	0.0	0.0340315586891	0.0	0.306700331512	0.911143520553	0.109513731301	0.0	0.0396482548894	0.0	0.0888110443034	0.0	0.0990543262179	0.0	0.0410269723025	0.0332915018932	0.0	0.0325590977564	0.138694713644	0.0435127093632	0.0984915073822	0.0924448005137	0.0384353126315	0.142873274406	0.0	0.211568531117	0.151995045045	0.0274658472443	0.0	0.0568743835976	0.374880574295	0.0898677622094	0.0855636122244	0.0311489335977	0.0468174216452	0.0	0.0	0.0	0.0	0.0	0.112018007163	0.172430379146	0.067945814341	0.0	0.0	0.0610270663048	0.0
AL031282.2	0.300787548841	0.432946243965	0.137334749275	0.447410383974	1.27978493987	0.231371330197	0.520298919459	0.31327365891	0.186698738878	0.863792512958	1.19578637142	1.08651419124	0.784856019602	0.856121367484	0.149000797855	1.31465583333	0.536912934633	0.242879171323	0.560771735407	0.345284135333	1.72466789943	0.638169269633	1.59759598448	1.18431515061	0.740040577449	0.848913107903	0.470260848633	0.278467342099	0.011431799017	1.30968667304	0.428661061989	0.581755852857	0.178570795316	0.648873907411	0.447258976363	0.880878840422	0.66198857115	0.82958072687	0.943760854052	0.544402843375	1.05639703293	0.156858535061	0.558862300224	1.2294398067	0.549359099412	0.610126158644	0.442504211568	0.771111046895	0.746427742295
AP001453.2	0.36633538434	0.763817106716	0.721525955006	0.673012107915	1.15826988495	0.559243838622	1.52611080679	1.06381461288	0.67026340744	1.11406389172	1.1896335705	0.758757804471	0.377837373713	0.95865040613	0.687574051039	1.46028888741	1.56171839468	0.387633290507	1.24988982007	1.1227354061	0.807453631838	0.993803755937	1.98484057667	2.22178199343	0.602438604787	1.70621620393	1.31142252152	0.568481914796	0.918919633407	1.27920654082	2.95701120457	1.60461772058	1.34306569173	0.62380658856	2.45235544157	0.544029088791	0.838652054793	0.852191617017	2.56843088375	2.75179941212	1.76192792295	1.41431178957	2.14038002276	1.69883341892	0.821562871175	0.826432921265	1.11246838402	1.85842798867	0.972605773808
AC087289.5	0.262453822859	0.196657845363	0.213230804278	0.180812386788	0.315276934577	0.362792121683	0.209103617096	0.215333243721	0.320619413235	0.409051511654	0.553352274223	0.139475595421	0.325901567615	0.752216465656	0.679309889471	0.337580498632	0.143148598163	0.332453656386	0.34539137543	0.203702021365	0.456112672986	0.130880747848	0.169850026274	0.304014795936	0.351450077581	0.647482179845	1.67118040949	0.12727429746	0.406891932396	0.627864942673	0.430667297841	0.109485427574	0.270622449224	0.102718144585	1.20446616843	0.49469411897	0.411197045669	0.182312839432	0.23837686089	0.269406781362	0.700575838441	0.250924251835	0.413308225064	0.302890932464	0.151235612582	0.249784469943	0.141573473421	0.389150861231	0.171996019946
AC104777.1	0.0	0.0	0.0	0.0	0.0	0.0	0.0	0.0	0.0	0.0	0.0	0.0	0.0	0.0	0.0666175222099	0.0255000495612	0.0	0.0	0.0	0.0	0.0	0.0	0.0	0.0	0.0	0.0	0.0	0.0	0.0	0.0	0.0	0.0	0.0	0.181317703331	0.0	0.0	0.0	0.0	0.0233767770362	0.0	0.0	0.0	0.0	0.0	0.0	0.0	0.0	0.0410428509304	0.0
AC004069.1	0.758917019653	1.43401212575	0.597898374858	0.239635420787	0.142077108407	0.826530044846	0.474234068559	0.520771986181	0.10160108162	0.461589070861	0.468990468582	0.713549485472	0.803343617506	0.59106658313	0.551384373264	0.184677954563	0.685128018341	0.185316629846	0.471627694011	0.317169498727	0.321684156722	0.15138301436	0.365500967286	0.407385769355	0.213949572681	0.729026714093	1.04633608065	0.171746888952	0.343719213886	0.1911102668	0.749614104904	0.197868984829	0.347794485442	0.343920161023	0.68466475137	0.173390056602	0.65152113182	0.220679857109	0.435344569068	0.253635180911	0.574889159996	0.207307962419	0.831395336709	0.287949310749	0.472774154431	0.133755935382	0.272917898064	2.0807005958	0.0956437164301
AC010983.1	0.0	0.0	0.0199566031005	0.0	0.0	0.0	0.0	0.0	0.0	0.0	0.0	0.0	0.0	0.0	0.0	0.0	0.0	0.0	0.0	0.0	0.0	0.0	0.0243993228405	0.0229013708147	0.0	0.0	0.0	0.0655148985788	0.0564806490342	0.0	0.0	0.0	0.0	0.0166972204105	0.0	0.0	0.0	0.0	0.103330812114	0.0	0.0	0.0	0.0416253684205	0.0	0.0	0.0	0.0	0.0	0.0
AC022733.1	0.0	0.0	0.0	0.0	0.0	0.0657344624976	0.0980619599393	0.0	0.0525225930409	0.0298272598756	0.114091400134	0.0320755479836	0.0638904311184	0.0733323286188	0.0356297105605	0.0	0.0295146957054	0.0	0.0	0.0	0.0	0.0	0.0	0.0	0.0276502625711	0.0	0.0	0.0	0.0	0.0	0.0500015969373	0.0	0.0	0.0646506311939	0.123108474086	0.0	0.0336803296958	0.0	0.0	0.0	0.0	0.0	0.0	0.0248091920278	0.0	0.0276580069774	0.0	0.0	0.0
AC099552.2	0.0	0.0	0.0	0.0	0.0	0.0	0.0	0.0	0.0	0.0	0.0	0.0	0.0	0.0	0.0	0.0	0.0	0.0	0.0	0.0	0.0	0.0	0.0	0.0	0.0	0.0	0.0	0.0	0.0	0.0	0.0	0.0	0.0	0.0	0.0	0.0	0.0	0.0	0.0	0.0	0.0	0.0	0.0	0.0	0.0	0.0	0.0	0.0	0.0
LINC02279	0.0	0.0	0.0556726946739	0.0	0.0	0.0	0.0	0.0	0.0	0.0	0.0	0.0	0.0	0.0	0.0256707955327	0.0	0.0	0.0	0.0	0.0	0.0	0.0	0.0	0.0479157582038	0.0	0.0	0.0	0.0	0.393908461378	0.0	0.0	0.0	0.0	0.0	0.0221745589347	0.0	0.0	0.0	0.0	0.134954171661	0.0	0.0	0.0	0.0	0.0	0.0	0.0	0.0	0.0142492266812
LINC02226	0.0	0.0	0.0	0.0	0.0	0.0	0.0	0.0	0.0	0.00998000944796	0.0	0.0214645443974	0.0	0.0	0.0119214721535	0.0	0.0	0.0	0.00959722762192	0.0	0.0	0.0	0.0	0.0	0.0	0.0	0.0095253956203	0.0	0.0	0.0	0.0	0.0	0.0	0.0	0.0	0.0	0.0	0.0	0.0	0.0	0.0	0.0286860923423	0.0	0.0	0.00817747355962	0.0	0.0	0.0	0.0
AL589863.1	0.0	0.0	0.0	0.0	0.0412046130562	0.0	0.12378185593	0.0	0.0	0.12550138664	0.120012942692	0.107969039488	0.0	0.0411404822996	0.0	0.0	0.0248372478915	0.0806171392912	0.0	0.0197108959476	0.111952204146	0.0263420839568	0.0596256035183	0.0559649980923	0.0	0.144156341319	0.023956898335	0.0	0.0230040044402	0.0498825054547	0.0210387067937	0.0	0.0	0.0	0.0258996037003	0.0188571991035	0.0283427180166	0.0853342078201	0.0210428040516	0.12609980921	0.0476362763321	0.0360735566935	0.0	0.0208774658744	0.0205667995866	0.0232748046038	0.0263835052011	0.184725351255	0.0
AL161616.2	0.0	0.0	0.0	0.0	0.0	0.0	0.0	0.0	0.0	0.0	0.0	0.0	0.0	0.0	0.0	0.0	0.0	0.0	0.0	0.0	0.0	0.0	0.0	0.0	0.0	0.0	0.0	0.0	0.0	0.0	0.0	0.0	0.0	0.0607601507327	0.0	0.0	0.0	0.0	0.0	0.0	0.0	0.0	0.0	0.0	0.0	0.0	0.0	0.0	0.0
AL355075.3	0.0	0.0	0.0	0.0	0.0	0.0	0.0	0.0	0.0	0.0	0.0	0.0	0.0	0.0	0.0	0.0	0.0	0.0	0.0	0.0	0.0	0.0	0.0	0.0	0.0	0.0	0.0	0.0	0.0	0.0	0.0	0.0	0.0	0.0	0.0	0.0	0.0	0.0	0.0	0.0	0.0	0.0	0.0	0.0	0.0	0.0	0.0	0.0	0.0
AC102953.1	0.0	0.0	0.0	0.0480320722935	0.130522644771	0.303724895998	0.0784200312165	0.0249610459589	0.0280015029164	0.0954112951441	0.0912387552274	0.171005180515	0.0340620671927	0.0521277998616	0.0	0.0	0.0629409775886	0.0510737097317	0.0	0.0499501017789	0.0354627714941	0.0	0.0503664736546	0.0472743156576	0.029482508886	0.18265592645	0.182130154812	0.0	0.0291476441803	0.0421363600293	0.0	0.218132676047	0.0	0.0	0.262532529074	0.0477867174069	0.0	0.0	0.0533253387815	0.439386935606	0.271612864749	0.0	0.0859254593097	0.105812698528	0.0260595392352	0.0884722994276	0.133718809493	0.234059631812	0.0
AL136114.1	0.0	0.0	0.0	0.0127505181248	0.0	0.037212153077	0.0138781718358	2.55768227217	0.0445994086962	0.236392164088	0.129173845354	0.14526324929	0.018084125226	0.0	0.100849553879	0.108089762319	0.0	0.0	0.0	0.0265193504114	0.0188277827335	0.0	0.0267404092537	0.0752961914632	0.532193859764	0.135765151302	0.0	0.0861611715212	0.0154749752684	0.0559272582479	0.226446464594	0.0	0.610679656208	0.0731971965117	0.0348457354688	1.12899940773	0.266929180126	0.0	0.0283113205897	0.169656672946	0.0	0.266936627942	0.0304128491373	2.44373186377	0.0	0.328800038171	0.0	0.0497064804444	0.190328956384
LINC00578	0.0	0.923977298258	0.266001789139	0.019384094005	0.326581619122	0.0188573741687	0.538009711734	0.161174727877	0.372914666878	0.0898443476154	0.171830524431	0.303651986665	0.247433039153	0.252443867077	1.60983347836	0.223011778658	0.546117542173	2.08177103086	1.86373649565	0.9272746609	0.0858693364864	0.390627061852	0.233751049125	1.44041085446	0.154675658451	1.17941849429	0.171503435893	1.73558204255	0.0117629876838	1.08830637509	0.129096505545	0.492972777115	0.154731906408	0.0695492000891	0.0529745540838	0.0578552316093	0.304351180258	0.109088097922	0.312043980017	1.0316885525	0.243585821439	0.221352488884	0.231177086635	0.117431515911	0.294468569769	0.964018264266	0.202366188597	0.49118381081	0.595719290504
MIR4435-2HG	1.32346199792	2.06639111197	1.81983559323	2.16123982325	1.87506681694	4.3295887722	5.47357056474	5.94182722424	1.05980088238	3.61671667802	1.32212470104	0.993874061851	1.50271421469	1.27507664803	5.41984485989	1.53701098729	1.65573276127	1.74601785823	1.39227432745	1.63151723616	0.696029902159	1.12441960137	1.93282824017	1.41671112994	1.35077062712	1.11509509094	2.04343605576	4.86975170038	1.1834423616	2.15887375637	2.60354491601	1.60261307212	1.67352568845	0.842082077257	1.35547861224	2.97052354941	0.818467673133	2.30270344075	1.16221634839	0.676336326698	1.04497457683	2.91091109593	4.39487495726	2.04114562744	1.05653343213	3.73207384503	0.5464458479	1.64557689377	1.80752446278
AP005121.2	0.0	0.0	0.0	0.0	0.0	0.0211353312662	0.0	0.0	0.0	0.0	0.0	0.0	0.0	0.0117891209496	0.0	0.0	0.0142346080105	0.0	0.0	0.0225932340471	0.0160403816567	0.0	0.0	0.0213829329677	0.0	0.0	0.0	0.0	0.0	0.0	0.0	0.0	0.0	0.0	0.0	0.0	0.0	0.0	0.0	0.0180674340626	0.0	0.0	0.0	0.0	0.0	0.0	0.0	0.0	0.0
AL354872.1	0.447044467585	0.0582560794017	0.352195501928	0.538969326229	0.251074031702	0.923809001924	0.530765619006	0.453476856412	0.239394823216	0.169938572896	0.227509514108	0.255847235741	0.509615305724	0.278536956342	0.446594719708	0.341897660211	0.201789314415	0.136452293167	0.392209448137	0.90746257867	0.113693949811	0.142676866753	0.269125578112	0.656768067741	0.315070588525	0.429437409911	0.0324394910932	0.231242285799	0.311491991455	0.180119375919	0.484296583211	0.23311174393	0.307305535152	0.0736684230987	0.701401284758	0.28087514802	0.191891148803	0.346647329192	0.512884481585	0.170748883287	0.354767590151	0.293078295368	0.520346880197	0.113078806582	0.16709421295	0.157579417435	0.178626521265	0.350185354719	0.315501117803
LINC00102	0.0	0.0	0.0	0.00892536268737	0.0388061355798	0.0	0.0680030419952	0.0278297034796	0.0936587582621	0.0827372574309	0.0226054229369	0.0	0.0126588876582	0.0	0.0	0.0108089762319	0.0350872464617	0.03796224992	0.0	0.111381271728	0.0	0.0	0.0187182864776	0.0175691113414	0.0328707972207	0.0271530302603	0.0564059807814	0.0	0.0	0.0078298161547	0.118884393912	0.0972806620937	0.0356229799455	0.0	0.0243920148282	0.00887977062262	0.0	0.0	0.0693627354449	0.207829424359	0.0	0.0	0.0212889943961	0.0	0.00968481383517	0.0328800038171	0.0	0.226164486022	0.0
AL079303.1	0.0	0.0	0.0	0.0	0.502489704303	0.178109450625	0.0	0.01902885708	0.0	0.0181840126222	0.011592524583	0.00651822272457	0.0	0.0	0.0	0.0	0.191930237055	0.0146008653538	0.0757751255522	0.0	0.0608282211391	0.0190836452087	0.0	0.0135147010318	0.00561893969585	0.0278492618055	0.0	0.0154648256576	0.0777716705798	0.0	0.00508052965436	0.0	0.0365363896877	0.151086521005	0.0312718138823	0.0637521993419	0.0	0.0	0.0	0.00761279942706	0.0	0.0	0.136467912796	0.262162805308	0.109264566345	0.011241026946	0.0	0.0624517318405	0.0401901265367
BOK-AS1	0.0539975950997	0.168879209961	0.0319057355946	0.0372005785414	0.0808712623281	0.0542846027779	0.0202452957729	0.0773287769054	0.0	0.123159214572	0.0	0.0264885162975	0.0791426568987	0.0201863486245	0.0294236023447	0.0	0.0974948890797	0.0593344652715	0.0236870921244	0.0386860819376	0.13732861745	0.0258504743029	0.0	0.0183068500758	0.0	0.0	0.0235098022541	0.0628453957129	0.0225746917602	0.0	0.0412921430384	0.0337885140502	0.0742376253918	0.0	0.0	0.0185052762587	0.0278137714906	0.0	0.0	0.0618732345347	0.046747263399	0.0354003332405	0.0	0.0204878397617	0.222012684184	0.0	0.0258911225224	0.0362555821593	0.0
TMEM75	0.0160371610389	0.0	0.0	0.0220969718265	0.0360278672127	0.0268706694274	0.0962048974185	0.0287080851906	0.00644099235675	0.380411223872	0.0349783680548	0.0314681126638	0.0	0.101920081669	0.0349549677739	0.0200702468602	0.00723893922381	0.0	0.0633151049071	0.109151931416	0.0326290257811	0.138195561008	0.00579272606929	0.141364397029	0.0339082896657	0.0672241303443	0.237400137127	0.00622164579575	0.0268185252689	0.0823848554292	0.024527342239	0.0401404425575	0.0220484032919	0.0158565751335	0.211359906779	0.00549602431146	0.0330425035907	0.0746132357522	0.067463326985	0.0551286232875	0.0555353170726	0.0210276344329	0.0395296801258	0.0365090465591	0.00599429586103	0.0610520163256	0.0845856395384	0.118446065872	0.0291039632259
AL161638.2	0.0	0.0	0.0	0.0	0.0	0.0	0.0	0.0	0.0	0.0	0.0	0.0	0.0	0.0	0.0	0.0	0.0	0.0	0.0	0.0	0.0	0.0	0.0	0.0	0.0	0.0	0.0	0.0	0.0	0.0	0.0	0.0	0.0	0.0	0.0	0.0	0.0	0.0	0.0	0.0	0.0	0.0	0.0	0.155901549902	0.0	0.0	0.0	0.0	0.0
AC108467.1	0.0	0.0	0.0	0.0	0.0	0.0	0.0	0.0	0.0	0.0	0.0	0.0	0.0	0.0	0.0	0.0	0.0	0.0	0.0679946439107	0.0	0.0	0.0	0.0	0.490471024947	0.0	0.0	0.0	0.0	0.0	0.0	0.0	0.0	0.0	0.0	0.0	0.0	0.0	0.0	0.0592768274848	0.0	0.0670948445659	0.0	0.0	0.0	0.0	0.0	0.0	0.0	0.0
AC015818.4	0.0	0.0	0.0	0.0	0.0	0.0	0.0	0.0	0.0	0.0	0.0	0.0	0.0	0.0	0.0	0.0	0.0	0.0	0.0	0.0	0.0	0.0	0.0	0.0	0.0	0.0	0.0	0.0	0.0	0.0	0.0	0.0	0.0	0.0	0.0	0.0	0.0	0.0	0.0	0.0	0.0	0.0	0.0	0.0	0.0	0.0	0.0	0.0	0.0
LINC02845	0.0	0.0	0.0	0.0	0.0	0.0	0.0	0.0304671590381	0.0	0.0	0.0	0.0	0.0	0.0	0.0	0.0	0.0	0.0	0.0	0.0609685065831	0.0	0.0	0.0	0.0	0.0	0.0	0.0	0.0	0.0	0.0	0.0	0.0	0.0	0.0420704475049	0.0	0.0291639525351	0.0	0.0	0.0	0.0	0.0	0.0	0.0	0.0	0.0	0.0	0.0	0.0	0.0
AC068492.1	0.222092454046	0.0	0.0	0.127505181248	0.0	0.0992324082053	0.222050749372	0.0	0.0	0.0	0.0322934613385	0.0363158123226	0.18084125226	0.166053162032	0.0	0.15441394617	0.0334164252016	0.0	0.0324750538081	0.132596752057	0.112966696401	0.0	0.0	0.150592382926	0.0	0.0775800864581	0.193391934108	0.0	0.0618999010737	0.0	0.254752272669	0.13897237442	0.0	0.0	0.0348457354688	0.0	0.0	0.0	0.113245282359	0.0848283364729	0.0	0.0	0.0608256982747	0.0	0.13835448336	0.0	0.0354967841831	0.0497064804444	0.0
AL133445.2	0.263532855022	0.103025931693	0.038928629957	0.158861294132	0.37002055273	0.309089180396	0.296418789722	0.0471749559299	0.158763739496	0.540965749318	0.0574786845076	0.0323190056533	0.0321876839885	0.0985185743114	0.215400868778	0.0	0.0297387161661	0.0241316009928	0.0867028476432	0.16520498558	0.100533929055	0.25232417422	0.0237974420114	0.0893457654553	0.0278601317367	0.069041860624	0.200792447715	0.102238050458	0.192805858847	0.119452982702	0.151143347099	0.329806672247	0.362313420318	0.0651413380721	0.186064325634	0.338678158472	0.101807903616	0.102174355094	0.0503909273495	0.0	0.228147934463	0.0	0.0811971133515	0.174982479634	0.0985020913786	0.111471739696	0.0947703516995	0.132707814014	0.0
AC103879.1	0.0	0.0	0.0	0.0	0.0	0.0	0.0	0.0	0.0	0.0	0.0	0.0667926116836	0.0	0.0509012633942	0.0	0.0	0.0	0.0	0.0	0.0	0.0	0.0	0.0	0.0	0.0	0.0	0.0	0.0	0.0	0.0	0.0	0.0852000569971	0.0	0.0	0.0	0.0	0.0	0.0	0.0	0.0	0.0	0.0	0.0	0.0	0.0	0.0575937321764	0.0	0.0	0.0
AC120042.1	0.0	0.0	0.0373007054315	0.0434908581857	0.0	0.0211545452038	0.0236685912399	0.0	0.0253540880952	0.0575937272506	0.0550750304282	0.0309674835987	0.0	0.0	0.0	0.0	0.0284950971265	0.0693673839446	0.0553847281309	0.0	0.0321099276437	0.0	0.0	0.0	0.0533901433645	0.0330773277717	0.0	0.0	0.0	0.0190762793587	0.0	0.0	0.0	0.0	0.0	0.0	0.0	0.0244754023339	0.0	0.0	0.0546518006646	0.0	0.0259338659007	0.0	0.023595728253	0.0267025485545	0.0	0.0423860715063	0.0
LINC01928	0.0	0.0	0.0	0.0	0.0	0.0	0.0	0.0	0.0	0.0	0.0	0.0	0.0	0.0	0.0	0.0	0.0	0.0	0.0	0.0	0.0	0.0	0.0	0.0	0.0	0.0	0.0	0.0	0.0	0.0	0.0	0.0	0.0	0.0	0.0	0.0	0.0	0.0	0.0	0.0	0.0	0.0	0.0	0.0	0.0	0.0	0.0	0.0	0.0
AC091564.4	0.0	0.0	0.0	0.0	0.0	0.0	0.0	0.0	0.0	0.0	0.0	0.0	0.0	0.0	0.0	0.0	0.0	0.0	0.0	0.0	0.0	0.0	0.0	0.0	0.0	0.0	0.0	0.0	0.0	0.0	0.0	0.0	0.0	0.0	0.0	0.0	0.0	0.0	0.0	0.0	0.0	0.0	0.0	0.0	0.0	0.0	0.0	0.0	0.0
AC027514.1	0.0	0.0677413175327	0.0127981210152	0.0373050093608	0.00810982870819	0.021774796997	0.00812085164189	0.0310183428261	0.0086991568636	0.0790431690277	0.0283449158473	0.0	0.0	0.080972065911	0.0118024805413	0.0	0.0	0.079334708192	0.0	0.0232768097497	0.0110171305078	0.0	0.0	0.0293731867717	0.0366370291335	0.0226981038982	0.0565819195861	0.0756261811168	0.0	0.0196355963455	0.0910977316627	0.0406600396774	0.0297784111834	0.0321236604778	0.0407801620334	0.00742288997774	0.0892539242344	0.0167953478273	0.0662657984109	0.0	0.0	0.0	0.0978789074857	0.0410907079437	0.0323834074588	0.0	0.0207710440198	0.0581717762407	0.00655126641549
LINC01723	0.0	0.0	0.0	0.0	0.0	0.0	0.0	0.0	0.0	0.0	0.0	0.0	0.0	0.0	0.0	0.0	0.0	0.0	0.0	0.0206948009034	0.0	0.0	0.0	0.0	0.0	0.181622598413	0.0	0.0	0.0	0.0	0.0	0.0	0.0	0.0	0.0	0.0	0.0	0.0	0.0	0.0	0.0	0.0	0.0474663103009	0.0	0.0	0.0	0.0	0.0	0.0
LINC01082	0.0	0.0	0.0	0.0	0.0	0.0	0.0	0.0	0.0	0.071828911537	0.0	0.0	0.0	0.0	0.0	0.0	0.0	0.0	0.0	0.0	0.0	0.0	0.0	0.0	0.0	0.0	0.0	0.0	0.0	0.0	0.0	0.0	0.0	0.0	0.0	0.0	0.0	0.0	0.0	0.0	0.0	0.0	0.0	0.0	0.0	0.0	0.0377505482582	0.0	0.0
LINC01303	0.0269778194632	0.0843739953418	0.0199255905083	0.0139393776236	0.0303031594854	0.0452020196662	0.0480452172605	0.0434636394669	0.0866806430605	0.101527403807	0.0706090133694	0.056244361237	0.0329504845803	0.0151279978619	0.0771769429798	0.00844057584543	0.0456652197539	0.0148220905865	0.103550506655	0.00966400570547	0.0274443826015	0.0290591870223	0.0194891250039	0.121188644859	0.0228163005831	0.00706780507942	0.0323008607893	0.0209321882639	0.025376795108	0.0264948324427	0.0283662905702	0.067524520697	0.0370899713496	0.00666850916161	0.0507930067906	0.131747645718	0.048636280295	0.0418382945878	0.257925589677	0.0193203621823	0.0379526393504	0.0574808441253	0.0554142433777	0.0358258612149	0.0226882002432	0.0513510549125	0.1034840204	0.0724548230876	0.0203995339239
HCG14	0.168137790068	1.05171265864	1.4902218877	0.550217273657	0.409202712954	3.15525419988	1.26079662779	1.29422721105	4.65950432548	0.383493341257	1.10016707272	0.948519776087	1.39646228016	1.19426935179	0.229048139317	1.64830344573	0.341527193162	0.0923778720812	0.184392254673	0.391497528955	0.17104561941	0.402466222197	0.971719278645	2.59367728447	0.391053713505	0.704795361721	2.34255540524	0.260917445962	0.351465539995	0.254042461194	2.0572085597	1.42034477585	0.346741838695	0.12468336016	3.28435821936	0.518595804885	1.0392787449	0.0977830843846	3.05426365345	1.34862677308	1.23727442183	2.36993659507	3.6954189062	0.22328272825	0.691303418549	0.142241178741	0.282169352235	1.18537318619	1.98336814769
ZRANB2-AS2	0.0715464161153	0.123869196797	0.0332159652429	0.0281659958812	0.0114807672233	0.15070356018	0.0900549136814	0.0128075075379	0.121098051029	0.0349682256268	0.0535023845784	0.107798202401	0.142314665783	0.0305677295626	0.103034578066	0.0788797529552	0.0415221462396	0.0112311042595	0.0627704454825	0.0457667623747	0.116973904796	0.036698237364	0.186438982329	0.0710367218941	0.0669930780369	0.0830097789972	0.0645256524334	0.0297391738618	0.0769147725735	0.0386074243719	0.0586197703275	0.0447695324521	0.035130109749	0.0202116486099	0.0601363332899	0.0420331797503	0.0895002461477	0.0336833988551	0.0762205423766	0.0702699260626	0.110606749947	0.103861472252	0.0251933345518	0.0465364061233	0.0401134326349	0.0302634124036	0.0441071315976	0.0995080719053	0.0942894442016
FHAD1-AS1	0.0	0.0	0.0	0.0154073893734	0.00837362667906	0.0	0.0335400326749	0.00400341413447	0.017964249214	0.0153026811535	0.0341447451125	0.00548538356822	0.0218523793391	0.0167211879749	0.0	0.00932948673156	0.030284644289	0.00409576609442	0.00490524967343	0.0	0.00568774885798	0.0107065088417	0.0	0.0189554019303	0.0094571912562	0.00585910797888	0.0	0.00433812017643	0.0	0.00337905109414	0.158193458136	0.0139942122604	0.0153735243565	0.00552809744992	0.0263166665618	0.00766434308169	0.0	0.00867083496529	0.021381657579	0.0128130401951	0.0387226929024	0.0	0.0321563232586	0.0	0.0	0.0141897601014	0.0482550486431	0.0976039971883	0.020293101573
AC010636.2	0.0	0.10401277012	0.0	0.0	0.0249043207265	0.0222892717664	0.0748145125399	0.0	0.0534281549899	0.0303415229769	0.0290146233099	0.065257149346	0.129983980551	0.0248655597041	0.14497606366	0.0	0.0600471395385	0.0243627465961	0.0291777782299	0.0953070907505	0.0338322992415	0.0318426340551	0.144152321149	0.0676511758548	0.0281269912361	0.069703181128	0.0	0.0	0.0	0.0	0.152591080309	0.0	0.0	0.0	0.125231033984	0.0227948134757	0.0	0.051576518328	0.0	0.0	0.115166629753	0.0	0.0819748634794	0.0	0.0	0.0562697383333	0.031892704563	0.0	0.0
LINC02660	0.352491915219	0.0	0.0	0.040473725892	0.0	0.0	0.0220266077529	0.0	0.0943807001852	0.0535982233297	0.0	0.144095735866	0.0574040929338	0.0	0.0	0.0245076618456	0.0	0.0215183650138	0.0	0.0	0.0	0.0	0.0	0.039835210148	0.0993725172606	0.0	0.0	0.0	0.0245609590555	0.017752882652	0.0	0.0	0.0	0.0	0.0	0.020133490075	0.0	0.0	0.0	0.0	0.101720779579	0.0	0.0241347313797	0.0	0.0	0.124250437436	0.0845075724969	0.0	0.0
AC010163.2	0.0	6.34150298454	0.0	0.0	0.0	0.0	0.0341672576954	0.0	0.0	0.0	0.0	0.0	0.0	0.0340677747127	0.0	0.0	0.0	0.10013664349	0.0	0.0	0.0	0.0	0.0	0.0308958125951	0.0	0.0	0.0396766478987	0.0	0.0	0.302917296904	0.209061795068	0.0570236601949	0.125288170937	0.0	0.0	0.0312306893289	0.046940302017	0.0353319456263	0.174252091294	0.0	0.0	0.0	0.0	0.0345765904639	0.0	0.0385469861023	0.786519296782	0.0	0.0
AC026462.4	0.0	0.0	0.0	0.0	0.0	0.0	0.0	0.0	0.0	0.0	0.0	0.0	0.0	0.0	0.0	0.0	0.0	0.0	0.0106509092559	0.0	0.0	0.0	0.0	0.0	0.0	0.0	0.0	0.0	0.0	0.0	0.0	0.0	0.0	0.0	0.0	0.0	0.0	0.0	0.0	0.0	0.0	0.0	0.0	0.0	0.0	0.0	0.0	0.0	0.0
LINC01923	0.0	0.0	0.00691685367071	0.0	0.0	0.0	0.0	0.0	0.0	0.00533994436747	0.0	0.0	0.0	0.0	0.0	0.0	0.0	0.0	0.0	0.0	0.0	0.0	0.00422833848281	0.00396874733605	0.0	0.0	0.0	0.0	0.0	0.0	0.0	0.0	0.0	0.0	0.0	0.0	0.0	0.0	0.0	0.0	0.0	0.0	0.0	0.0	0.0	0.0	0.0	0.0	0.0
A2ML1-AS2	0.0	0.0	0.0	0.0619688393838	0.0336789000498	0.0	0.0	0.0	0.0361262913273	0.0	0.0392373921444	0.0	0.0	0.100879446882	0.0490139282581	0.0375233889916	0.0406018223305	0.0329465122362	0.0	0.0322216977796	0.0457524875752	0.0	0.03249029	0.121982431075	0.0	0.0	0.391627016824	0.0	0.0	0.0	20.7041586531	0.0	0.0	0.0	0.0846769426677	0.0616522934421	0.0	0.0	0.0	0.0	0.0	0.0	0.073904799199	0.0341287071677	0.033620856319	0.0	0.0431295123883	0.0	0.0
AC104984.2	0.0	0.21153765975	0.053286722045	0.0621297974082	0.0675327554246	0.0	0.0676245463997	0.161436375163	0.0724402517006	0.0822767532152	0.118017922346	0.0	0.176238020384	0.0337138238066	0.0	0.0	0.0	0.0	0.0	0.0969161715035	0.0	0.0	0.0651493607273	0.183448902837	0.038135816689	0.0	0.0392644229855	0.139946630107	0.0	0.0545036553107	0.172408103725	0.112862413165	0.123986475654	0.0445837469662	0.169793765557	0.0309062146346	0.139357831702	0.0349648604769	0.0344883359911	0.0516681685789	0.0	0.118246307915	0.592774077731	0.102652059481	0.0	0.038146497935	0.0432415370958	0.0	0.0272770910754
LINC02230	0.0	0.0	0.0	0.0	0.0	0.0	0.0	0.0	0.0	0.0	0.0	0.0	0.0563551809367	0.0	0.0	0.0	0.0	0.0	0.0	0.0	0.0	0.0	0.0	0.0	0.0	0.0	0.0	0.0	0.0	0.0	0.0	0.0	0.0	0.0	0.0	0.0	0.0	0.0447224959589	0.0	0.0660871923684	0.0	0.0	0.0	0.0	0.0	0.0	0.0	0.0	0.0
AC087501.1	0.194240300135	0.113904893711	0.0286928503319	0.10036351889	0.254546539677	0.146454543718	0.109239651876	0.104312734721	0.13652201282	0.287968636253	0.211827040108	0.404959400907	0.379589582365	0.381225546121	0.0	0.0607721460871	0.197273749337	0.177865087038	0.0213018185119	0.417485046476	0.37049916512	0.116236748089	0.0877010625175	0.181096993827	0.0410693410496	0.228996884573	0.105711908038	0.113033816625	0.0812057443456	0.410873709265	0.14853621244	0.182316205882	0.200285845288	0.0720198989454	0.411423355004	0.0665672315207	0.15007766491	0.320062953597	0.0928532122838	0.0	0.16815938666	0.127342177755	1.17699852934	0.184247286248	0.0544516805837	0.184863797685	0.0931356183602	0.423860715063	0.117501315402
AC022613.2	0.335000931142	0.112256373541	0.565551701925	0.387401338422	0.483806335382	0.20046519404	0.152516421842	0.454046758814	0.336365400298	0.92781073362	0.260951643138	0.516480429421	0.409167354354	0.581453094941	0.352049042251	0.35935562607	0.367235228301	0.490814478634	0.419870440689	0.805742303402	0.474678117131	0.561316949594	0.786529239518	0.202813656078	0.465461966617	0.188068886365	0.260454907812	0.863333751031	0.520198065949	0.585698308361	0.274474651692	0.67379094007	0.131591435222	0.768923685616	0.371679840007	0.22961336579	0.320462185927	0.324708128826	0.256226231554	0.315314702113	0.352167013242	0.611808515969	1.13047347913	1.23474887076	0.13415903383	0.516200197763	0.619566889195	0.498058248919	0.318452048806
AC112229.2	0.0	0.0	0.0430995545952	0.0251260210107	0.0	0.0	0.0	0.0	0.0	0.033273686962	0.0	0.0	0.0	0.0	0.0	0.0	0.0	0.0	0.0	0.0261293599642	0.0	0.0	0.0	0.0	0.0	0.0	0.0	0.0	0.0	0.0220419194271	0.0	0.0	0.0	0.0	0.0	0.0	0.0	0.0	0.0	0.0	0.0	0.0	0.0	0.0	0.0	0.0	0.0	0.0979510055817	0.0
LUADT1	0.0	0.0	0.0	0.0	0.0286976940822	0.0	0.0	0.0	0.0307831091663	0.0	0.0	0.0751969800411	0.0	0.0	0.0	0.0	0.0	0.0	0.0	0.0274560162096	0.0	0.0	0.0276848828698	0.0	0.0324112349343	0.0	0.0333704257161	0.0297347972358	0.0	0.0	0.0293055717149	0.0	0.0	0.0	0.0	0.0	0.0	0.0297162721493	0.0	0.0439122404037	0.0	0.0	0.0314870336543	0.0	0.0	0.0	0.0	0.0	0.0
AL353680.1	0.0	0.0	0.0	0.0	0.0	0.0	0.0	0.0368860560461	0.0	0.0	0.0	0.0	0.0	0.0	0.0	0.0	0.0	0.0377369546682	0.0	0.0	0.0	0.0	0.0	0.0	0.0	0.0	0.0	0.0	0.0	0.0	2.08782632434	0.0	0.0	0.0	0.0	0.0	0.0	0.0	0.0	0.0	0.0	0.0	0.0	0.0390910414444	0.0	0.0	0.0	0.0	0.0
AC016394.1	0.795677062792	0.339341662515	1.11125018265	1.1212486876	1.32708899071	0.921104155747	1.66789603894	3.05585605152	3.05041372395	1.7653077337	8.66140908218	1.08224903619	0.671448499535	1.00052795859	0.748891978843	0.98068940604	3.21608726422	2.01358100617	1.28509876991	0.958729766019	1.10377876275	1.40246901366	1.34557182273	2.5381875541	2.63057685536	0.606417675814	2.07856039179	1.38907963712	1.4666730206	2.14210720299	6.18136929387	0.837356810175	1.04419859965	0.679437727204	1.70235936822	1.95835941273	1.39720742722	0.995587980351	1.30013841617	0.704517006978	1.42464719962	1.3752291957	3.6996280574	1.66043270518	0.527217053152	1.13207679809	0.971132853943	1.04419853242	0.886079255402
AP001970.1	0.0	0.0	0.0	0.0	0.0370900297268	0.0	0.0	0.0177326688838	0.0	0.112969151169	0.0432115074686	0.0	0.0	0.0740646057948	0.0	0.0	0.0	0.0	0.0	0.0354852363565	0.0	0.0	0.0	0.0	0.0	0.0	0.0	0.0	0.0	0.0149671236053	0.0	0.0	0.0	0.0244860807161	0.0	0.0	0.0	0.0	0.0	0.0	0.06431916626	0.0	0.0	0.0	0.0	0.0419012887446	0.0	0.0	0.0149809986648
AC018767.1	0.0	0.0	0.0	0.0	0.0	0.0	0.0321425313134	0.0	0.0	0.0	0.0	0.0	0.0	0.0	0.0	0.035763032471	0.0	0.0	0.0	0.0	0.0	0.0	0.0	0.0	0.0	0.0	0.0	0.0332589213526	0.0	0.0	0.0	0.0	0.0	0.0	0.0	0.0	0.0	0.0	0.0	0.0	0.0	0.0	0.0	0.0	0.0	0.0	0.0	0.0	0.0
AC025181.2	2.46766316459	2.43716705248	3.45333837692	1.58074627944	2.17207908501	2.84346630046	4.78831537241	2.88290743776	2.39947043195	3.12025866464	5.02336468307	1.52906776872	4.8223732635	1.89356507901	1.76926835794	4.93034873461	0.762119492971	0.9989941204	0.607712727621	1.20963949719	1.62951877194	2.23835453552	4.89452850028	4.50597320675	1.72086684037	1.56519275428	4.3917893565	2.30096165991	3.14925394453	0.902674316289	1.24146733044	2.60062019363	1.9046301497	1.3055477525	6.37811649578	2.50737263741	2.80974580876	1.32600527607	2.20196414517	2.1578869159	3.26070905461	5.2222995341	1.63622645209	2.6281657789	1.92561148897	1.83122215773	1.05866281905	2.47075915576	4.21638526261
TTTY2B	0.0	0.0	0.0	0.0	0.0	0.0	0.0	0.0	0.0	0.0	0.0	0.0	0.0	0.0	0.0	0.0	0.0	0.0	0.0	0.00392600231785	0.0	0.0	0.0	0.0	0.0	0.0	0.0	0.0	0.0	0.0	0.0	0.0	0.0	0.0	0.0	0.0	0.0	0.0	0.0	0.0	0.0	0.0	0.0	0.0	0.0	0.0	0.0	0.0	0.0
FGF12-AS3	0.0	0.0	0.0704996150767	0.328796866009	1.11684324908	0.0799656347908	0.223672253985	0.0	0.0958401955488	0.163281185504	0.312281100366	0.0	0.116583570185	0.223020999408	0.0650150388578	0.0497732926143	1.29256110677	0.0874044929429	0.0	0.0	2.24548806718	0.285598882762	0.086194171409	1.09218290091	0.0	0.0625172861664	0.10389555223	0.0	0.149644606204	0.108164470591	0.273720082203	0.895918125125	0.328074179567	0.47188295758	0.0561603090545	0.0	0.0614579211975	0.508852866391	0.0	0.0	0.154940671987	0.0	0.0490158977505	0.0905407626581	0.133790211744	0.70656228134	0.629305531274	0.160222263426	0.216529485856
LINC00626	0.327208463709	0.0	0.0644462449864	0.425800548729	0.0136126234756	0.304581148222	0.0954178809148	0.325408400197	0.0292036616803	0.215599554891	0.0951558117345	0.0	0.142097670885	0.135914368225	0.0396217304872	0.0303330432476	0.246161833815	0.426131224232	0.813372578048	0.10418911282	0.110955770915	0.0348101674906	0.0787932059058	0.123259734018	0.0614965002105	0.0190497699209	0.0316582258626	0.211568531117	0.151995045045	0.0878907111816	0.0	0.523244329098	0.0	0.0	0.0	0.0747574406344	0.0936348432904	0.0845746886929	2.0577438584	0.0	0.0	0.143009932609	0.0	0.206916454975	0.0	2.58357642559	0.0697298085105	0.0976433060877	0.087972189018
IQCJ-SCHIP1-AS1	0.0	0.0	0.103963114801	0.0202026790559	0.0439191061461	0.0	0.0879576025807	0.0	0.0942212733267	0.267538428951	0.0767515204447	0.0	0.0	0.109626876398	0.0	0.0733987913045	0.052946971012	0.0429640328486	0.0	0.021009417809	0.0	0.028077457731	0.0423690943919	0.0397679209417	0.0248011645697	0.0614612509271	0.0	0.0227531472091	0.024519470949	0.0	0.0224247026805	0.146797395502	0.0	0.0	0.0	0.0200994808012	0.0	0.0	0.0224290698591	0.0	0.0	0.0769000482217	0.0722818897571	0.0222528394709	0.0438434139835	0.0744243329645	0.0	0.118136854705	0.0
HOTAIR	0.0	0.0	0.0	0.068946883173	0.0799388496187	0.0	0.0	0.0	0.0	0.00608696195001	0.0	0.0	0.0	0.00498840206208	0.00727109004905	0.00556649813634	0.391506426699	0.00488753025488	0.0	0.0	0.0135745274435	0.0	0.00481985086088	0.0	0.0	0.286661699174	0.0	0.00517673449186	0.0	0.048387180541	0.0	0.108546575306	0.036690847907	0.0857577454135	0.0	0.0	0.0	0.0	0.0	0.0229349480049	0.0462082864958	0.0	0.0	0.0	0.0	0.0	2.41210334426	0.170228457817	0.0
AL355810.1	0.125798745105	0.0	0.148662231792	0.0866665652252	0.0471016500697	0.274012677911	0.353742532118	0.0675576135192	0.0	0.0860775814887	0.0274377416082	0.215986977998	0.0921897253367	0.235141705897	0.0	0.31487017719	0.0283918540209	0.0	0.303512323543	0.180254715115	0.0	0.0301120561173	0.0908786372464	0.597095160806	0.0531967008161	0.0988724471436	0.0	0.0	0.0262962442061	0.0	0.168347767949	0.0	0.0	0.0	0.059212499764	0.0	0.0	0.0487734466798	0.0	0.0720733510974	0.0	0.0412362577421	0.206719220948	0.0	0.141061418904	0.0	0.0	0.0	0.0190247827247
NHEG1	0.0	0.0	0.0	0.00881354900595	0.0	0.00857406032577	0.0	0.00916035437549	0.0	0.011671536473	0.0	0.0	0.0375009052217	0.0	0.0	0.0106735653285	0.0	0.00937166818216	0.0	0.00916549398891	0.0	0.0122489719799	0.0184837906264	0.0	0.0	0.0	0.0	0.0	0.0106967773042	0.0	0.0	0.0	0.0	0.0	0.012043220291	0.0	0.0	0.0297600691605	0.0	0.0	0.0	0.0	0.0	0.00970794470652	0.0191269720547	0.0108226983825	0.0	0.0	0.0
AL445623.1	0.0	0.0	0.0	0.0	0.0	0.0	0.0	0.0	0.0	0.0	0.0	0.0	0.0	0.0	0.0	0.0	0.0	0.0	0.0	0.0	0.44710025833	0.0	0.0	0.0	0.0	0.0	0.0	0.0	0.0	0.0	0.0	0.0	0.0	0.0	0.0	0.0	0.0	0.0	0.0	0.0	0.0	0.0	0.0	0.0	0.0	0.0	0.0	0.0	0.0
LINC01875	0.0	0.0	0.0310839211929	0.0	0.0	0.088143938349	0.0	0.0	0.021128406746	0.0	0.0	0.0	1.77339508011	0.0196663972205	0.0	0.0	0.0	0.0	0.0	0.056534433377	0.0	0.0251846287526	0.0	0.0	0.0	0.0	0.0	0.0	0.0	0.0	0.0	0.0	0.0	0.676186828987	0.0247615908104	0.180286252035	0.081292068493	0.0203961686115	0.0	0.0301397650044	0.0	0.0	0.0	0.0	0.0	0.0	0.0252242299726	0.105965178766	0.0159116364606
AC020661.2	0.0	0.0	0.0495540772641	0.1155554203	0.157005500232	0.0	0.34588158696	0.0600512120171	0.0673659345524	0.114770108652	0.0	0.164561507046	0.0819464225215	0.282170047077	0.0	0.0349855752434	0.113567416084	0.0	0.0367893725507	0.330466977711	0.0853162328698	0.361344673407	0.0	0.0852993086865	0.0709289344215	0.131829929525	0.146056066178	0.0325359013232	0.105184976824	0.202743065648	0.0641324830282	0.0524782959765	0.115301432674	0.0	0.355274998584	0.0	0.0	0.227609417839	0.0962174591057	0.0480489007316	0.0726050491921	0.0	0.51679805237	0.190922912562	0.0626939639571	0.106423200761	0.040212540536	0.0	0.0
STARD13-IT1	0.0	0.0	0.0	0.0529202920402	0.0287611845558	0.0	0.0	0.0	0.0	0.0	0.0	0.0	0.0375285607565	0.0	0.0	0.0	0.0	0.0	0.0	0.0	0.0	0.110322046306	0.0277461326106	0.0	0.0	0.0	0.0	0.0	0.0	0.0	0.0881112211516	0.0	0.0	0.0	0.0361563051656	0.0	0.0	0.0595640322284	0.0	0.0	0.0332505424397	0.0	0.0	0.0	0.0	0.0	0.0	0.103151943931	0.0
AL049833.1	0.0	0.0	0.0	0.0	0.0	0.0	0.0	0.0	0.0	0.0188550892785	0.0	0.0	0.0	0.0154521692447	0.0	0.0	0.0	0.0	0.0	0.0	0.0	0.0	0.0	0.0	0.0	0.0433155482724	0.0	0.0	0.0	0.0	0.0	0.0	0.0	0.0	0.0	0.0283306967484	0.0	0.0	0.0	0.0	0.0	0.0	0.0	0.0	0.0	0.0	0.0	0.0	0.0
AC004692.2	0.0	0.0	0.0	0.00992529958595	0.0	0.0	0.0108030914373	0.0	0.0462896214186	0.0	0.0125689903467	0.0141345360824	0.0563084131517	0.0	0.0	0.0240398807481	0.0130060609291	0.0	0.0126396682456	0.0103216392888	0.0	0.0	0.0	0.0976871750933	0.0	0.0	0.0	0.0	0.0	0.0	0.0	0.0180298875803	0.0	0.0142445996531	0.0	0.0	0.029683410902	0.0	0.0110190949017	0.0	0.0	0.0	0.0236740684571	0.0437300613004	0.0	0.0731273113941	0.0690788040742	0.0	0.0261452615702
AJ271736.1	0.0	0.0702388952166	0.0265399585864	0.0	0.0	0.0	0.0168405241681	0.0	0.0541193342265	0.0	0.0	0.0	0.0	0.0	0.0489505208477	0.0	0.0	0.0	0.0197034931902	0.016090006912	0.0	0.0	0.0	0.0	0.0	0.0	0.0391120384202	0.0	0.0	0.0135730318853	0.0	0.0	0.0	0.0	0.0	0.0	0.347042465753	0.0	0.0	0.0	0.0	0.0	0.0	0.0	0.0	0.018999226009	0.0	0.0	0.0
LINC00507	0.0	0.0	0.0	0.0	0.0	0.0	0.00600725665987	0.0	0.0	0.0292353945435	0.0	0.0	0.0	0.0	0.0	0.0	0.0	0.0	0.0	0.0	0.0	0.0	0.0115747595201	0.0	0.0135507978083	0.0	0.0	0.0	0.0	0.00484169526871	0.0	0.0	0.0	0.0	0.00754160126205	0.00549095183863	0.00825300187746	0.0	0.0	0.0	0.0	0.0	0.00658219946719	0.0486338014462	0.0	0.0	0.0	0.0107578861691	0.0
LINC00868	0.0	0.0	0.0587833466686	0.788193919842	0.0	0.0333381084873	0.621667869243	0.0356177675861	0.0399562992904	0.0453818767734	0.0	0.0162675415275	0.243021625529	0.12397155841	0.180700824333	1.07903934647	0.0	0.0	0.0	1.17604580607	0.0	0.222259760912	0.0	0.16864333236	0.014023199069	0.034751729273	0.0	0.0385955964121	0.0554556897871	0.0	0.304307713165	0.103753651071	0.0	0.0655768580019	0.0	0.011364749412	0.0	0.25714367304	0.0126819573606	0.0	0.0287091598525	0.0652218174029	0.0136233297473	0.0629115614458	0.0	0.0420813802435	0.143105946549	0.512114426508	0.0100302579408
AC091887.1	0.0	0.0	0.0467320910873	0.0272437038749	0.236903060032	0.212027332338	0.0889593975987	0.0849471586848	0.0952944085582	0.180390375785	0.138001215196	0.155190122818	0.0	0.295667930878	0.344772233396	0.164966152059	0.214200046737	0.028968915087	0.0346943057767	0.481637313964	0.281601871135	0.340766958521	0.0571355441458	0.536278113838	0.100334551881	0.0828816868994	0.241042414455	0.122732238249	0.0	0.143397999735	0.15120072878	0.148469347615	0.326205875583	0.0390996414168	0.521177902251	0.162627234182	0.0814772440477	0.245311549588	0.181476209885	0.0453126307583	0.171175913243	0.25925300995	0.0324911759577	0.12003353956	0.0886855389917	0.0	0.341302792795	0.584136065177	0.406670981978
AC096736.3	0.0	0.0	0.0	0.0120442960736	0.0	0.0234340379901	0.0	0.0	0.0	0.0159499244652	0.0	0.0	0.11957740809	0.0	0.133369218684	0.0	0.0315655657997	0.0	0.0	0.0125252521077	0.0533548646648	0.0	0.113666936012	0.0237085691818	0.0	0.0183207757043	0.0152233664143	0.176342619256	0.0	0.0	0.0	0.0	0.0	0.0172857427815	0.0	0.0	0.0	0.0135563658445	0.120344495679	0.0600974166251	0.0151351915234	0.0916914975775	0.0	0.0	0.0522765379219	0.0	0.0335306984529	0.0	0.0211514200685
AC068790.9	0.0611706371549	0.0	0.0144576377641	0.0969273002201	0.0641299421668	0.0450968986902	0.155955833751	0.0438005669047	0.0393086637135	0.212069925923	0.202795654677	0.246059462703	0.119541292896	0.288135587184	0.0533315752153	0.102072079991	0.0773122790253	0.0179243886162	0.0322004233319	0.127092912243	0.143125646474	0.0351413424455	0.141409465145	0.091250423246	0.0931223430777	0.153848036147	0.101204811183	0.00949250398013	0.0409176231199	0.118302507651	0.065488349477	0.0382769812091	0.0	0.0786263754636	0.213064851159	0.0335416282856	0.0819222395666	0.0901226054929	0.107608955321	0.0280369907018	0.0582528883053	0.0	0.0351816010281	0.0928377798925	0.0320097088703	0.134547725275	0.14665249984	0.147858388975	0.0481049474392
AC100814.1	3.2881328496	0.13072552007	1.48184985462	0.518330051411	5.52971859727	3.06282500382	2.08952250111	1.97532823093	1.54444244496	2.87275292827	1.2155403987	1.8317042867	4.76486220841	4.27104902718	1.21472721076	0.511474509336	0.981091225301	1.44932923651	1.10013805878	4.31222515903	2.29614330101	1.04053345761	0.966260181574	1.37930214399	0.919116031436	2.33611945739	2.49924669902	4.60526621265	1.46786226085	1.46516848686	7.69250089767	1.22056261428	7.2023604397	0.495931567377	4.95788256451	1.41335161306	1.00473343081	1.38287987504	2.40837087848	0.415086972292	0.796091638894	1.71722868517	2.15213622322	1.92424553447	0.770743290446	0.801505068972	1.09561422642	1.27226249947	1.76994607821
TMEM254-AS1	1.19496781202	1.84269659951	0.307273178905	0.922344363372	1.06055264096	0.459764175557	0.186678659397	0.348595563449	0.990974794415	1.41323040099	0.48747895798	0.781588496182	0.864902968104	1.07544734322	0.229106532725	0.572345280654	0.389560123239	0.58358793376	1.47066044344	1.4823623895	0.742887427321	0.773355903953	1.12703411316	1.59801649428	0.378988350365	0.68410407023	0.597349762054	0.562317422678	0.814127698252	0.621894002039	0.456897957482	0.443105458953	0.289025197391	0.984593264741	1.20304402006	1.03518090796	0.421744702061	0.909442929295	0.317352040071	2.16798845022	0.531627219658	1.4507593546	0.590908671735	1.33500017445	0.330851511514	0.308891814063	0.615413335468	0.505174975887	0.36812772691
AC011477.2	1.46463452118	1.07780974695	1.22176007865	4.09547907729	3.96775885004	2.68499996817	3.0686945218	1.81986464607	1.97233414835	1.92574559479	1.42812423815	6.46628720803	2.31503727148	6.34497510325	2.58204887573	5.06761282694	2.72223632598	4.16548558675	3.13686456473	5.49351963038	6.88012965765	2.96966143505	11.4520613249	4.14770534248	3.75254543623	2.8891363215	2.06308723751	1.53750298958	1.26065369246	5.88382512231	1.44942594397	1.83296400537	1.06603756363	3.23702341497	0.729944662103	3.21831091102	0.310644628981	3.07309021859	0.856645764941	6.46621360367	4.02768853533	2.88060329517	1.84046790263	1.30756138628	2.60841115054	2.25944641615	2.80909042473	3.8757487221	1.56352556785
AC018607.1	0.0	0.161351161969	0.0	0.0	0.328381786221	0.0864413065532	0.290142463193	0.0554112966755	0.145041960129	0.494210661029	0.202541902392	0.177154252385	0.151229504861	0.173578602511	0.0	0.23673745863	0.139723358867	0.0377930274092	0.0905248156671	0.369615909151	0.0787241911027	0.271679650437	0.0745393874592	0.122435560462	0.392691247629	0.243287923432	1.50494173984	0.0600439664835	0.345094247888	0.218257579587	0.0197257414366	0.161411697877	0.0709283701738	0.0	0.145699702242	0.0	0.0531478605304	0.0600065584708	0.0394591659928	0.0295575704352	0.223317164677	0.0676446189409	0.16955276369	0.508938640617	0.0385665692099	0.414623525104	0.0247369863029	0.519591515493	0.0624171177654
AC027807.2	0.425495755504	0.0	0.201131254778	0.0586273823582	0.191177285577	0.142585782623	0.0319061891714	0.15233579519	0.0	0.116457904367	0.148486601645	0.0834907646045	0.0	0.381759475457	0.231855101809	0.0710001379939	0.115237525144	0.0623399692313	0.111991178206	0.0	0.216427208383	0.0407398406293	0.0	0.17310742057	0.0359860034933	0.0891790699726	0.0	0.462201186444	0.035577271573	0.0	0.0	0.0532500356232	0.350991125933	0.0	0.0	0.0	0.0876679170023	0.0329938021657	0.0	0.0	0.0	0.111580462126	0.0	0.258307469936	0.0318079670077	0.287968660882	0.0	0.0	0.0257394119216
AL592071.1	0.0	0.0	0.150848441083	0.117254764716	0.0	0.256654408722	0.287155702543	0.274204431343	0.0683566100606	0.0388193014557	0.185608252056	0.0	0.0	0.286319606593	0.0	0.142000275988	0.0768250167625	0.0623399692313	0.0373303927353	0.152421266458	0.0432854416766	0.122219521888	0.0922150877942	0.0865537102848	0.0	0.0445895349863	0.259356911632	0.495215556905	0.142309086292	0.128577863325	0.227764627225	0.0	0.0	0.0420704475049	0.240333087277	0.0	0.219169792506	0.0659876043315	0.0	0.097511004426	0.110509155756	0.446321848502	0.594317760225	0.16144216871	0.190847802046	0.179980413051	0.0816078028524	0.114276173179	0.0514788238433
AL358334.3	0.0	0.0	0.0	0.335326710311	0.0728975070238	0.0652429898807	0.0243321966018	0.185878144113	0.104259801513	0.148021261625	0.0	0.12734292321	0.0634127456521	0.121306749211	0.247543241408	0.0	0.0585880501666	0.0713122638683	0.113875141951	0.116239021897	0.0990306179666	0.124275551228	0.0234415924112	0.440048770046	0.054887063272	0.272037835879	0.169534237563	0.0	0.0813954773932	0.156889026502	0.248138766109	0.0812187459225	0.0	0.160418154972	0.030547009224	0.111204604059	0.0334285141467	0.150969771405	0.0496374181555	0.111545298521	0.337104564847	0.0	0.106643934545	0.14774221645	0.0485145814547	0.0823536544205	0.217824191539	0.174297864138	0.0196293085309
AC083801.2	0.0	0.0460124288156	0.0	0.0101355813568	0.011016996118	0.0	0.0220639409863	0.0105344075318	0.0	0.040266800832	0.012835282515	0.0144339965926	0.0287506940033	0.0109998492928	0.0	0.0368238003833	0.0531264522697	0.0	0.0129074578271	0.0316209542617	0.0	0.0	0.0	0.0	0.0	0.0308347970753	0.0128108498724	0.0342454147826	0.0	0.0	0.0112503593109	0.018411876724	0.0	0.0	0.0	0.0302514219517	0.0151561483631	0.0	0.0112525503022	0.0	0.0509465938399	0.0	0.012087818852	0.0	0.0109980089315	0.0248922062796	0.0	0.0	0.0
LINC01618	0.0	0.0	0.0	0.0	0.0357635637393	0.0	0.0358121738155	0.0	0.0383624441605	0.0	0.041666116555	0.0234279449509	0.116663751458	0.0357079014182	0.026023901386	0.019923009836	0.0	0.0	0.020950206652	0.0342161632543	0.0485844847429	0.0	0.0172506904264	0.0	0.0	0.0500482263395	0.0831736057739	0.0	0.0	0.0144318482081	0.0	0.0	0.0	0.0236103749408	0.0	0.0	0.0984003029902	0.03703293338	0.0	0.0	0.020672964488	0.0	0.0196198435288	0.0	0.0	0.0202013778611	0.0228995760411	0.0641329830219	0.0433356811445
AC008539.1	0.0	0.0	0.0	0.0	0.0	0.0	0.0	0.0	0.0	0.0	0.0628449517334	0.0	0.0351927582198	0.0	0.0	0.0	0.227606066259	0.0	0.0	0.0	0.0	0.0	0.0780575846888	0.0	0.0	0.0	0.0	0.0	0.0	0.0	0.0	0.135224156852	0.0	0.0	0.0	0.0	0.0	0.0	0.413216058815	0.0	0.0	0.0	0.0	0.0	0.0	0.0	0.0	0.0	0.0871508719006
AC069185.1	0.0	0.149297890016	0.0564126159138	0.0767368487695	0.369387459208	0.234619612251	0.107387283811	0.0911501439966	0.166161072301	0.667791612942	0.347058509802	0.655681825051	0.233220570054	0.22604639885	0.641628710708	1.92500832434	0.186746053579	0.0233132057254	0.20940605274	0.0456006428706	0.307560718494	0.883654985015	0.218408603905	0.151052487976	0.255695232887	0.500252894805	0.332541950858	0.23458056811	0.731763495965	0.423140202091	0.279866866817	0.398277076705	0.743805209128	0.298927689329	0.179754169769	0.130876912568	0.377028292002	0.0987092303107	0.158216426797	0.619923305865	0.247961882025	0.563322809705	0.483734345628	0.482994719221	0.273589333089	0.309612501572	0.122075100142	0.277782228478	0.529415585263
AL138799.3	0.0	0.0	0.0	0.0	0.020217815582	0.0	0.0	0.0	0.0	0.0	0.0	0.0	0.0263808856329	0.0	0.0	0.0225257047446	0.0	0.0	0.0	0.0	0.0	0.0	0.0	0.0	0.0	0.0	0.0	0.0	0.0	0.0	0.0206460715192	0.0	0.0	0.0	0.0	0.0	0.0	0.0	0.0	0.0	0.0233736316995	0.0	0.0	0.0	0.0	0.0	0.0258911225224	0.0	0.0
AC131097.2	0.509233320187	1.06176235738	0.40118980953	0.212621973352	0.43911298305	1.69612442434	0.0867848345463	0.480649900985	0.787103579311	0.675766399741	0.57216837167	0.809971737683	2.02801006456	0.628800273797	0.142946398769	0.997788605941	1.45578285097	1.39608283095	0.582155031242	1.48698122989	1.89948060861	1.03424875411	0.579684534116	1.49626360677	0.378476794073	0.525561985705	0.537486323535	0.2753838688	0.741904703202	1.4595473296	1.36294352932	0.714544478016	1.50629791645	0.968854359072	1.50352379401	0.0	0.810752896437	3.27263324095	0.814384573871	0.556982857281	2.41135889377	0.171982685623	0.209199851599	0.638191655723	0.622927225878	1.30545792933	3.93632516798	0.310831191046	0.518082883159
TMCC2-AS1	0.0	0.0	0.0	0.0348687638515	0.0189505181038	0.0	0.0189762757754	0.0	0.0406552433013	0.0461757288452	0.0220781827518	0.273109731447	0.0	0.0189210235649	0.0	0.02111374366	0.0456918467042	0.0	0.0222023327055	0.0181305763017	0.102976444338	0.0484602185911	0.146253666939	0.171593361498	0.128416525585	0.106078893728	0.110180778786	0.0589061070604	0.0	0.0611775722875	0.21287123011	0.0	0.0	0.0250214906443	0.071469314584	0.0	0.0521406853308	0.0	0.116134192623	0.0	0.0	0.0	0.0415849161674	0.0768144662784	0.0189178579288	0.0214087488411	0.0485364191892	0.271864015492	0.0306171430438
AC019064.1	0.0	0.0	0.0	0.0	0.0	0.0	0.0	0.0	0.0	0.0	0.0	0.0	0.0	0.0260116676664	0.0	0.0	0.0	0.0	0.0	0.0	0.0	0.0	0.0	0.0	0.0	0.0	0.0	0.0	0.0	0.0	0.0	0.0	0.0	0.0	0.0	0.0	0.0	0.0	0.0266092371876	0.0	0.0	0.0	0.0	0.0	0.0	0.0	0.0	0.0	0.0
AP003174.2	0.0	0.0	0.0	0.0	0.0	0.0	0.0	0.0	0.0	0.0	0.0	0.0	0.0	0.0	0.0	0.0	0.0	0.0	0.0	0.0	0.0	0.0	0.0	0.0	0.0	0.0	0.0	0.0	0.0	0.0	0.0	0.0	0.0	0.0	0.0	0.0	0.0	0.0	0.0	0.0	0.0	0.0	0.0	0.0	0.0	0.0	0.0	0.0	0.0
AC007336.2	0.0	0.0	0.0	0.0214721472192	0.0466788345394	0.1044434458	0.116855701813	0.0446341144975	0.0250354550312	0.142174820412	0.0543828846239	0.0611566103386	0.0	0.0233030918591	0.0339665642866	0.0	0.0281369899812	0.0228318738298	0.0820330353824	0.0446591574253	0.0634127834975	0.0596835008142	0.0225157126391	0.042266802868	0.0	0.0653232684898	0.135698409779	0.0	0.0	0.113019249343	0.452842110862	0.0	0.0856998081274	0.0308164139712	0.0880214538682	0.0640873930035	0.0321081778608	0.0	0.0715153107177	0.0357131865402	0.134912434316	0.122598281546	0.128039732903	0.0473022655898	0.139795158411	0.131834844749	0.0	0.627800879581	0.0
AL031775.1	0.274005834886	0.612115738472	1.91970372373	0.62024730107	2.945897564	1.11496616491	2.05465786412	1.84987521664	1.35202747114	1.32134424977	1.0245073304	0.768077383509	1.68290420818	1.19993846401	0.618559090103	1.19203388388	0.583073295203	1.10398673809	1.23632200337	0.855346218624	1.09506799461	1.78024376865	0.636252916911	2.57455816477	2.64844003161	1.84591626234	1.46566521426	1.42747140462	1.39100313208	1.85708762416	2.40963163684	0.906271181249	1.77592804193	0.754706832804	0.626437539781	1.4622089032	0.362927385831	0.880231493179	0.913143822719	0.627940087126	1.08441002446	1.1548011751	3.08750421547	1.66341856626	1.43383286678	0.794754545478	0.863368232206	1.34039380581	0.663014750378
ITPR1-DT	1.69960262618	0.126560993013	0.16737496027	0.362423818214	0.136364217684	0.230530300297	0.394476520665	0.0724393991115	0.0650104822954	0.627623950808	1.32391900068	0.694783285869	1.28506889863	0.211791970067	0.418960547605	1.04663140483	0.986368746685	0.133398815278	0.319527277678	0.260928154048	0.514582173777	0.600556531794	0.423888468835	0.356706199962	0.119785578061	0.7209161181	0.0352373026793	0.125593129583	0.25376795108	0.0978270736345	0.417758097488	0.151930171568	0.389444699171	0.340093967242	1.12379527524	0.110945385868	0.416882402528	0.454991453642	1.62493121497	0.0695533038563	0.227715836102	0.159177722193	0.116369911093	0.967298252803	0.211756535603	0.20540421965	0.310452061201	0.624922849131	0.550787415945
AC013468.1	0.232243837118	0.0453968779284	0.240146682126	0.199999765904	0.7173943626	0.0194565215085	0.783675763462	0.145508706041	0.0699569320352	0.529708193777	0.227944314899	0.626599584523	0.538955317353	1.45426101186	0.126551012091	0.0484415657216	0.288286517751	0.0637994333939	0.305634787344	0.249583451698	0.679248469386	0.0833872323248	0.104859966054	0.688955954776	0.196418587629	0.608445828576	0.227510410777	0.0675745642867	0.0970938247611	0.0701802919552	0.288596173627	0.181655639919	0.0798240687742	0.114814331652	0.929180765527	0.218875951467	0.0299067810509	0.180086572356	1.53207800268	0.365910859418	0.276457687308	0.190321189579	0.214669960215	0.176236534672	0.0651052702632	0.147355201053	0.139197255701	1.28646688602	0.140490703198
AC135012.2	0.0	0.0	0.0	0.0	0.0	0.0	0.0	0.0	0.0	0.0	0.0	0.0	0.0	0.0	0.0	0.0	0.0	0.0	0.0	0.0	0.0	0.0	0.0	0.0	0.0306519612218	0.0	0.0	0.0	0.0	0.0	0.0	0.0	0.0	0.0	0.0	0.0	0.0	0.0	0.0	0.0	0.0	0.0	0.0	0.0	0.0	0.0	0.0	0.0	0.0
AC091979.1	0.0	0.0	0.0	0.0	0.0	0.0	0.0	0.0	0.0	0.0	0.0	0.0	0.0	0.0	0.0	0.0	0.0443974601121	0.0	0.0	0.0176169622421	0.0	0.0	0.0	0.0333464719511	0.0	0.0257684564793	0.0	0.0	0.0	0.0	0.0188037166952	0.0307733916916	0.0	0.0	0.0	0.0	0.0	0.0	0.0	0.0	0.0	0.128965519964	0.0202034366082	0.0	0.0	0.0	0.0	0.0330203106635	0.0743745047027
AL713923.1	0.0	0.0	0.0	0.0	0.0	0.0	0.0	0.0	0.0	0.0	0.0	0.0	0.0	0.0	0.0	0.0	0.0	0.0	0.0	0.0	0.0	0.0	0.0	0.0	0.0	0.0	0.0	0.0	0.0	0.0	0.0	0.0	0.0	0.0	0.0	0.0	0.0	0.0	0.0	0.0	0.0	0.0	0.0	0.0	0.0	0.0	0.0	0.0	0.0
AC008915.2	2.55145339626	2.88457262277	1.4668400547	1.82903460195	2.18173720541	4.73718961613	1.62883155206	1.91334968974	1.27399886556	1.71437137471	1.29347017838	0.62580763777	3.40268888909	1.36629707006	1.9351497117	1.95613488431	1.36957567122	1.59124783428	2.23848901184	1.39567627979	0.613819371541	0.808809229256	1.41976437057	1.37935843362	0.743591619352	1.89693711898	0.930726689834	2.19370164473	1.70092568283	0.927292824836	2.84755867046	1.10032446996	1.04286539106	0.732953258218	5.69639535962	1.71334600991	1.49183458367	0.507980048438	2.18882775888	1.28400786364	1.71634875473	2.78031475239	2.28048046227	2.34169701395	1.14698202382	0.918811626032	1.30604900771	2.40762988099	3.14946115128
AC104109.2	1.44464510952	0.344606483795	0.217017503392	0.26990095348	0.861780824688	0.402055707504	0.266229922621	0.990590902886	0.570377581267	0.714844569542	0.651539940361	0.348329593371	0.311026548668	0.52175589805	1.48099490137	1.17465672591	0.298414804181	0.278023953046	1.14929169623	0.49118774274	0.435906986701	0.914319244137	0.168042162807	0.697312825313	0.507356968856	0.23093479897	0.458407984855	1.33938695616	0.880349298274	0.19977626832	0.430655503099	1.3176567348	0.4712885076	0.532615425675	0.864385574834	0.696479611176	0.668452410881	0.522130409449	0.337100378588	0.238482484731	0.572340789753	1.20393587484	0.925425680238	1.34709713694	0.448451957981	0.372856460775	0.281771370074	0.328805914365	0.466576758839
TEX41	0.0207520310029	0.0108171070532	0.010899395929	0.0166794863875	0.00517999286196	0.00772678965471	0.569709184148	0.0594370609578	0.0398209711417	0.0567981703859	0.456642153603	0.0214909153677	0.0135180577463	0.197395356349	0.07287314556	0.0288564779202	0.310157153608	0.0177357171063	0.0151721346487	0.00825977908284	0.273269174362	0.00993469881729	0.433921653655	0.029705775983	0.0243762276286	0.897665692249	0.0230898170764	0.0295195566395	0.0443428232755	0.287068993405	0.00705295470147	0.0692554587359	0.0158503098443	0.0102591767325	0.00217062690063	0.0679575485822	0.0273168990951	0.00625782301669	1.81031698825	0.0237787493858	0.0069866327719	0.0287213355823	0.357111641288	0.0323699160426	0.00344737695288	0.0887543203051	0.00552795583141	0.00619267879624	0.0258043672712
AC073912.1	0.0	0.0	0.0	0.0407495264091	0.0	0.0	0.0443534077749	0.0211764921423	0.0	0.0809451873624	0.0258017604221	0.0	0.0577952622213	0.110560665805	0.0322306240334	0.024674664652	0.0533979673579	0.0	0.0	0.0847534946708	0.0601719257378	0.084949855077	0.0213649947871	0.0601599894314	0.0	0.123969541904	0.077257936198	0.0	0.0247283250456	0.250233988181	0.0226157137766	0.0370119498028	0.0	0.0	0.222727767426	0.0608120577563	0.0	0.0	0.0226201181543	0.135551924381	0.256034841274	0.0	0.0	0.0	0.0221084336271	0.0750582710647	0.056722288865	0.158857508201	0.125232982024
AC132807.2	0.0	0.0	0.0	0.0	0.0	0.0	1.76641698634	0.0733368783926	0.0	0.0	0.357419076525	0.0502422300275	0.150114243026	0.0	0.0	0.0	1.38692950616	0.0	0.0	0.0	0.0	0.0	4.73533996555	0.0	0.0	0.0536652810455	0.0	0.0397341095806	0.171274652528	0.0618994315475	0.0	0.0	0.0	0.506334589439	0.0	0.0	0.0	0.0	1.48839042935	0.0	0.0	1.34291529638	0.0	0.0	0.0	0.0	0.0	0.0	0.0
Z95331.1	0.0315476603769	0.0140951884741	0.0204159710847	0.0294963309995	0.0939342876001	0.0171162164811	0.0940619637152	0.0898195893137	0.0452516499622	0.0952544229904	0.0733952465034	0.0626397481067	0.0770641006189	0.0499828735173	0.0171905028756	0.0137871503685	0.0806941894655	0.0335651859257	0.0718309633837	0.159290511488	0.0275085049907	0.0676035984689	0.0520924275805	0.147192239055	0.0298575459928	0.0551002561098	0.0981100911826	0.0833415727819	0.0232379063545	0.137550274971	0.224014163849	0.0404213666049	0.028915156792	0.0274790358054	0.152027939425	0.0324346761839	0.0270832869244	0.145611276432	0.125817066852	0.0189351586995	0.0838859738913	0.0147731141444	0.0728239830806	0.063269236211	0.161715271516	0.0743470491296	0.134699483524	0.112970837867	0.0145402285414
AL031667.3	0.583091588	1.20194298784	1.3781329335	0.511266577145	0.277863779953	0.159870227112	0.675729246086	1.5372193464	0.723849537985	0.580333740235	2.40480285534	0.520064610055	0.776927150929	1.05027568668	0.25996089583	0.420147381472	1.24421340125	0.621305830751	0.744100164201	0.607637268663	0.566213227916	0.304522533925	0.382938990535	0.449286435066	0.650055562339	0.388847975331	0.392344501435	1.70686815461	0.376738863558	0.784894242317	2.3105318084	0.895576171642	0.364387733794	0.524114277313	1.17267869762	0.127163738077	0.436867299382	0.411037291103	2.59478656129	0.394807914103	0.435962837363	0.104255332551	0.805731558901	0.341912330435	0.713275449479	0.515705708725	0.330418157503	0.32032221978	0.272562688685
LINC01910	0.0	0.0	0.0	0.02267725825	0.0295791932178	0.00441221079335	0.0	0.00942783533374	0.0158643327103	0.0300308589191	0.0114870181022	0.0	0.0771918519315	0.0196887708237	0.0	0.010985231817	0.00594323224101	0.0	0.0	0.00471656251155	0.0267887147577	0.0	0.00951175725446	0.00892780022657	0.0	0.00689894966796	0.0114651519525	0.0204321018548	0.00550456078945	0.0	0.0302057428597	0.0082389133615	0.0	0.0	0.0	0.0270737033773	0.0135640918229	0.0102096862219	0.0	0.0	0.0227974898487	0.0	0.0	0.0	0.00984273836869	0.0167080793003	0.0	0.0	0.0
AC073539.3	0.0	0.0	0.0	0.0	0.0	0.0	0.0	0.0	0.0	0.0	0.0	0.0	0.0	0.0	0.0	0.0	0.0	0.0	0.0	0.0	0.0	0.0	0.0	0.0	0.0	0.0	0.0	0.0	0.0	0.0	0.0	0.0	0.0	0.0	0.0	0.0	0.0	0.0	0.0	0.0	0.0	0.0	0.0	0.0	0.0	0.0	0.0	0.0	0.0
PARP11-AS1	0.0	0.0	0.0	0.0245333046176	0.0133333901736	0.0119333331919	0.0133515130071	0.0	0.014302306105	0.0974663076549	0.0155339829413	0.559002780859	0.139182846867	0.0133126381185	0.0	0.14855413488	0.112519101474	0.0	0.0156213335754	0.0382694625937	0.0	0.0170480563864	0.0128628225026	0.0	0.135528825464	0.0373180108193	0.0775220658944	0.0138152442542	0.0	0.0322829342994	0.0544632778947	0.11141545915	0.0	0.0176048641867	0.0335233844818	0.0	0.0550284771337	0.0414199116419	0.0408554134049	0.040804604929	0.0	0.0	0.0	0.0540458706328	0.0	0.0150629761077	0.136598906928	0.0	0.0430838156473
CLSTN2-AS1	0.0515714127725	0.0302421088019	0.0	0.0355291080611	0.0289641041647	0.021602302009	0.00966782412324	0.00461589338564	0.0103562929464	0.0294063776345	0.022496299098	0.0379475291035	0.0314944475714	0.0385586993406	0.0281015615412	0.0161351966031	0.0349178687402	0.0330566194067	0.0282785002525	0.0554217987803	0.0786949582059	0.0123444893997	0.107110580995	0.0743082726248	0.0163560595157	0.128354279693	0.0	0.0500180584768	0.005390095359	0.0155840380948	0.0345072290783	0.0	0.0177255080308	0.0637383682955	0.0424799664107	0.0	0.0199230468642	0.0	0.271181030305	0.0221599460485	0.00558085599063	0.0253573125959	0.0	0.0440264124399	0.0144570930625	0.0327212811845	0.0	0.0519398573972	0.0155984850561
AC104002.3	0.0	0.0	0.0301253861782	0.0	0.0	0.0	0.0	0.0	0.0	0.0348860682685	0.0	0.0	0.0	0.0	0.0	0.0106343819022	0.0	0.0	0.0559133635683	0.00913184680099	0.0	0.0	0.0	0.0172853224651	0.0	0.0	0.0110989741919	0.0296693020877	0.0	0.0	0.0	0.0	0.0700951440924	0.0	0.0	0.0	0.0	0.0	0.0	0.0	0.0	0.0167124921245	0.0104725596515	0.0	0.0	0.0	0.0122231951409	0.0	0.00771048462851
KLHDC7B-DT	0.0	1.08228570105	2.48774638385	0.039734172761	0.475085081766	0.193272422958	0.497354948812	0.557518644458	0.81074118909	0.157856561401	1.81143787787	0.254632963146	0.33813108562	0.150928164716	1.53994923434	0.096239389706	0.156202359663	0.232376895274	0.328904324033	0.103302120789	0.997434629464	0.883553752917	0.270824377442	0.410626904607	1.36579436514	0.543962699235	1.83310067775	0.201376691579	0.530467756876	0.69713977723	0.463096185587	0.57743560224	2.85457234646	0.256615752887	1.98174990905	0.513905661947	2.49547745141	0.514308703527	0.110282469739	0.165217980921	1.74758664916	0.453735832697	0.734505670445	0.678378920215	0.732957007193	0.561108370788	0.414817070977	0.271073713121	0.191891163961
AC092067.1	0.0	0.0	0.0840794589644	0.09803267214	0.0266394578263	0.0476844256642	0.106702665426	0.101890171209	0.0857259126169	0.12982192618	0.0310361339503	0.209411262041	0.139040241491	0.0797939887225	0.116307641235	0.0	0.0963461275792	0.0781804532163	0.0624213124426	0.101947338877	0.108568402894	0.034061178231	0.205594294098	0.0241215258171	0.120346634633	0.0372797751525	0.123908220077	0.0552043571631	0.0	0.107499525075	0.0816112130339	0.13356156476	0.293451597092	0.105520958496	0.0334890367518	0.0975319068387	0.0	0.0275849821386	0.0816271067003	0.0	0.0923929007137	0.0466442915443	0.526117361511	0.0269952478827	0.0531870923735	0.0	0.0	0.143313561445	0.0215198361968
LINC02493	0.0	0.0	0.0	0.0	0.0	0.0	0.0	0.0	0.0	0.00929476232037	0.0	0.00999537322729	0.0	0.0	0.0	0.0	0.0	0.0	0.0	0.0	0.0	0.00975460972814	0.0	0.0	0.0	0.0	0.0	0.0	0.0	0.0	0.0	0.0	0.0	0.0	0.0	0.0	0.0209909097048	0.0	0.0	0.0	0.0	0.0	0.0	0.0	0.0	0.0	0.0	0.0	0.0
AC090150.1	0.0	0.324839882066	0.0	0.0	0.0	0.0	0.0	0.0212488904061	0.0	0.0	0.0	0.0	0.0	0.0	0.0	0.0	0.0	0.0	0.0	0.021260812552	0.0	0.0	0.0	0.0	0.0	0.0	0.0	0.0	0.0	0.0	0.0	0.0	0.0	0.0	0.0	0.0	0.0	0.0	0.0	0.0	0.0	0.0	0.0	0.0	0.0	0.0	0.0	0.0	0.0
AC008060.1	0.0	0.0	0.0396816015229	13.6024599006	0.0	0.0750161177438	0.0	0.0	0.0	0.0102116537678	0.0	0.0	0.0	0.0	0.0	0.0	0.0	0.172188541707	0.00981998725725	0.0160381371282	0.0	0.053584316495	0.0	0.0	0.0662643623319	0.0	0.0	0.00868463130097	0.018717636108	0.00676463807047	0.0	0.0	0.0	0.243471525986	0.0210736943067	0.0	0.0922463188573	0.0	0.0	0.0	0.0	0.0	0.0	0.0	0.0	0.00946898884912	0.0429348595278	0.40582408889	0.0473963639253
AL049780.2	1.22987982953	0.517796542257	0.614902637222	0.521416283426	0.354224943303	0.729168928685	0.283765126582	0.88064202473	0.0	0.561028814498	0.784106359638	0.696135530489	0.508425079241	0.495143079884	1.03102868161	0.789320335191	0.29892676822	0.103956569944	0.124502454245	0.47445791499	0.577453739642	0.271746947849	0.580929926376	0.80185998629	0.280043667512	0.644422053317	0.494282381997	0.110107873143	0.316414753172	1.11494875271	3.25555356626	0.591989496847	0.130067556204	0.374163326038	1.82574563305	0.356642558522	0.146192820723	0.73359516532	1.23011530824	0.542023021877	0.655225948022	0.248091708704	1.20482946487	0.430747061583	0.212168673664	0.320139546703	1.76913264167	0.698734966248	1.37351673862
MIR4458HG	3.59287478416	8.25869545093	7.41371937408	2.02043552404	12.0622777409	0.139437656794	0.0420023398357	5.52630309105	5.0553328683	4.25614856947	9.26051286578	3.72516203373	2.99851384128	0.188460197379	4.89662585699	4.78683944876	0.151702406919	1.65305081813	8.44205452122	1.8832650381	0.150596226677	1.56296769544	3.20540410267	6.2017059951	4.0639386033	4.08797350024	2.53979010768	3.75628817904	1.67268112489	2.41805799661	0.0550720515702	5.40271253341	4.19150868434	1.30545403366	8.92273281763	3.2057629614	3.09130935731	1.65359856976	6.05910544504	3.50716002552	1.13264880727	9.31165829354	64.5199797923	0.297538772699	3.45153462138	1.19819917114	3.01958274541	1.66555086237	0.0992322845414
AL139317.3	0.0	0.0	0.0	0.0	0.0	0.0	0.0	0.0	0.0	0.0	0.0	0.0	0.0	0.0	0.0	0.0	0.0	0.0	0.0	0.0	0.0	0.0	0.0	0.0	0.0	0.0	0.0	0.0	0.0	0.0	0.0	0.0	0.0	0.0	0.0	0.0	0.0	0.0	0.0	0.0	0.0	0.0	0.0	0.0	0.0	0.0	0.0	0.0	0.0
AF107885.2	0.0	0.0	0.0	0.0785549162632	0.0426931212454	0.0	0.0427511500228	0.0612344871307	0.0457955614199	0.156042118167	0.0746090313682	0.0279673497197	0.0278537101181	0.0852533475569	0.0310662993557	0.0237832974561	0.0257344883737	0.0	0.0	0.122537688108	0.0869973409066	0.0	0.0411863774713	0.115973444323	0.0482176992619	0.059745583824	0.0496446727403	0.0221180018847	0.023835019379	0.12059716836	0.414175789409	0.0713498014262	0.0	0.0281851273924	0.107340886272	0.0781536462024	0.0587331857749	0.0663126664218	0.261635652347	0.130655138935	0.049357127037	0.0	0.0936855582621	0.0	0.0213097710002	0.0723468064285	0.218692831289	0.0382797033308	0.0344882760723
PABPC4-AS1	0.126027054988	0.197076827595	0.0	0.824826620764	0.353903505061	0.105580760999	0.472512710778	0.270720890473	0.253080734163	0.488658212154	0.274875378725	0.154556406346	0.184714077626	0.494693766744	0.13734574452	0.262868024515	0.34132058264	0.300046458079	0.276421056915	1.24150026109	0.256413215304	2.02116929844	0.250369820944	0.640905876519	0.399699349145	1.5187956309	0.49383384989	0.0488924252189	0.28978365666	0.647416377511	0.313213270107	0.276011073938	0.0	4.6416454532	0.237279853864	0.172760691605	0.0324578131914	0.488619647318	0.722940618326	1.04696025805	1.00922336073	0.0413110966853	0.129433994967	1.0280731063	0.282634857476	0.639698077894	0.543854540969	1.01541949888	0.343067588299
CXXC4-AS1	0.0	0.0	0.0069121927181	0.00402964487907	0.0	0.0	0.0043860260047	0.00418820784621	0.0	0.0	0.00510297620207	0.0	0.0	0.0	0.0191233588015	0.0	0.0	0.0	0.0	0.0041905577301	0.0	0.0112007109008	0.00422548919812	0.00396607297801	0.00989372602779	0.0245182348712	0.0	0.0	0.00489067614615	0.0	0.00447285174759	0.0	0.0	0.0	0.0110125673416	0.0	0.0180770772255	0.0	0.00447372282904	0.0	0.0	0.0	0.0144174119731	0.0044385717543	0.0	0.00494824855289	0.0	0.0	0.0
AC131238.1	0.105855041613	0.1655325183	0.0	0.291706975636	0.15853726121	0.390198166106	0.238129119182	0.227389040626	0.0425144769889	0.144862271286	0.0923514229741	0.103854365727	0.103432374768	0.197863142767	0.230724101312	0.0441586224108	0.0	0.0387724198878	0.0	0.0758388740423	0.107685732951	0.0	0.152942096829	0.0	0.134289232548	0.0	0.0460878135653	0.0	0.0	0.255901308471	0.121421560855	0.0	0.0	0.209326129049	0.149475456721	0.25393978183	0.0545251678917	0.164164283947	0.24289041506	0.181941264356	0.0458208694596	0.0	0.0434866653823	0.040163661484	0.197830038706	0.179102459817	0.0507560725057	0.142148410539	0.160086586342
AP001107.8	0.0	0.226700066816	0.0856592400306	0.474404455157	0.244259913931	0.145741125621	0.108707517177	0.15570690047	0.43668314569	0.363718214892	0.316192763418	0.213345920409	0.177065860772	0.406466247355	0.0789953081738	0.393094709728	0.425344351679	0.0	0.381564932843	0.181759973696	0.147477747007	0.347011586153	0.183275080543	0.491494972807	0.153259806109	0.227881381308	0.157795436841	0.0843623996731	0.0606076275648	0.941866402576	1.63517748481	0.362856192639	0.199310200948	0.0716690713235	1.16002108097	0.0496822239429	0.0373366494122	0.309136083757	0.693006751388	0.290700864969	0.564773305407	0.0	0.268001328202	0.495044378709	0.298025377725	0.245284370856	1.00791599515	1.36272547223	0.153469228493
AP000439.3	0.0	0.0	0.0	0.10807216266	0.0195783967157	0.0	0.0	0.0	0.0	0.0	0.0	0.0	0.0	0.0	0.0	0.0	0.0	0.0191526411494	0.0	0.0	0.0	0.0	0.0	0.0	0.0	0.0	0.0	0.0811437539025	0.0	0.0	0.0599793252417	0.0	0.0	0.0	0.0	0.0	0.0	0.0	0.0	0.029958200155	0.0226344053957	0.0	0.0	0.0	0.0	0.0	0.0	0.0351089447718	0.0
LINC02608	0.0	0.0	0.0	0.0702151820024	0.254404215641	0.387074359403	0.331175004629	0.0	0.0545782718292	0.0309946673071	0.148196021211	0.699949971752	1.82575346459	0.127004130778	0.11107265934	0.0283444777901	0.122679478822	0.0746615678465	0.0	0.0730190333245	0.0691211749669	0.130112367724	0.0	0.0691074633977	0.0	0.0	0.0	0.0	0.0852183569576	0.0	6.91049467808	0.297616637456	0.0	1.00771482869	0.0959451072497	0.0232855041767	0.314986879875	1.00104874516	0.0779530881991	1.63497903311	0.38234870328	0.0	0.223305303255	0.696065334838	0.0	0.0287405121428	3.0624485861	0.0	2.52780165925
AC025040.1	0.0	0.0	0.0	0.0	0.0	0.0	0.00970747590003	0.0	0.0103987684208	0.0236215883578	0.0225885657983	0.025402111826	0.0	0.00967921115998	0.0	0.0	0.023374054317	0.00948348525219	0.045431171472	0.0	0.0	0.0123951192966	0.0	0.0	0.0109487616892	0.0	0.0112727836312	0.0	0.0	0.0156479547313	0.0	0.0486040593608	0.0	0.0	0.0365607381093	0.0	0.0	0.0	0.0	0.0	0.0112074908149	0.0	0.0319096784014	0.0	0.0	0.0876146261297	0.0	0.0173842948012	0.0156624609456
LINC02448	0.0	0.0	0.0	0.0	0.0	0.0	0.0	0.0	0.0	0.0	0.0	0.0	0.0	0.0	0.0	0.0	0.0	0.0218136427499	0.0	0.0	0.0	0.0	0.0	0.0	0.0	0.0	0.0	0.0	0.0	0.0	0.0	0.0	0.0	0.0	0.0	0.0	0.0	0.0	0.0	0.0	0.0	0.0	0.0	0.0	0.0	0.0	0.0	0.0	0.0
AC005019.2	0.0	0.0	0.0	0.0	0.0	0.0	0.0	0.0692512584264	0.0	0.0	0.0	0.0	0.0	0.0	0.0	0.0	0.0	0.0	0.0	0.0346450566656	0.0	0.0	0.0	0.0	0.122693226395	0.0	0.0421080859315	0.0	0.0	0.0876764928744	0.0	0.0	0.0	0.0	0.0	0.0	0.0	0.0	0.0739721969726	0.0	0.0	0.0	0.0397315494301	0.0	0.0	0.0409091969498	0.0	0.0	0.0
AC021733.2	0.0	0.0	0.0	0.0367999569264	0.120000511562	0.0715999991512	0.0	0.0	0.0858138366299	0.0487331538274	0.0932038976477	0.104813021411	0.10438713515	0.0	0.0	0.133698721392	0.0482224720602	0.0391303191483	0.0	0.497503013718	0.0	0.0	0.0	0.0362193987654	0.135528825464	0.0	0.0	0.0	0.0	0.0322829342994	0.0	0.0668492754901	0.0	0.0	0.0502850767227	0.109835932009	0.0	0.0	0.0	0.0	0.138731493995	0.0	0.0	0.0	0.0	0.0	0.0	0.0717302748567	0.0
AC092902.2	0.465421630685	0.0	0.0550010401805	0.22445013943	0.278821563951	0.0311930291208	0.0	0.0333260077414	0.0373853845908	0.127385589763	0.203024575975	0.182650037312	0.773108474137	0.17399225423	0.405777507938	0.116493524001	0.126050697744	0.0340947820997	0.081666489201	0.133378824053	0.236735391475	0.0	0.168113296783	0.126233829477	0.0787254124678	0.487735396097	0.0	0.108336700921	0.0	0.0562571241142	0.569455184422	0.116493375519	0.383925950083	0.0	0.394326674032	0.0638010328918	0.28768238716	0.216538412069	0.320380922813	0.106660830579	0.120878647583	0.0610252393395	0.305922278722	0.211909077213	0.243548401539	0.196868655563	0.178530742969	0.624995692452	0.478628850103
AC018558.1	0.302574759469	0.0	0.17878333758	0.469019058866	0.651418899003	0.0	0.0283610570413	0.243737272305	0.0	0.0	0.923916632455	1.33585223367	3.14127952999	0.0282784796635	0.123656054298	0.725779188382	0.512166778417	0.0277066529917	0.0	0.0541942280738	0.269331637099	0.0362131916705	1.31150347085	0.0	0.0	0.396351422101	0.0	1.17384428303	0.0316242413982	0.0	2.22703191065	0.0	0.519986853235	0.299167626701	0.783307840015	0.0	0.0	0.0	1.44640624799	0.173352896757	0.0	0.0	3.07646840587	0.229606639943	0.622022465928	0.0319965178758	0.0	0.0	0.388951113482
AC008736.1	2.8118677251	3.82356802834	2.3838302943	0.67380202823	4.3028352444	0.286778165614	1.71888976874	1.96963746457	1.4239355814	1.25479291325	2.18651749323	1.55927822346	3.1656133855	1.46251517358	2.39823079956	1.55550302323	2.09699834487	2.73154428561	0.777628885288	1.70797689569	4.32183797247	3.89208928153	1.65597516813	1.59575784173	1.47339876274	1.34522230902	2.02267080379	1.61258925009	5.5455445704	3.65740637705	0.350583379934	2.52450168884	1.26060193117	1.6620789472	2.12914805489	1.06838648653	2.51890916457	0.995390482239	3.24937200804	1.71605633845	2.48723423799	0.801493460339	2.48608978573	1.64671012084	1.32518262547	1.0342536412	1.90513990462	1.8879711428	1.23875451459
CFAP20DC-AS1	0.0	0.0	0.0	0.00468835201924	0.0	0.0	0.00510298909524	0.0	0.0	0.00620865346684	0.0178114073317	0.0	0.0199485411156	0.0	0.0	0.0	0.0	0.0	0.0	0.0	0.0276918231345	0.0	0.0	0.00461438831781	0.0	0.0	0.0118516682473	0.0105604571915	0.0	0.0	0.0052040078349	0.00851666583076	0.0	0.0	0.00640637002543	0.0	0.0210320522169	0.0	0.0104100426159	0.0	0.0	0.0	0.0	0.0	0.00508727970957	0.0	0.0	0.0	0.0
AC244517.2	0.0	0.102539501421	0.0	0.0225873201153	0.0368273524624	0.13184135821	0.0860472863773	0.0	0.0	0.134602903631	0.286036513083	0.048249620338	0.192214271523	0.0612833907721	0.0535959668771	0.574437377084	0.0295983067414	0.0120088325998	0.0	0.0352339244843	0.033353088204	0.0941748157322	0.248693381247	0.0555774532518	0.0	0.154610738876	0.0	0.0	0.0822409450526	0.0297222482926	0.150429733562	0.0205155944611	0.0	0.0810422218224	0.0	0.168539555727	0.0675514827893	0.241518370528	0.0	0.0563519685634	0.0993434525773	0.0	0.0	0.124397365125	0.220583295283	0.0693408956798	0.0	0.0	0.148749009405
ANKRD44-IT1	0.0974381299788	0.050790145933	0.019191195498	0.0671280785841	0.121609498777	0.0326520108384	0.109597312102	0.116282515318	0.0521786658648	0.444479185985	0.0850082321857	0.111529290791	0.49190850638	0.121420226057	0.0	0.0135491376527	0.0293214282873	0.0713789731891	0.071238541796	0.0232695516238	0.0991232565241	0.155489756564	0.0586588023387	0.0660690622941	0.027469203789	0.119127887672	0.127269621744	0.0630021662666	0.0135786031822	0.343515788265	0.2856265217	0.182913125172	0.178614754451	0.0642272874911	0.0764389613417	0.0556543154084	0.0501896774606	0.314814576324	0.422312739124	0.0930413699855	0.0702958146995	0.0851727381613	0.266859237519	0.197173896602	0.133539902648	0.38467656477	0.0622937017096	0.392537051368	0.0491191771002
AC105924.1	0.0	0.0	0.0	0.0	0.0	0.0	0.0	0.0	0.0	0.0	0.0	0.0	0.0	0.0	0.0	0.0	0.0	0.0	0.0	0.0	0.0	0.0	0.0	0.0694472247713	0.0	0.0	0.0	0.0	0.128455989396	0.0	0.0	0.0	0.0	0.0	0.0	0.0	0.0	0.0	0.0391681691935	0.0	0.0	0.0	0.0	0.0	0.0	0.0	0.0	0.0	0.0
AC092720.2	0.0208531253148	0.0	0.0	0.100564446856	0.140541139667	0.0838558548617	0.0	0.0	0.0	0.00951247747382	0.00909647649714	0.0	0.0	0.0	0.0	0.400159336297	0.282383845397	0.0	0.0	0.029880060884	0.0106068830054	0.249577402053	0.00753228344745	0.0	0.0	0.568175119681	0.0	0.00809000789658	0.0	0.0	0.0797322761972	0.0	0.0860086362648	0.0	0.0	0.0	0.0	0.0	0.0	0.0	0.0	0.0	0.0	0.664618138863	0.0	0.0705652934774	1.15986008811	0.0280028100041	0.0189219460613
LINC02601	0.498976579388	0.52018841679	0.221123942378	0.229173384452	0.576050359894	1.11473052571	0.296211710727	0.84855598873	0.818314579839	0.170711946042	0.380908144578	0.142784205815	0.507871540777	0.559609099352	0.113289678489	0.208153697975	0.0938461282608	0.213225092365	0.383050065815	0.476649593981	0.0423005034827	0.278689784041	0.210272487617	0.3665316402	0.12308506105	0.326811921097	0.543118665248	0.500078751595	0.225990237633	0.351825990568	0.461062629483	0.156115074498	0.0571674169185	0.185009201482	0.959029756657	0.128251537376	0.514038469034	0.0967291349721	0.683777727345	0.595576194697	0.0539972880818	0.545207527512	0.478301239367	0.457529039564	0.0932525787242	0.0703540201436	0.458567438303	0.725893200646	0.301844696451
AC005519.1	0.558778332319	0.357463053418	0.120060792903	1.84605489848	0.722753629745	0.297896850894	0.86657863318	1.08210790462	0.27542663366	1.66840643681	0.952834286486	1.33316489377	0.533580912117	1.63315977503	0.387521972651	1.04895302628	1.62799347884	0.809370719764	0.467954359848	1.71050780137	1.17564146201	1.05786494731	0.724768766101	2.10109606591	0.633690618939	1.15782745711	0.995254028125	0.187218288082	0.180514963885	1.91111664827	2.32101414254	0.476796222405	0.279355043903	0.238573598433	1.37483887528	0.678941935243	0.470982576785	1.10291498447	2.71970930493	0.683932341211	1.297330601	0.14986227393	1.02255696565	0.722769621438	0.246831685455	1.09583977609	1.42488298353	2.16581352942	0.806639653784
AL359792.1	0.0	0.0	0.0	0.0	0.0337663777123	0.0302207788625	0.0338122731999	0.0	0.0	0.0	0.0	0.0	0.0	0.0337138238066	0.0	0.0	0.0407072816092	0.0	0.0	0.0	0.0	0.0	0.0325746803637	0.0611496342792	0.0	0.0	0.0	0.0	0.0	0.0	0.0	0.0564312065825	0.0	0.0	0.0424484413893	0.0	0.0	0.0	0.0	0.0	0.0	0.0	0.185241899291	0.0	0.0	0.0	0.0	0.0	0.0
AP005059.1	0.0	0.0	0.0	0.026228039476	0.0	0.0	0.0285476429429	0.0	0.0	0.312597532775	0.0	0.0	0.0	0.0284645222928	0.0	0.0	0.0	0.0	0.0	0.0	0.0	0.0	0.0	0.0516285289418	0.0	0.0	0.0	0.0	0.0	0.0	0.0	0.0476447687155	0.0	0.0	0.0	0.0	0.0	0.0	0.0	0.0	0.0329588710148	0.0	0.0312798821171	0.0	0.0	0.0322070212829	0.0	0.0511235511589	0.0
AC012676.1	0.213773957819	0.139288522325	0.242100525248	0.312960126247	0.473578211783	0.173122111852	0.227092178649	0.586770283044	0.0858578663049	0.796383247514	0.264213203952	0.22721139839	0.513500081198	0.319667246765	0.145608334846	0.200650980026	0.273400880587	0.104401056732	0.195366857824	0.56795495409	0.280900085339	0.153511231186	0.193041333094	0.157031256833	0.112998635905	0.438711607438	0.224929339473	0.255713153653	0.186191980526	0.506025470932	0.92635077589	0.178356199358	0.048983882121	1.2329727868	0.746278011392	0.122102541142	0.220226845379	0.255553841711	0.504141966335	0.265366017176	0.424119284275	0.0583951110149	0.212234561887	0.750271209497	0.139831021715	0.444585787888	0.401465168676	0.801399043102	0.199364885772
ADGRF5-AS1	0.0	0.0	0.0	0.0153136824598	0.0	0.0	0.0	0.01591626234	0.0	0.0	0.0	0.0	0.0217194743431	0.0	0.0	0.0	0.0	0.0162834234612	0.0	0.0	0.0	0.0	0.0	0.0150720929561	0.0	0.0	0.0	0.0	0.0	0.0	0.0849899102871	0.0	0.0	0.0	0.0	0.0	0.0228991742234	0.0	0.0	0.0	0.0	0.0	0.0	0.0	0.0	0.0	0.0	0.0	0.0
AL136164.2	0.0474323137283	0.0	0.0	0.06535511476	0.0355192771017	0.0158948085547	0.0711351102838	0.0	0.0	0.12982192618	0.0	0.0232679180045	0.0	0.0354639949878	0.0	0.0	0.171282004585	0.0	0.124842624885	0.288850793484	0.0723789352625	0.0	0.0856642892077	0.0	0.0601733173166	0.024853183435	0.0	0.0736058095509	0.0	0.02866654002	0.235765726542	0.0	0.0	0.0468982037759	0.0669780735035	0.0487659534193	0.097728169773	0.202289869016	0.0	0.0	0.0205317557142	0.0	0.136400797429	0.0179968319218	0.0177290307912	0.0200633903074	0.0	0.0636949161979	0.028693114929
AL160286.3	0.0	0.00824144899855	0.0	0.0	0.0394658634464	0.0	0.00790390114265	0.0	0.0	0.0	0.0	0.0310238906727	0.00514963857375	0.0	0.0	0.0	0.0	0.0	0.0	0.0075516547316	0.0107228052241	0.00504610047867	0.0	0.0321620344228	0.0	0.00552292965222	0.0	0.00408921164171	0.00440665658828	0.00318517111333	0.0604527503954	0.0	0.0	0.0	0.0198453551122	0.0	0.00542934276517	0.0	0.00806193646423	0.0	0.0	0.0	0.0	0.0	0.0	0.0	0.0	0.00707721291088	0.0
LINC02308	1.36265516676	0.42617477239	0.0644125211533	0.206530370505	1.24490326621	0.109591835435	0.326975828746	0.156114296861	0.459716981946	0.0	0.356647567529	5.29412710189	0.0	0.753930015894	2.40576056659	0.818563600356	2.75556983201	0.179680036905	0.0	0.48813090043	2.412025177	0.0	1.02377566857	6.17208121818	0.0921964799074	0.314156723734	0.0474624893231	0.148020474152	0.341809893292	0.691777163559	11.2122105258	0.648028690975	6.36963487565	0.134731103469	0.410490422226	0.97133817423	1.51609069654	0.147928255864	1.52165570335	0.811928363383	0.0471875829914	0.0357337743699	1.34351267618	0.0620424535326	0.0814923110777	0.391944786475	3.73730427757	0.0	13.0735200797
AC110772.1	0.0	0.0	0.0	0.0	0.0	0.0	0.0	0.0262248963872	0.0	0.0	0.0958584390364	0.0718654682671	0.0	0.0	0.0	0.0	0.0	0.0	0.0963974698481	0.0	0.0	0.0	0.0	0.0	0.0	0.0383808655578	0.0	0.0	0.0	0.0221349233065	0.0	0.0	0.0	0.0	0.0344781644195	0.0	0.0	0.0283997284465	0.0	0.0419667613985	0.0	0.0	0.0	0.0277925758792	0.0	0.0	0.0	0.0	0.0
AL357033.1	0.125733665568	0.0	0.0212264748964	0.0247490657032	0.0807039136217	0.168535952477	0.0134689344873	0.0643072989526	0.0577123577956	0.475230186057	0.0156705984146	1.49790983781	0.0	0.0268594354176	0.0195751436189	0.0824233366054	0.324310469106	0.0460535313307	0.0	0.0257373519771	0.155317032317	0.01719798756	0.0194639192033	0.0121793115352	0.113933958292	0.0470577606684	0.391019214936	0.0278734881486	0.127658538867	0.597058924575	0.0206033481431	0.0561976578745	0.123473339697	0.0266395384097	0.219818364359	0.0123113219186	0.0185041438887	0.0487482146846	0.0	0.113199531263	0.062200704326	0.0471027713888	0.0	0.0272605917574	0.0537098832452	0.129161318668	0.387563181679	0.0	0.0325970410679
AC104365.1	0.0	0.0	0.0	0.0357014507495	0.0194030677899	0.0	0.13600608399	0.0556594069591	0.0208130573916	0.0709176492265	0.0904216917477	0.0254210686258	0.0253177753163	0.0774914756151	0.028237875086	0.0216179524638	0.0233914976411	0.0569433748799	0.0227325376657	0.0742541811519	0.0527177916539	0.0	0.0935914323881	0.158122002073	0.0657415944414	0.081459090781	0.0	0.12062564013	0.0216649653758	0.0	0.158512525216	0.0	0.0	0.0512380375582	0.0	0.0	0.0	0.040183496369	0.0	0.148449588828	0.022431709228	0.0	0.0	0.0589866311944	0.0	0.328800038171	0.0	0.139178145244	0.0
AC023813.3	0.0	0.805857751427	0.0	0.0	0.0	0.0647588118482	0.0483032474284	0.0	0.155229110787	0.0881536641591	0.196696537243	0.0	0.472066126028	0.048162605438	0.175504418438	0.0268720373854	0.0872298891626	0.0235943482805	0.0282575143525	0.0	0.0327652322895	0.0925149627648	0.0232676288312	0.0436783101994	0.0544797381271	0.101257125832	0.0841380492546	0.0	0.0269304764412	0.0583967735471	0.0	0.0	0.0885617683246	0.0636910670946	0.636726620839	0.0883034703845	0.0663608722392	0.0249749003407	0.0492690514159	0.0	0.0278835717676	0.0422308242553	0.158778770821	0.0488819330863	0.19261818982	0.0817424955751	0.0	0.0432510933737	0.0389672729649
AC068620.1	0.525073023049	0.872409567147	0.0775629035438	0.768694752432	0.860117088229	0.593846873867	1.50109874499	1.62138272446	0.632653994058	0.718560680253	1.00207404134	0.482952248941	0.513055862743	1.61941070496	0.64375949629	2.02612114018	0.503646801763	1.03373574688	0.287916828658	0.893436414049	0.200307677173	0.188527655691	0.35561205879	0.689811800682	0.249793203832	0.447075413171	0.228609494887	0.432868948039	0.85062633432	1.84452115161	0.928526819495	0.944609327577	0.360943615327	0.421817870635	1.29752608179	0.764768146629	0.608537979645	0.229023140931	0.753006201697	0.150413950116	0.113642685692	1.03269932432	1.4829857155	0.9961195438	0.367986310183	0.527488908119	0.251765471182	0.881373887654	1.13156098989
LINC00326	0.0	0.0215883363827	0.0	0.00475546163065	0.0	0.0647673948584	0.00517603386956	0.0	0.0	0.00629752484848	0.0	0.0	0.0404681736667	0.0103219261754	0.0	0.0	0.0	0.0	0.00605598418926	0.00494535798924	0.0	0.0	0.0	0.00936087840854	0.0	0.0	0.0	0.0	0.0	0.0	0.0	0.0086385743675	0.0	0.0	0.0129961430894	0.0	0.0	0.0	0.0158385797494	0.0	0.0	0.0	0.0	0.0	0.0	0.0	0.0	0.0	0.0
AL353612.1	0.0	0.0	0.0	0.0	0.0279571084285	0.0	0.0	0.0	0.0	0.0	0.0	0.0	0.0	0.0	0.0	0.0	0.0	0.0	0.0	0.0	0.0	0.0	0.0	0.0	0.0	0.0	0.0	0.0	0.0	0.0	0.0	0.0	0.0	0.073826849815	0.0	0.0	0.0	0.0	0.0	0.0	0.0	0.0	0.0	0.0	0.0	0.0	0.0	0.0	0.0
LINC01266	0.00852035672371	0.0	0.0	0.0146748294492	0.0	0.0114208587603	0.00319453378698	0.0183027252332	0.0	0.0310935460003	0.0	0.0	0.0	0.232521967628	0.0324995421235	0.0	0.00769192805868	0.00936246899866	0.0186880984491	0.00305216572833	0.0130015657944	0.0285528797146	0.0338536862184	0.0	0.0	0.00446442460722	0.00370964487102	0.0231384152232	0.0534313870004	0.0128735627574	0.0162888637875	0.0	0.0	0.0	0.0	0.00875992095778	0.0131663227498	0.00330342853586	0.00325840720407	0.0	0.0258171082894	0.0055858685334	0.0210016582754	0.0226296360165	0.00636939903761	0.0937046489152	0.0326831740503	0.0629290141381	0.0
AL807752.5	0.381078149807	0.62902356954	0.125093829191	0.539657904927	0.792686306051	0.227024387553	0.508008787588	0.469937350627	0.221075280342	0.965748475239	0.591049107034	0.519271828637	0.103432374768	0.617333005434	0.392230972231	0.300278632394	0.382251302916	0.201616583416	0.26003805281	1.39543528238	0.495354371577	0.101352774248	0.764710484147	0.459367984341	0.232768003083	0.155302087708	0.350267383096	0.657066495015	0.141614895627	0.806089121683	1.29516331579	0.317941676111	0.4657052988	0.293056580668	0.956642923017	0.07255422338	0.370771141663	0.426827138261	0.647707773492	0.121294176237	0.23826852119	0.249831376174	0.556629316894	0.40163661484	0.395660077412	0.340294673652	0.223326719025	0.909749827451	0.140876195981
LIMS1-AS1	0.0	0.113825295603	0.0	0.727127031512	0.40880677419	0.219528299284	1.11892396742	0.495139238707	0.204639914395	1.66019654024	1.01605926157	0.607014615615	0.497863170791	0.89797511837	0.0396632626994	0.485837422247	0.39427178414	0.426577902664	0.447025583446	2.19026484027	0.629408434945	0.383313217493	0.368087059036	0.641622472887	0.369365771704	0.30511581173	0.316914105858	0.367103188515	0.121723495193	0.395922779144	0.667945860973	0.364377602252	0.200145883132	0.107954355862	0.137045282473	0.149671605463	0.0374931972085	1.24172900729	0.501056956852	0.250216917018	0.283570663826	0.0954398921326	0.328930584276	0.30379557785	0.0816204436423	0.615782042138	0.488620303871	1.46618486342	0.0660483022895
AC104532.2	0.0589481386233	0.0460905483892	0.487632312093	0.365500421086	0.4855708306	0.553106954394	0.287318212844	0.105522927738	0.426155300751	0.403351655193	0.154284889994	0.549423096107	0.345594080719	0.793333782613	0.0642423643722	0.245908797127	0.319299899889	0.194322892205	0.517174880679	0.549027094935	0.509724657842	0.253984201682	0.170339584924	0.819394717399	0.274202349198	1.85322889043	0.846951602768	0.365904601638	0.197154863182	0.765966055745	0.383161643084	0.442635270647	0.648350331096	0.233137420468	0.388450083341	0.282825970935	0.0910912821823	0.937046388164	0.270519715245	0.641685319448	0.255165453018	0.193229323206	0.314816878082	0.357858905718	0.176266900362	0.17454127663	0.480502309494	1.0686471339	0.142637420224
AP002989.1	0.0	0.0	0.0	0.0	0.0	0.0	0.115816060338	0.0442370138347	0.0248127196661	0.0281819839749	0.0269495255654	0.0	0.301831129216	0.0	0.0	0.0	0.111546643556	0.0452574865594	0.0	0.0221309169803	0.0	0.0	0.0669461847331	0.0209453818483	0.0261250701517	0.0647421006207	0.0268982257107	0.0	0.0	0.0186689566678	0.0472435017325	0.0	0.0	0.0	0.0	0.0423448136453	0.0	0.0	0.0236263511683	0.0	0.0	0.0	0.0	0.0468814269279	0.0230919048739	0.313588648505	0.444341417666	0.165924123334	0.0560587903774
AC017067.1	0.077674392951	0.0	0.0	0.0267561208078	0.0290828980296	0.0520581649309	0.0873672831003	0.111235802126	0.0311963052625	0.0354323825367	0.203297092184	0.0762063354779	0.531276806414	0.1451881674	0.042325226639	0.486041213112	0.0	0.0	0.0	0.0	0.197544297584	0.0	0.0561129840716	0.474012265721	0.0	0.0	0.0	0.0	0.0324732143217	0.0469438641938	0.0296989350936	0.0486040593608	0.0	0.0	0.109682214328	0.0	0.0800190383377	0.0	0.0	0.0890033328989	0.0	0.0	0.0319096784014	0.0294713220733	0.0	0.131421939195	0.0	0.0	0.0
AC073475.1	0.0	0.0620510468599	0.00586153942495	0.0170856942873	0.0482859201286	0.0166214283744	0.0446322006238	0.0106548007607	0.0159368553741	0.0226261071342	0.0476005620129	0.0194652754049	0.08723782009	0.0148340824749	0.0594608969668	0.0703509938751	0.0403002087931	0.036335296352	0.0130549716309	0.0426431154615	0.100916915452	0.0142473042658	0.0358321484	0.0336322988535	0.0251696390147	0.0987594500611	0.0043190865284	0.0423338556074	0.0248837602316	0.035972412505	0.00758595656391	0.0372445963445	0.0545540492879	0.0392336973303	0.0747092568451	0.0101990508294	0.0510978716242	0.0923072316591	0.0227623017542	0.0170504956311	0.0257644203133	0.0390212816119	0.0529791831972	0.052694723867	0.00741580030807	0.0335689181828	0.0237828454027	0.0399640102773	0.0690110404208
LINC02018	0.0559405805303	0.976837438819	0.484788974996	0.128463866821	0.125671856899	0.318681521464	0.20274652539	0.133518806526	0.284586703109	0.442314876307	0.0976088079554	0.0548832953146	0.464612450354	0.404312398282	0.132090167561	0.700087289779	0.244090654762	0.0614694863097	0.294473044305	0.173671836153	0.208662795107	0.142830117953	0.195325620978	0.461495830133	0.141934054594	0.205178912869	0.7144353656	0.173617999757	0.163708948892	0.129599857083	0.163982143769	0.350043198726	0.820361643428	0.193587322353	1.10589360461	0.287567222634	0.153677809396	0.0867549169728	0.23532454821	0.854661435141	0.113001843479	0.342291943964	0.612830343519	0.0919752162018	0.808489507271	0.0630994702685	0.232463902432	0.500802133801	0.377880002304
AC246680.1	0.0702843191278	0.0	0.0	0.0	0.131579508292	0.0235526312997	0.131758352044	0.0503263193828	0.0	0.0320612854128	0.0	0.0	0.0	0.10509977462	0.0	0.029319895042	0.0634506211318	0.0	0.0	0.100709112089	0.0	0.16823739855	0.0507742993523	0.0238285518193	0.0	0.0368269843612	0.0	0.0	0.0293836574935	0.0212387725654	0.0	0.0	0.0	0.0	0.0	0.0	0.108608836448	0.0	0.0806356843518	0.120803106698	0.0	0.092155523375	0.0866212120167	0.160004222268	0.0	0.0297295581073	0.0	0.141572910901	0.0
AC022447.2	0.383651421537	0.0	0.0	0.0220257569081	0.0478823404023	0.0428545114625	0.0719211336019	0.0	0.0	0.0	0.0	0.0313666960945	0.0	0.0	0.0	0.0	0.0	0.0	0.0	0.0	0.0	0.0	0.0230962282505	0.0	0.0	0.0	0.0	0.0	0.0534641871152	0.0	0.0	0.0	0.0	0.0	0.0	0.0	0.0	0.0	0.0	0.0	0.0	0.0	0.0	0.0	0.0	0.0270467803038	0.122637140198	0.0429324849511	0.0
AC097478.2	0.0	0.0	0.0	0.0	0.0	0.0	0.0	0.0	0.0	0.0363263187934	0.104213073631	0.0390644861911	0.0	0.0	0.0	0.0	0.0	0.0	0.0	0.0	0.0	0.0	0.0	0.0	0.0	0.0	0.0	0.0	0.0332924926646	0.0	0.0	0.124575771412	0.0	0.0	0.0	0.0	0.0	0.0	0.0152270749502	0.0	0.0	0.0	0.0	0.0	0.0	0.0673688151605	0.0	0.0	0.0
AC009097.1	0.0	0.0	0.101061024568	0.0589161871974	0.0320198409341	0.0	0.0	0.0306172435654	0.0	0.156042118167	0.261131609789	0.251706147477	0.0	0.0319700053338	0.186397796134	0.0	0.0	0.0313235313379	0.112542858887	0.0919032660809	0.217493352267	0.0	0.0617795662069	0.0869800832419	0.144653097786	0.044809187868	0.335101540997	0.0	0.0357525290684	0.0	0.0	0.0535123510696	0.352720146258	0.0422776910886	0.0805056647038	0.0293076173259	0.0440498893312	0.0994689996327	0.163522282717	0.146987031302	0.0740356905555	0.0	0.0702641686966	0.0324474900659	0.0958939695009	0.0723468064285	0.1230147176	0.459356439969	0.0517324141085
LINC02127	0.0	0.0	0.170961566561	0.0	0.0	0.116349998621	0.151873460456	0.0	0.0	0.0	0.0757281668387	0.056773719931	0.0	0.0	0.0630645876921	0.0	0.36568707979	0.0211955895386	0.0	0.0	0.0	0.0	0.0	0.0392376819958	0.0	0.0	0.0	0.0	0.0	0.0	0.265508479737	0.0	0.0	0.0	0.0	0.0	0.0	0.0	0.30982021832	0.0	0.0	0.0	0.0	0.0	0.0	0.0	0.0	0.0	0.0875140005336
IRX4-AS1	0.0	0.0	0.0	0.0	0.0	0.0	0.0	0.0	0.0	0.0	0.0	0.0	0.0399127281458	0.0	0.0	0.0	0.0	0.0	0.0	0.0	0.0	0.0	0.0	0.0	0.0	0.0	0.0	0.0	0.0	0.0	0.0	0.0	0.0	0.0	0.0	0.0	0.0	0.0	0.0	0.0	0.0	0.0	0.0	0.0309968963924	0.0	0.0	0.0	0.0	0.0
AP000866.5	0.468140948078	0.183015728098	0.230509977386	0.268763730361	0.262922469153	0.366044939481	1.872212161	0.558678691575	0.15668256688	0.284733033599	2.62070509959	0.306195343448	0.99109133935	0.350017676374	0.425154523767	0.683515935204	1.1622157592	0.0285783229735	0.136906069537	0.279496075122	0.754042121071	1.8302716716	0.591834361214	0.529047397696	0.230957361745	0.204410452522	0.713377213118	0.121077421553	0.0978574840569	1.01382922884	2.56558755701	0.195290018286	0.429076792152	0.347152097164	0.1101751681	0.0	0.241136023395	0.0302504972666	4.26686592807	0.312911717574	0.540377354886	0.460363434747	0.352584019549	0.976924655961	0.262469336746	0.891085047269	2.54396278914	0.157161838169	0.165194967299
AL109763.1	0.0	0.0	0.0	0.0	0.0	0.0	0.0847140467372	0.0	0.0	0.0	0.0	0.0	0.0	0.0	0.0	0.0	0.0	0.0	0.0	0.0	0.0	0.0	0.0	0.0	0.0	0.0	0.0	0.0	0.031487042954	0.0455182370816	0.0	0.0	0.0	0.0	0.0	0.0	0.0	0.0	0.144013116666	0.0	0.0	0.0	0.0	0.0	0.0	0.0	0.0	0.0	0.0
AC023394.2	0.0	0.0	0.0	0.0	0.0	0.0	0.0	0.0	0.0	0.0	0.0	0.0	0.0	0.0	0.0	0.0	0.0	0.0	0.0	0.0	0.0	0.0	0.0	0.0	0.0	0.0	0.0	0.0	0.0	0.0	0.0	0.0	0.0	0.0	0.0	0.0	0.0	0.0	0.0	0.0	0.0	0.0	0.0	0.0	0.0	0.0	0.0	0.0	0.0
AL034550.2	0.0588149977117	0.0	0.0	0.0607791496384	0.0220215506819	0.019709203606	0.124958400956	0.0140379456663	0.0157478808045	0.178862506989	0.0855202335841	0.192344618626	0.287344598452	0.0806200134505	0.0	0.114498246251	0.0353976361819	0.0287235544284	0.0258003391914	0.0842749317421	0.189468517152	0.0187711518653	0.1203846883	0.225987778858	0.0165807898648	0.0821796963271	0.0426787206364	0.0380289755726	0.0245886958811	0.0947889657577	0.00749600450979	0.0613382680245	0.080860744992	0.116305426868	0.184558440823	0.0201562269356	0.0504919680081	0.0380052831271	0.389868145987	0.101089895046	0.0678904356082	0.0	0.0563779693494	0.119016880558	0.0659507932536	0.0580490185968	0.178606348874	0.0394901287325	0.1541748626
AC020900.1	0.0	0.0480483769933	0.0	0.0635043504482	0.0460178952893	0.0	0.0460804431219	0.0660031905533	0.0	0.112129380488	0.0804192922181	0.0301453380165	0.0	0.0	0.133942487134	0.0512708961089	0.0277385901231	0.0675257719815	0.0808715056778	0.396241338359	0.0	0.0	0.044393812177	0.166673339451	0.025986352965	0.0643983372546	0.16053241964	0.0	0.102764791517	0.12998880625	0.305452233326	0.115359369209	0.168972719033	0.0	0.057850088265	0.105299934817	0.0	0.0714768386741	0.0470018030322	0.211245078615	0.159602603711	0.28201221224	0.176717493306	0.0466324989973	0.0	0.129968156681	0.176792833082	0.123782332717	0.0743481774444
AL136309.2	0.0	0.0	0.0	0.0449623533875	0.0488723887941	0.0	0.0	0.0	0.0	0.0	0.0	0.0	0.0	0.0	0.142250949681	0.0	0.0	0.0	0.0	0.0	0.0	0.0624881766043	0.0	0.0442530248073	0.0	0.0	0.0	0.0	0.0	0.0	0.199630435892	0.163353492739	0.0	0.0	0.0	0.0	0.0	0.0	1.14809855339	0.0	0.0	0.0	0.0	0.0	0.0	0.0	0.0	0.0	0.0
AC025154.2	1.19117185327	2.44912407	10.7920846592	6.69424883542	7.46635965628	29.5753713139	1.52176711149	9.30320701749	3.03878571738	0.774807607708	7.17829891508	1.4283604252	25.0995019929	3.32329627237	0.180299011826	5.48442234933	3.47498976711	0.282787408076	1.22891463149	4.29862832691	2.12060163822	14.1718738112	3.70500772052	1.84721234809	2.69579519943	0.797512445321	0.595452208808	0.684618203192	3.58738241798	0.766565863685	15.7550775142	8.62691174328	3.06303310408	7.28465568283	8.22323935731	4.06709290804	3.57912347304	6.64521168194	6.61369716364	1.13742188136	0.611100185322	12.4513587609	3.14452243148	6.41107980974	0.511190809038	1.18498921	0.0528843449234	2.71039269193	6.24496349424
SCAANT1	0.136158641761	0.0	0.160905003822	0.14070571766	0.0509806094872	0.228137252197	0.153149708023	0.0974949089219	0.546852880485	0.372665293975	0.178183921973	0.133585223367	0.199563640729	0.305407580365	0.964517223526	0.22720044158	0.24584005364	0.249359876925	0.0597286283764	0.877946494796	0.138513413365	0.325918725034	0.344269661098	0.64626770346	0.287888027946	0.285373023912	0.35568947881	0.105645985473	0.284618172584	0.288014413848	0.832967779566	0.170400113994	0.935976335823	0.0	2.05084234477	0.279973944337	0.490940335213	0.369530584256	0.0	0.156017607082	0.117876432806	0.714114957604	1.23058736235	0.258307469936	0.101785494425	0.403156125235	0.587576180537	0.365683754172	0.0411830590746
AC138123.1	0.0181402579149	0.0	0.0107185935148	0.0249947460838	0.00679208747087	0.0121577845999	0.00680131932181	0.0324728340845	0.0218569724959	0.0248248824356	0.015826158169	0.0	0.11521307367	0.0542521302635	0.21746409549	0.00756741282693	0.0409412315035	0.00664438543531	0.0	0.136462425393	0.110723888427	0.00868435474229	0.00655237823407	0.0307505344795	0.00767099760985	0.00950497924473	0.0552861128244	0.0	0.0227516094072	0.0164450684127	0.0138719163917	0.0227022095447	0.0249398083213	0.0179359901588	0.0341539183592	0.0	0.0	0.119563747033	0.319116212332	0.0	0.0157045404209	0.0	0.0	0.0137656018461	0.0271215267275	0.0383657306818	0.0608860723475	0.0243598112105	0.0274338559666
LINC02864	0.00506424353108	0.0	0.00299232613584	0.00174445536772	0.00189615744155	0.0	0.324683635664	0.00181309814579	0.00203394814066	0.00462026691771	1.19954476644	0.0	0.0	0.0208252689354	3.09343944586	0.00211260620635	0.203447346024	0.0018549232385	0.0	0.00181411542342	0.0	0.00242442458821	0.00548771234248	0.00171693474311	0.00214152412854	0.0053070391699	0.0	0.00196468248947	0.0105860026267	1.13856673185	0.00387264410351	0.00316890527046	0.00696248441175	0.0	0.0405229067813	0.00173554443324	0.00260855529003	0.0	0.00581009744308	0.00290143595433	0.0	0.0	0.647022719125	0.00192148205466	0.00189288951854	0.0428424787193	0.0	0.0	0.00306350060211
AC244453.1	0.0	0.0	0.0415291254804	0.0968419919115	0.15789540995	0.0	0.184461692862	0.0	0.056456471467	0.0641225708256	0.0306591768578	0.0689559351389	0.0343378734048	0.0525498873099	0.0	0.0	0.317253105659	0.0	0.0	0.0251772780222	0.107249758324	0.0	0.0761614490284	0.309771173651	0.148606168272	0.147307937445	0.0	0.054533858898	0.0293836574935	0.0212387725654	0.107493311634	0.0439797865066	0.0	0.0	0.0	0.024086827195	0.0	0.0	0.0537571229012	0.0805354044652	0.0	0.0460777616875	0.0	0.0800021111341	0.0	0.237836464858	0.0337003882224	0.0471909703005	0.0
AL135923.2	0.0	0.0	0.0	0.0	0.0	0.0	0.0259834833971	0.0	0.0	0.0	0.0	0.0	0.0	0.0	0.0	0.0	0.0	0.0	0.0	0.0	0.0	0.0	0.0	0.0	0.0	0.0	0.0	0.0	0.0	0.0	0.0	0.0	0.0	0.0	0.0	0.0	0.0	0.0	0.0265030126878	0.0	0.0	0.0	0.0	0.0	0.0	0.0	0.0	0.0	0.0
AC113423.2	0.0	0.0	0.0	0.0	0.0	0.0	0.0	0.0	0.0	0.0	0.0	0.0	0.0	0.0	0.0	0.0	0.0	0.0	0.0	0.0	0.0	0.0	0.0	0.0	0.0	0.0	0.0	0.0	0.0	0.0	0.0	0.0	0.0	0.0	0.0	0.0	0.0	0.0	0.0	0.0	0.0	0.0	0.0	0.0	0.0	0.0213155322278	0.0	0.0	0.0
CR559946.1	0.0	0.0	0.0386353822737	0.0900940565053	0.0734466407866	0.0657344624976	0.0980619599393	0.0702293835454	0.0525225930409	0.149136299378	0.228182800267	0.0320755479836	0.0958356466777	0.0	0.0	0.163661335037	0.0590293914108	0.143698912126	0.200782677311	0.0702687872483	0.133035481763	0.0939087851793	0.047236353823	0.532036366045	0.0	0.239826199474	0.028468555272	0.025366973913	0.164017251998	0.13831200665	0.475015170904	0.0409152816088	0.0898960322541	0.0969759467909	1.13875338529	0.0672253821148	0.0	0.17745819018	0.0500113346764	0.0	0.339643958932	0.0	0.107447278685	0.124045960139	0.0	0.276580069774	0.125408600993	0.131708131799	0.158217402095
AC140118.1	0.0	0.0	0.0	0.0	0.0244361943971	0.0	0.0	0.0	0.0	0.0	1.28111560441	0.800381390005	0.0	0.341574267514	0.0	0.0272256168247	0.353510603449	0.0	0.0	0.0	1.42744321198	0.0624881766043	0.141442691053	0.0	0.0	0.0341964854782	0.0	0.0	0.0	0.0394434347643	0.0	0.0816767463694	0.0	0.258116429804	0.0307192667949	0.0	0.0	0.0	0.0249586642041	0.0	0.0	0.0	0.0	0.0	0.0	0.276060182425	0.438105046892	0.0	0.0987000006018
LINC02481	0.019066696128	0.327974369043	0.123926012005	0.00656781219169	0.214168952541	0.038336078623	0.157270705109	0.0750887478105	0.321625170236	0.217439250328	0.149709720274	0.121591162949	0.419182276654	0.285114160693	0.0831164252943	0.97832809585	0.103277123028	0.209511593463	0.401470846418	0.245882873337	0.164869754788	0.127790208498	0.13085326022	0.374923485298	0.201569047573	0.11988487825	0.265643981978	0.17752702666	0.111596581672	0.213180826442	0.160384034987	0.381786087368	0.471843095159	0.179093964337	0.385905517408	0.0849454169391	0.147316763332	0.236555233979	0.102082444257	0.262171267254	0.437424489119	0.0999996233877	0.328979847505	0.296606765314	0.199546521195	0.193560483756	0.173702275594	0.256038872361	0.322951171656
AC091979.2	0.0	0.0	0.0	0.0	0.0	0.0	0.0	0.0	0.0	0.0	0.0	0.0	0.0	0.0	0.0	0.0	0.0	0.0	0.0	0.0	0.0	0.0	0.0	0.0	0.0686088290899	0.0	0.0	0.0	0.0	0.0490278207818	0.0	0.0	0.0	0.0	0.0763675230601	0.0	0.0	0.0	0.0	0.0	0.0	0.0	0.0	0.0	0.0	0.0	0.0	0.0	0.0
AC117505.1	0.0	0.0	0.0	0.0	0.0	0.0	0.0	0.0	0.0	0.0	0.0	0.0	0.0242673955107	0.0	0.0	0.0	0.0896841397399	0.0	0.0217894137854	0.0177933838955	0.0	0.0	0.0	0.0	0.0	0.0	0.0	0.0	0.0	0.0	0.0	0.0	0.0	0.0491122820658	0.0233800428253	0.0	0.0	0.0	0.0	0.0284581472144	0.0	0.0	0.0	0.0	0.0	0.0	0.0	0.0	0.0
AL034397.1	0.0	0.0	0.0	0.0	0.0	0.190070009415	0.0	0.0	0.0	0.0	0.0	0.0	0.0197933599323	0.0	0.0	0.0	0.0365748037796	0.0296787718161	0.0177722289802	0.0	0.0	0.0	0.0439016987398	0.0	0.0	0.0	0.0	0.0	0.0	0.0	0.015490576414	0.0	0.0	0.0	0.0	0.0	0.0	0.0	0.0	0.0	0.0	0.0	0.0	0.0	0.0	0.0171369914877	0.0	0.027202262927	0.0
CR382287.1	0.0	0.0	0.0	0.0	0.0	0.0	0.0	0.0	0.00719172173922	0.0	0.0	0.00878396904554	0.0	0.0	0.0	0.0	0.00808267324371	0.0	0.0	0.0	0.00910802486026	0.0	0.0	0.0607081206743	0.0	0.0469121461434	0.0	0.0	0.0	0.0	0.0	0.0	0.0	0.0	0.0	0.0	0.0	0.0	0.0547829163758	0.0	0.0	0.0	0.00735617650614	0.0	0.0	0.0	0.0	0.0	0.0
AC092637.1	0.0	0.0	0.0	0.0	0.0	0.0	0.0255249513371	0.0	0.0	0.0	0.0	0.0	0.0	0.0	0.0	0.0	0.0	0.0	0.0	0.0	0.0	0.0	0.0	0.0230809894093	0.0	0.0	0.0	0.0	0.0	0.0	0.0	0.0	0.0	0.0336563580039	0.0	0.0	0.0	0.0	0.0	0.0	0.0	0.0	0.0	0.0258307469936	0.0	0.0	0.0	0.0	0.0
AC006116.5	0.0	0.0	0.0	0.0427906475888	0.0232559130934	0.0	0.0	0.0	0.0249458827412	0.0849996869083	0.0812824688788	0.060937803146	0.0	0.0696591529456	0.0	0.0	0.0560726419304	0.0455003711026	0.0	0.0444993751089	0.0315929520645	0.0594699641386	0.0224351555277	0.0631733699396	0.0262652762527	0.0	0.027042581126	0.0	0.0779008594013	0.168922330636	0.0237485223378	0.0	0.0	0.0	0.0292355097225	0.0851441333404	0.0	0.0240813439779	0.0475062946568	0.0	0.0268859484486	0.0	0.102065304082	0.0471330267147	0.046431665614	0.0525452654919	0.0	0.16681459269	0.0375730950412
TTTY2	0.0	0.0085692339019	0.0	0.0	0.0	0.0	0.0	0.0	0.0	0.0	0.0	0.0	0.0	0.0	0.0	0.0	0.0	0.0	0.0	0.0	0.0	0.0	0.0	0.0	0.0	0.0	0.0	0.0	0.0	0.0	0.0	0.0	0.0	0.0	0.0	0.0	0.0	0.0	0.0	0.0	0.0	0.0	0.0	0.0	0.0	0.0	0.0	0.0	0.0
AP001099.1	0.0	0.0	0.0	0.0559531508822	0.319299606788	0.0816491218391	0.0761270478476	0.0	0.570837655944	0.074097192954	0.141713528587	0.0597618104537	0.515831164925	0.819778242034	8.62989094734	0.542092281666	0.0916508971904	0.0446222937656	0.0178138014456	0.349124921907	0.330488144169	0.0777630642187	0.0733406546199	0.44056344697	0.171722683336	0.489389703288	0.0707218846756	0.0945253554232	0.0679088973183	0.0122712908156	0.155268116805	0.711495212818	0.1116603348	0.923483226633	0.0955710522507	0.250503002828	0.0836690295601	0.440843504025	0.0	0.209392051609	0.0175780645412	0.0	0.100095622775	0.154078139962	0.227678079634	0.171770780175	0.0	0.19086125766	0.270218668314
LINC02401	0.0	0.0	0.0	0.0	0.0	0.0	0.00413392352555	0.0	0.0	0.00502962051252	0.0	0.0	0.0	0.0041218870008	0.0	0.0	0.0	0.0	0.0	0.0039496904868	0.0	0.0	0.0	0.0	0.0	0.0	0.0	0.0	0.0	0.0	0.0	0.0	0.0	0.0	0.0	0.0	0.0	0.0	0.0	0.0	0.0	0.0	0.00452957327577	0.0	0.00412119737667	0.0	0.0	0.00740309283215	0.0
PLAC4	0.0555027733426	0.0596704292164	0.0737889866664	0.105153238894	0.170147593158	0.173205612893	0.00910421383491	0.045951866604	0.0459762912307	0.256349340495	0.0983580946052	0.170168008585	0.205066644509	0.138759213879	0.0170121277619	0.0217065063704	0.0720277707363	0.0393883470295	0.16434473229	0.333027294626	0.116454228541	0.104623525181	0.0588908823239	0.423385918228	0.0924152496544	0.199937888919	0.235610075383	0.0497936793355	0.0812138576181	0.30713781783	0.635321020052	0.0586074924993	0.00476918704436	0.0308687547683	0.352683823152	0.030909302477	0.0160813563409	0.172151895724	0.299813179597	0.439223311374	0.129135286814	0.0227419465217	0.136807685039	0.240861586264	0.0427877378151	0.190751545774	0.171320127239	0.251546872562	0.0209844741014
AC020891.1	0.598628511192	0.0	0.0	0.0	0.0	0.0	0.0	0.0714402349859	0.240426697454	0.273073706792	0.174087739859	0.0	0.0974879854135	0.0745966791123	0.0	0.0	0.0900707093078	0.0	0.0	0.0	0.608981386346	0.0	0.0	0.0	0.168761947417	0.313664315076	0.260634531886	0.0	0.0	0.24119433672	0.0	0.0	0.0	0.0	0.0939232754877	0.0	0.205566150212	0.0	0.228931195803	0.342969739705	0.0	0.0	0.163949726959	0.0	0.0	0.0	0.0	0.0	0.36212689876
AC002558.3	0.346338689767	0.135398169582	0.306963411282	0.298254014989	0.810477270526	0.174089773497	0.844042031747	0.681978103556	0.0	0.829435847562	0.906471822508	0.12742231406	0.296110638987	0.744478578073	0.0943609790904	0.180598854748	0.312664407373	0.0634281981206	0.265874318334	0.434229563095	0.308287335233	0.0829020198341	0.312749424938	0.82193648071	0.439370257115	0.499046965134	0.490070915317	0.268725449333	0.108594963604	0.392467094039	0.331057954784	0.108359174735	0.0	0.214024221721	0.448302117914	0.356076587561	0.356793118573	0.234988276771	0.728469341259	0.248032978839	0.187397072104	0.0567641253706	1.2449549092	0.361372794599	0.0323632183021	0.805737749401	0.332129511858	0.406948566831	0.104754913357
AC069155.1	0.0	0.0	0.0	0.020799975654	0.0	0.0	0.0	0.0	0.0	0.0550896521528	0.0263402319439	0.0	0.0	0.0225736037661	0.0658065262874	0.0251896141752	0.0	0.0	0.0	0.0	0.0	0.0289075738726	0.0	0.0	0.0	0.0	0.0	0.0	0.0	0.0	0.0	0.0	0.0	0.0	0.0284219998867	0.0	0.0	0.0234112544063	0.0	0.0345952085268	0.0	0.0	0.0248063065138	0.0229107495074	0.0	0.0	0.0579060583718	0.121629596496	0.0
AL354696.2	0.483111401928	0.228630047246	0.150240849413	0.341588761656	0.266570158725	0.166153421685	0.424231981396	0.0910333276275	0.377851111488	0.121788273479	0.410390651488	0.916778121186	0.0683236924502	0.10456099877	0.159335648142	0.28108879238	0.797674908575	0.0698499838329	0.189618164783	0.277807431681	0.510866479721	0.194763588157	0.28012316673	0.168099919206	0.129027808937	0.379704952633	0.193734199828	0.0394576730804	0.0637811503557	0.226666153494	0.826372053373	0.222749325141	0.349577393826	0.314257462138	0.329126966832	0.152494046943	0.458402729693	0.38447263278	0.700122060545	0.320490214474	0.176102470102	0.133357242174	0.297702927861	0.318367976494	0.337390402152	0.220484243832	0.304796627277	0.204868599005	0.407608233902
AC114550.3	0.0	0.0	0.0	0.0619688393838	0.0	0.0	0.0	0.0	0.0	0.0	0.0	0.0	0.0	0.0	0.0980278565162	0.0250155926611	0.0	0.0	0.0	0.0	0.0	0.0	0.0	0.0203304051792	0.0	0.0	0.0	0.0	0.0	0.0	0.0	0.0	0.0	0.0	0.0	0.0	0.0308881780112	0.0	0.0	0.0	0.0	0.0	0.0	0.0	0.0	0.0	0.0	0.0	0.0
AC132219.1	0.0	0.113587167369	0.0	0.100083564863	0.0271967686595	0.0	0.190636142832	0.0520108823746	0.0583462278341	0.0994033995434	0.0633708509111	0.249424292584	0.425847099463	0.0814633190305	0.0	0.0	0.0655744912952	0.0532106850342	0.19118159292	0.182140224687	0.258625986252	0.0	0.0	0.172383121739	0.0614321733274	0.152238747066	0.158125552818	0.0563592600327	0.0	0.109748469114	0.305501388819	0.0454519132516	0.0	0.107728509929	0.0683792884304	0.0	0.0748295191149	0.11264829526	0.222226098018	0.0	0.0314419355288	0.0476201135431	0.0596804445415	0.0275600020225	0.0542997930507	0.153623448797	0.0696568693803	0.0	0.021970041975
AP001486.2	0.183346811759	0.0743326152977	0.389202549339	0.540339676559	0.869551917344	0.218454916245	0.720519504496	0.114265253611	0.259094680808	0.783704982097	0.159957794222	1.10593829555	0.451194149584	1.68054806837	0.118407987844	0.645874910693	0.456712929692	0.0771050196399	0.393206655809	2.25253173627	1.12946811788	0.383606275622	0.279621107209	0.471957254594	0.215367046136	0.434087364263	0.337045868342	0.408337333837	0.156141985937	0.615604555875	0.418021369427	0.577887341416	0.214727213362	0.409563582046	0.444284831008	0.148939786543	0.129418626547	1.10050752915	0.698569238592	0.887039279847	0.570247127998	0.160267340866	0.150642639791	0.731728025534	0.705610571069	0.433727099052	0.553522120657	0.816137050614	0.897561937802
AC016168.1	0.0	0.0	0.0	0.115955542947	0.0540168507724	0.0644598330308	0.0721203611188	0.0172168987362	0.0	0.0658100068999	0.0	0.023590188337	0.0234943344348	0.0898879651353	0.314449467717	0.100304904091	0.0217067914398	0.0	0.0	0.0861327932337	0.0489209423935	0.0230219598016	0.0173701550416	0.0163037459816	0.0	0.0503948207048	0.0	0.0186563201493	0.0201046077587	0.0	0.0	0.0	0.0	0.0	0.0226352492173	0.0	0.0	0.0	0.0	0.0	0.0	0.0	0.0395114300427	0.182460955218	0.0	0.0	0.0	0.322885586267	0.0290905264932
AC096711.2	0.458860620913	0.0	0.0451880792672	0.0	0.0	0.0	0.0	0.0	0.0614306099223	0.0	0.0	0.0	0.0	0.0285899166642	0.0416726350388	0.0319031457065	0.0	0.0280117923418	0.0	0.027395540403	0.0388996920794	0.0	0.0	0.829695478325	0.0	0.480859831042	0.0	0.0	0.0	0.0462200601203	0.0	0.0	1.47199802594	0.075615606088	0.0	0.0	0.0	0.474413084885	0.0877401499334	0.0	0.0	0.250687381868	0.219923752683	0.029016918429	0.828968867037	0.0970467073017	0.0	0.0	0.046262907771
AC021546.1	0.0	0.0	0.0198985334504	0.0	0.0	0.0	0.0126263095848	0.0241136777644	0.0811527552998	0.092172308403	0.0	0.0	0.0164528704772	0.0	0.0	0.0	0.0152010702421	0.0123349696636	0.0886370527798	0.0	0.0	0.0	0.060820814452	0.0	0.128167414963	0.0	0.0	0.0522594108547	0.0281581509249	0.0610588961046	0.0515050397162	0.484673457118	0.0	0.0	0.0	0.0461644719081	0.0173465131605	0.0	0.0	0.0	0.0583093896518	0.0883119855426	0.0	0.166108489396	0.0	0.227917000271	0.0161474217089	0.0	0.0203718332959
COPDA1	0.0373338211281	0.0	0.0220595569756	0.0257204000023	0.0	0.0	0.0	0.0	0.0149943531746	0.119212822535	0.0	0.0	0.0	0.0	0.142403907692	0.0	0.0674077566432	0.0136745738959	0.0	0.0401212107837	0.0189897421549	0.0178729623406	0.0	0.0	0.0315748159683	0.0586855815304	0.0	0.0289674476297	0.0156080933352	0.0338450117655	0.0	0.0934452238033	0.0513277345451	0.073826849815	0.0351454837309	0.0511780328358	0.0	0.0	0.0	0.0	0.0	0.0	0.0	0.0566609934054	0.125590166508	1.72130944714	0.286417062914	0.0	0.0225842582022
AC142086.4	0.0	0.0	0.0	0.0	0.0	0.0	0.0	0.0	0.0	0.0	0.0	0.0	0.0	0.0	0.0	0.0	0.0	0.0	0.0	0.0	0.0	0.0	0.0	0.0	0.0	0.0	0.0	0.0	0.0	0.0	0.0	0.0	0.0	0.0	0.0	0.0	0.0	0.0	0.0	0.0	0.0	0.0	0.0	0.0	0.0	0.0	0.0	0.0	0.0
AL359962.2	0.229177911875	0.0	0.0	0.315775207949	0.128713419992	0.460792073745	0.0429627893794	0.205125427187	0.2301113606	0.365900742434	0.0999711773448	0.112423207784	0.335899197266	0.171350787664	0.312200929169	0.0	0.258618868309	0.41971464433	0.100533334891	0.328384827536	0.29142673604	0.109715214368	0.165561081716	0.194245950474	0.0969128014868	0.180124062123	0.149671315341	0.0889099877743	0.0479060290488	0.311642187544	0.0	0.14340603653	0.630162285504	0.0566493154521	0.107872276798	0.0	0.177071832361	0.399845681692	0.131465439174	0.0	0.0	0.150246958902	0.235373370386	0.130432484819	0.0428305298321	0.339289808366	0.109887734534	0.15387682725	0.103977030337
AC011731.1	0.357022659631	0.069787488435	0.158216359799	0.368945583581	0.167095828011	0.0897300760571	0.234252124097	0.0639105444089	0.322629141571	0.52929967846	0.272543531039	0.175137439376	0.479670961649	0.467140129351	0.194543715245	0.33510604976	0.322309581893	0.0	1.87937894943	0.415651618145	0.317797484392	0.555486156035	0.0644794444216	0.181562538798	0.30194939692	0.140302290034	0.155442702822	0.415522770626	0.0746299578498	0.404574048097	0.784922240867	0.0558509371061	0.49084620182	0.176501209069	0.462131489161	0.0917652388251	0.0459749487621	0.242237272456	0.477871802037	0.0	0.231813550377	0.234060815153	0.146669678616	0.304789533935	0.266892556075	0.377542460282	0.213984470204	0.719146714502	0.188976247939
LINC00426	0.0	0.00683467598218	0.0206600080436	0.0210775181288	0.0327292432508	0.0175755284925	0.0622700852107	0.0938867136521	0.168516597612	0.0717746600933	0.049570300549	0.0514565437441	0.0597887040451	0.00980349106158	0.00952637276315	0.00364653276706	0.0197284786248	0.0288157561704	0.19556163445	0.0313131302692	0.208973219937	0.0334780563479	0.0884076168983	0.0414899960681	0.229179744301	0.054962327113	0.0951460400894	0.0305208379482	0.0803981847027	0.515088358818	0.0434492728673	0.120335427934	0.300445576076	0.00864287139073	0.0617169559474	0.0419397021351	0.0990568004799	0.0135563658445	0.0300861239198	0.055089298573	0.128649127949	0.0515764673874	0.050274614158	0.0464329137801	0.53256723008	0.325378486918	0.0419133730662	0.0176075070457	0.0528785501713
AC067968.2	0.0	0.0	0.0724925370577	0.0	0.0	0.0	0.0229995144557	0.0	0.0246373647568	0.0559656360209	0.0267590695543	0.15046038851	0.119879218812	0.137595287974	0.0	0.0511803114868	0.138447910067	0.0	0.0	0.0	0.0624044530178	0.0	0.0886307557598	0.0415947158966	0.0259404406806	0.0	0.0	0.0	0.0	0.0556110617348	0.0703644380928	0.0	0.0	0.0	0.0577478796285	0.126136671035	0.0	0.0713505545068	0.0	0.0	0.0	0.0	0.0	0.0	0.0458574223997	0.0	0.0	0.0	0.0185542050601
LINC02564	0.0	0.0	0.0610577023432	0.0	0.0	0.0	0.0129144099027	0.0	0.0	0.0	0.0300508598566	0.0	0.0	0.0	0.0750768901096	0.0	0.0	0.0	0.0	0.0	0.0350405956429	0.0	0.0	0.0	0.0	0.0	0.0	0.0400888784161	0.0	0.0	0.0	0.0	0.0	0.0	0.0	0.0	0.0	0.0	0.0131726283299	0.0	0.0149099654591	0.0	0.028300845725	0.0	0.0	0.0	0.0	0.0	0.0208366667937
LINC00205	2.89545120295	2.10777279952	1.13564692669	5.41681608963	2.46730023773	2.38387847641	2.35835136294	2.76136281398	2.115270973	3.72330404242	2.72207644999	5.15493948763	3.12185824749	4.50701229759	1.60495068605	2.97802447959	4.93491653326	1.4353878753	2.18990657599	3.83588772259	4.60873260537	2.40186401893	4.81454244138	4.730524278	2.15326171298	3.74052024334	1.28237436106	2.10133738539	2.0870635229	4.90278207818	1.40293840839	1.24951916804	1.30404179642	3.20836309944	2.91371472599	1.41999725183	2.40428159439	2.43874246116	2.8446058866	1.95919306376	3.16575761219	1.0145720237	1.0869477944	4.16708815627	1.02626999231	2.51284227591	3.36310977046	8.22887031651	1.1853082459
CDYL-AS1	0.0	0.147140016267	0.111194514836	0.0	0.0	0.0	0.599732596458	0.0	0.151162584849	0.0858443089101	0.0410450768774	0.0	0.183879777365	0.386932368078	0.102544045028	0.196260544048	0.0424723669907	0.0	0.123827644195	0.0	0.0	0.0	0.135948530515	0.0319005544681	0.0	0.0493022500662	0.0	0.0365036941675	0.0786749420151	0.056866957438	0.683558416667	0.0	0.0	0.0	0.0	0.0	0.0	0.0	0.215902591164	0.107817045544	0.0	0.0	0.734441459791	0.107103097291	0.0	0.0	0.045116508894	0.0631770713508	0.170759025431
AC079210.1	0.0904178480446	1.13113887505	0.0534254895503	0.0	2.36980176913	0.0302994788075	1.18651140981	2.46022309233	0.798917880083	3.21714960814	0.788835071237	1.1975706548	4.54994706922	0.845040505569	3.79372910335	1.16928352259	0.448946191706	1.65590543271	1.22956981072	3.10939383574	0.275944690688	0.60600512936	0.228616571823	3.18806166216	1.83528617816	1.18440952307	3.30680062331	0.912021983966	0.415809361509	0.847006674652	2.17799924784	0.848672442745	2.23756842783	0.0446998504739	1.02141562093	1.20848128317	0.18629432363	3.0849205025	0.172890746831	0.259013605506	0.743634527272	0.414939843529	1.33721496051	3.60217838935	0.202775789674	1.07088345766	0.563603888449	1.63914885903	0.0273481251667
LINC00941	0.203501306329	0.0	0.0924949864172	0.145590451771	0.0410281280138	0.0629486015982	0.0293456383723	0.280220939755	0.100593316158	0.564122508801	0.129741674476	0.122864677939	0.267674405396	0.561795729437	0.0511795571892	0.039181320516	0.183715008525	0.0286685160577	0.192273402438	0.117758828765	0.0875856908226	0.0899288817497	0.163974890108	0.116757755263	0.139011757408	0.0328088913876	0.449823709676	0.273283968283	0.0327221073079	0.113528804119	0.532692847082	0.32324548225	0.10760773924	0.030955351816	0.0294727681422	0.225317173418	0.31446616216	1.38984532189	0.131702527432	0.134528256782	0.352353809515	0.236039462711	0.0192925512787	0.249456537693	0.187233912197	0.489988154269	0.367787014117	0.756757633746	0.085225537039
AL031595.2	0.0436941370447	0.00427046295441	0.00107573740167	0.00752555356368	0.00817999397152	0.00793115191688	0.00136518537905	0.00325903227087	0.0	0.0232537202994	0.00397085453509	0.0232203353501	0.0346889764048	0.00680605220782	0.00496024757685	0.00151895843435	0.00821787185756	0.0180047480744	0.00399318342929	0.0456520514921	0.00555622469846	0.00610104267407	0.00591847661161	0.00555512251002	0.0046192510383	0.0133551163464	0.000792659160474	0.00635670747891	0.00761130868952	0.0104528928372	0.0375896856635	0.0341765212117	0.00750901260452	0.00360017672529	0.0214234307782	0.0	0.000937772275626	0.00847032957912	0.00348120427785	0.00312918749456	0.00394034009301	0.00238712330487	0.0112188345489	0.00690770330174	0.0136098270034	0.0269531781068	0.00785653222364	0.00733438393218	0.000550662265431
ZNNT1	0.405584060326	0.326728963554	0.123455432136	0.232849284977	2.47576276657	0.329486721758	2.98140466999	0.132006381107	0.207320153982	1.63708895512	0.25198044895	2.10414459355	0.600456972104	2.94056148175	0.495587202394	1.33817038844	0.621344418758	0.234089342869	1.5473414753	2.00322009948	3.08823622683	0.347146705709	0.368468641069	3.58764363169	1.02386230682	0.972414892544	1.20934422795	0.357606986225	0.246635499641	0.453103838928	0.324249293838	0.80751558446	0.709685419941	0.0972162411723	5.09080776732	0.181115887885	0.493795361182	0.409800541731	0.286710998496	0.28166010482	1.38854265228	0.60431188337	0.580643192291	1.19845522423	1.61703822647	0.41589810138	0.465554460449	0.552894419471	0.877308493844
AL136164.1	0.493188262061	0.0	0.0	0.0	0.0	0.0	0.0	0.0	0.0	0.134985298244	0.043027367522	0.048386693123	0.0	0.0368744947884	0.0	0.0	0.0	0.0	0.0	0.0	0.0501717619433	0.0	0.0	0.0	0.0	0.0	0.0	0.0	0.0	0.029806686498	0.11314281807	0.0	0.0	0.0	0.0	0.0	0.0	0.0382428161466	0.0377216174903	0.0	0.0	0.0	0.0	0.0	0.0	0.0	0.0	0.132456473457	0.0
AL020997.2	0.0	0.0	0.0	0.259999695676	0.0	0.0	0.0	0.337788067596	0.0757866763715	0.172155162977	0.246939674474	0.185131695427	0.0	0.0	0.102822697324	0.157435088595	0.0	0.0691160528434	0.0827760882391	0.135191036336	0.0	0.0	0.0681589779348	0.191923444545	0.0	0.0988724471436	0.246469611675	0.146411555954	0.0	0.0	0.21644713022	0.118076165947	0.0	0.0	0.355274998584	0.129335789503	0.0	0.219480510059	0.0721630943293	0.0	0.0816806803411	0.123708773226	0.542637954988	0.0	0.0705307094518	0.0	0.0904782162059	0.380092489051	0.513669133567
TUBA3FP	0.115494232513	0.0790151064484	0.102363682265	0.273513193372	0.183784567257	0.382189184658	0.243574899454	0.180902715619	0.220332823779	0.158053471873	1.90816087752	0.155803139935	0.225701913839	0.215880618138	0.118000268031	0.27101092174	0.215046159187	0.0951818573877	0.11399351528	0.0465439409923	0.264356161058	0.069113742107	0.250303573023	0.30835434084	0.0488392163834	0.431174314196	0.0125711458207	0.235232537301	0.205209110711	0.0349004695129	0.413994511024	0.198741089295	0.218329615134	0.0785081781297	0.788252554031	0.178112322177	0.290014947056	0.173515846067	0.154588050721	0.049627222211	0.24371748945	0.132504698474	0.438880807551	0.0712090863068	0.0593572373931	0.189304970002	0.048455693336	0.0581596823163	0.847120969822
LINC01783	0.0	0.0	0.119044804569	0.0462668704104	0.100580699569	0.00562620883079	0.100717409531	0.0360655731747	0.0269724341438	0.0229762209776	0.0585904579023	0.024708098616	0.0738231069427	0.0439355682586	0.850823015768	0.056031056676	0.0909417993398	0.104543043179	0.0	0.222529152654	0.751508944853	0.0	0.0181933055223	0.0626133223337	0.0283990124279	0.0	0.0	0.00651347347573	0.014038227081	0.0	0.0192583520119	0.0420232389444	0.0	0.124502484879	0.0711237182852	0.0632919820974	0.069184739143	0.0	0.642070084941	0.00961907393757	0.0	0.0	0.0	0.108294282609	0.00627545964174	0.00710174163684	0.0	0.0450915654322	0.0
AC084030.1	0.0493188262061	0.0	0.0	0.390738179012	0.0	0.0	0.0	0.0	0.0	0.0112487748536	0.0	0.0	0.0	0.0460931184856	0.0268741140733	0.246886843479	0.367319611396	0.0	0.0	0.0	0.0	0.0	0.0890713916194	0.117044221862	0.0208555247518	0.0	0.0	0.00956666416748	0.0309279690379	0.0	0.0	0.0154304080499	0.0	0.0	0.0	0.0	0.0	0.02868211211	0.0848736393532	0.0141280148458	0.0	0.0	0.0	0.0	0.0	0.208613660582	0.0354715733989	0.0496711775464	0.0745857959093
AC010333.2	0.0	0.0	0.0	0.0342693008627	0.018624721231	0.0	0.0	0.0	0.0199781496452	0.0907637535468	0.02169861514	0.0244013122913	0.0243021625529	0.037191467523	0.0	0.0830030266519	0.0449063135231	0.0	0.0218206307106	0.0178188758495	0.0	0.0952541832478	0.0539022289685	0.050592999708	0.0210347986035	0.0	0.043314621345	0.0	0.0415917673403	0.0450943566503	0.0	0.217882667249	0.0683879557693	0.0	0.0702406157659	0.0	0.0256221419319	0.0	0.0570688081229	0.199492427393	0.0	0.0	0.0	0.0188734684337	0.0185926225489	0.168325520974	0.166956937641	0.0667975338924	0.0
AC022540.1	0.0846840332905	0.0	0.0166791772255	0.00972356585453	0.0211383014947	0.0283780484441	0.0317505492243	0.0707432570836	0.0226743877274	0.128766463365	0.061567615316	0.0138472487637	0.0	0.0422108037904	0.092289640525	0.0	0.101933680778	0.0620358718204	0.0123827644195	0.0404473994893	0.0287161954537	0.0	0.0305884193659	0.0478508317022	0.0238736413419	0.0295813500397	0.0737405017044	0.043804433001	0.0118012413023	0.0597103053099	0.0	0.0	0.0388087749	0.0	0.0531468290565	0.0386955858027	0.0	0.0656657135786	0.0	0.0161725568316	0.0610944926129	0.0	0.0231928882039	0.0321309291872	0.031652806193	0.0119401639878	0.0270699053364	0.0189531214052	0.0170759025431
LINC01222	0.0	0.0	0.0	0.0	0.0	0.0	0.0	0.0	0.0	0.0177459663797	0.0	0.0	0.0	0.0	0.0	0.0	0.0	0.0	0.0	0.0	0.0	0.0	0.0	0.00659456840265	0.0	0.0	0.0	0.0	0.0	0.0	0.0	0.0	0.0	0.0	0.0	0.0	0.0	0.0	0.0	0.0	0.0	0.0	0.0	0.0	0.0	0.0	0.0	0.0	0.0
AP000842.1	0.0	0.0	0.0	0.0	0.074498884924	0.0	0.0	0.0	0.0	0.0226909383867	0.0	0.0	0.0243021625529	0.037191467523	0.0	0.0	0.0	0.0	0.0	0.0178188758495	0.0506030378339	0.023813545812	0.0179674096562	0.016864333236	0.0	0.0781913908643	0.0	0.019297798206	0.0	0.0	0.0	0.0	0.0	0.0	0.0	0.0	0.0	0.0385715509559	0.0	0.056997836398	0.0215318698893	0.0	0.0	0.0377469368675	0.0	0.0210406901218	0.0238509910915	0.0	0.0
AL359313.1	0.0	0.0	0.0536817827841	0.00521586829528	0.0	0.0152224158684	0.00567715882335	0.0	0.0243257713953	0.0207216855568	0.0858670884347	0.0	0.0813746201838	0.0113212578853	0.0165018546076	0.0	0.0	0.0	0.0132846055264	0.0	0.0154038030563	0.0217468665199	0.0109387282512	0.0256679123392	0.0	0.0	0.0	0.0352460439978	0.00633036493754	0.00915128970546	0.0	0.0	0.0	0.0149714283314	2.03837674722	0.0103784497465	0.00779950068402	0.0	0.0	0.0	0.0	0.0	0.628271369728	0.120648626385	0.0	0.0	0.0	0.0305002258985	0.0
AL445222.1	0.165862039725	1.42653182968	0.261342522132	0.971272748495	0.517518129747	0.148216558752	1.49247804634	0.534436662362	0.155435094214	1.51321098668	0.289407007027	0.62378768714	0.486198041903	0.454707145926	0.301263953943	0.32289234731	0.848500503607	0.425261828323	0.606321665446	0.613956744636	0.30933927109	0.264679219375	0.639044684841	0.48734700568	0.18703553408	0.318658969775	1.39613784278	0.836504240071	0.300480650355	1.16948527916	0.739872355954	0.48433790363	0.0760108170811	0.355321104404	0.494443230513	0.473682031621	0.654996602826	0.192919174447	0.507439848022	0.886915377836	0.813685248748	0.434950591216	2.13500138068	0.964951153615	1.09524757735	0.678193709307	0.609719444241	1.55910549649	0.418060512103
AC246785.3	0.0	0.0	0.0	0.114267382176	0.0828029007595	0.0	0.0829154470188	0.0	0.0888200538367	0.0504403662227	0.192938004685	0.0	0.0	0.0	0.0	0.0	0.0	0.0	0.0	0.0396101125571	0.0562435038345	0.0	0.0	0.0374882312062	0.0	0.0	0.0962853684676	0.042897653337	0.0	0.0334138651188	0.0	0.06919112909	0.304043268325	0.0546647852929	0.0	0.0	0.113912452665	0.0	0.211433270009	0.0	0.0	0.0	0.272553367747	0.0	0.0	0.0467719799522	0.0	0.0	0.0334448409682
MIR646HG	0.0	0.184963335613	0.227638138072	0.132707650781	0.351763228202	0.0271792871997	0.0177387728779	0.0629152468515	0.160159657132	0.265153134023	1.0171780245	0.712848926524	0.201428358415	0.0126336598847	0.0847081282997	0.00563909992243	0.738309797067	0.042085850359	0.00296492120615	0.0169482241387	0.305972543928	0.268564135307	0.00732407160211	0.0160403216257	0.191495696222	0.0247902884798	0.0470836763852	0.0288433900381	0.064990678692	0.0428909921342	0.0542697885388	0.0253759173069	0.0836311345421	0.0300725488102	0.836697865071	0.0764382824474	0.0626662626499	0.212259913174	0.0	0.251702534298	0.286717155521	0.0487417864531	0.391506969165	0.369283640104	0.0505261846958	0.165818824	0.262504834404	0.0589956027389	0.854526429193
AL590648.2	0.0	0.0	0.0	0.0	0.0	0.0	0.0	0.0	0.0	0.0	0.0	0.0	0.0	0.00583362793957	0.0	0.00650967557337	0.0	0.0	0.0	0.0	0.00793728548496	0.0	0.00563651772585	0.0	0.0	0.0	0.0	0.0	0.0	0.0	0.0	0.00976450091428	0.0	0.0	0.0	0.0	0.0	0.0	0.0417735125825	0.0	0.0	0.0	0.0	0.0	0.0	0.00660062997977	0.0	0.010477455878	0.0
AC018359.1	0.0	0.0	0.0	0.0	0.0	0.0	0.0	0.0	0.0	0.0	0.0	0.0	0.0	0.0	0.0	0.0	0.0	0.0	0.0	0.0	0.0	0.0	0.0	0.0	0.0	0.0	0.0	0.0	0.0	0.0	0.0	0.0	0.0	0.0	0.0	0.0	0.0	0.0	0.0	0.0	0.0	0.0	0.0	0.0	0.0	0.0	0.0	0.0	0.0
AC007652.1	0.0	0.0	0.0	0.0	0.0	0.0	0.0	0.0	0.0	0.0	0.0	0.0	0.0	0.0	0.0	0.0	0.0	0.0	0.0	0.0	0.0	0.0	0.0	0.0	0.0	0.0	0.0	0.0	0.0516566790099	0.0	0.0	0.0	0.0	0.0	0.0	0.0	0.0	0.0	0.0	0.0	0.0	0.0	0.0	0.023440713464	0.0	0.0	0.0	0.0	0.0
SRGAP2-AS1	0.0917490281404	0.0	0.00774457832666	0.0180596240107	0.00981506637919	0.00439222342849	0.0884556637505	0.0187702542658	0.0157924671035	0.0717475650914	0.00571749089005	0.0192889195689	0.0448246003147	0.0489989511723	0.0	0.021870937185	0.0118326186633	0.0	0.028748207316	0.0328663750097	0.0333342019706	0.0	0.00473433444319	0.0488804645474	0.00554257811448	0.0	0.0	0.010169772101	0.0438370005339	0.0316857792293	0.0	0.00820159099066	0.0	0.0583173587157	0.0123387315477	0.0314429023934	0.0135026463333	0.0101634362277	0.0100249221265	0.0150186824484	0.0113471084808	0.0	0.0592298560587	0.0198923079906	0.00489907532621	0.0831619575594	0.0377077956555	0.0264012902927	0.0118931824055
AL121761.1	0.147477655063	0.378876613488	0.448151679335	0.624125483066	2.79248763253	0.677766982256	2.85947604118	0.867426639604	0.279233433815	0.259486301478	0.928221462465	0.661441397255	0.576409544823	2.66212372084	0.137762448842	2.4081454571	1.27432564212	0.347257838315	0.221807770427	0.792442603768	0.235758570685	0.554734237695	1.05778763329	0.535708643753	0.13363734307	1.55652109751	1.21081187871	0.457713796285	0.387550472863	0.471119277852	6.46049152758	0.60643001734	0.695166890198	0.437450963861	2.57833069361	0.194945449713	0.987540783514	0.40025005637	0.684848783562	2.94521101718	0.738694696483	0.524861494173	7.01929665354	1.1670858138	0.874101462283	0.294084500161	0.2323445455	0.594125152788	0.739195926837
UMODL1-AS1	0.0	0.0126797445125	0.0191643045188	0.173171212533	0.0485756391191	6.65167670769	0.218887485544	0.0522538103633	0.0911847166432	0.00739760625592	0.021222279357	0.198880382757	0.261455400394	0.00606250451449	0.20324411727	0.128536447858	0.124441456391	0.0118798259908	0.419718455826	0.249797169429	0.164973939318	0.0310543764161	0.0820072522934	1.03363160419	0.240018743523	1.08764309908	0.0211818816199	0.00629138867249	0.0271191532962	0.0196019685143	0.0558051452039	0.0	0.0222955596109	0.120257421172	2.64871533274	0.0778068644934	0.317422556096	0.0188624072167	0.0	0.343770696594	0.723032346485	0.0850533928953	0.00666213276292	0.0184591512846	0.145475765035	0.00685959911489	0.0	0.0544426420561	1.80505290218
AL355997.1	0.0	0.0	0.0	0.0	0.0269710693345	0.0	0.00900257619775	0.0	0.0	0.0	0.0104741586222	0.0	0.0469236776264	0.0	0.0	0.0100166169784	0.0	0.0	0.0	0.0	0.0122133196432	0.0	0.0	0.0	0.0	0.0	0.0	0.0	0.0	0.0	0.00918079113889	0.0	0.0	0.0	0.0	0.0	0.0	0.0	0.0	0.0	0.0	0.0	0.0295925855714	0.0	0.0	0.0	0.0	0.0	0.00726257265839
AL391883.1	0.0	0.0	0.0	0.0	0.0	0.0	0.0	0.0278089505314	0.0	0.21259429522	0.0	0.0	0.0379483433153	0.0	0.0	0.0	0.0	0.0	0.0	0.0	0.0	0.0	0.0280564920358	0.0	0.0328462850677	0.0	0.0	0.0	0.0	0.0	0.0	0.0	0.0	0.0	0.0	0.0266194466092	0.0	0.0	0.0	0.0	0.0	0.101845254021	0.0	0.0	0.0	0.0985664543959	0.0372438294897	0.0	0.0
AC084879.2	0.0	0.0	0.0	0.0	0.0	0.0	0.0	0.0	0.0	0.0	0.0	0.0	0.0	0.0	0.0	0.0	0.0	0.0	0.0	0.0	0.0	0.0	0.0	0.0	0.0	0.0	0.0	0.0	0.0	0.028433478719	0.0	0.0	0.0	0.0	0.0	0.0	0.0	0.0	0.0	0.0	0.0	0.0	0.0	0.0	0.0	0.0	0.0	0.0	0.0
AL603839.2	0.254362297796	0.795526241794	0.263017794709	1.16095102208	1.02381388833	0.383571424024	0.929837512996	0.569166707305	0.357557652625	0.783211400798	0.665742126055	0.343137867715	0.559216795449	0.665631905925	0.173254361791	0.530550481713	0.229630819334	1.00154983534	0.781066678769	0.341691630301	0.517522643342	0.669745072323	0.712049102821	0.258709991181	0.887391119108	0.666393050345	0.193805164736	0.394721264405	0.265852139227	0.518832872669	0.559221156955	0.119373706232	0.174852722077	15.3413816484	0.748289832182	0.980677964367	0.425815596868	0.221892383796	0.291824381463	0.801519025391	0.798256612271	0.458583437747	0.261238575923	0.868594349456	0.356528860965	0.295879887829	0.182944964636	1.53707731836	0.307741540338
AL357172.1	0.0	0.0	0.0	0.0	0.0	0.0	0.0	0.0	0.0	0.0	0.0	0.0	0.0	0.0	0.0	0.0	0.0	0.0	0.0	0.0	0.0	0.0	0.0211488228331	0.0	0.0	0.0	0.0	0.0	0.0	0.0	0.0	0.0	0.0	0.0	0.0	0.0	0.0	0.0	0.0	0.0	0.0	0.0	0.0	0.0	0.0	0.0	0.0	0.0	0.0
AC027335.1	0.0	0.0	0.0	0.0220257569081	0.0	0.0	0.0	0.0	0.0	0.0291680939115	0.0278925108062	0.0	0.0	0.0239039082238	0.0	0.0	0.0	0.0	0.0280493558674	0.0	0.0325238677791	0.0	0.0230962282505	0.0	0.0270392070447	0.0335037389952	0.0	0.0	0.0	0.0193221982455	0.0	0.0	0.0	0.0	0.0	0.0	0.0	0.0	0.0	0.0	0.0276781679241	0.0	0.157609129784	0.0	0.0	0.0	0.0	0.0429324849511	0.0
TAT-AS1	0.198857122847	0.0	0.0	0.0	0.029782486642	0.146603663783	0.0	0.0284778943586	0.079866829624	0.0181423539449	0.052046850061	0.0585296081763	0.194305950309	0.0148680666272	0.216716796193	0.0	0.035904475188	0.0145674154905	0.0697860262818	0.0284938724924	0.0	0.0761597020698	0.0430970857045	0.269674790349	0.0336364018906	0.0416781907776	0.0519477761148	0.0154293965038	0.0	0.0360548235303	0.0	0.0746598437604	0.218716119711	0.0786471595967	0.299521648291	0.06814944235	0.0204859737325	0.1541978383	0.0304192654217	0.113930383178	0.0344312604416	0.0521475699281	0.0	0.0905407626581	0.0445967372478	0.0168229114605	0.0572095937522	0.026703710571	0.0360882476427
LINC00266-1	0.024144960813	0.0	0.0	0.0249512920746	0.0361614893442	0.0566376905664	0.0362106402836	0.00864436779384	0.0290919647824	0.0660845966367	0.0421297172955	0.0	0.0117961818233	0.189552340387	0.0	0.0503617112335	0.0217973621969	0.0	0.0	0.00864921790191	0.147375189463	0.0	0.00872131567455	0.00818588636908	0.0102102151775	0.037953818375	0.0105123802847	0.0	0.0	0.051073487852	0.0184637329441	0.0	0.0	0.0119365386523	0.0568242348222	0.0	0.0124368950407	0.0468062283853	0.0	0.0553330873516	0.0104514917822	0.0	0.1487860874	0.0	0.0270743752555	0.0919176740924	0.509396132408	0.0324232814026	0.00730297640058
CLCA4-AS1	0.665142790213	0.0520063850598	0.0786030191085	0.0458237011535	0.0249043207265	0.0	0.0	0.0	0.0	0.0	0.0580292466197	0.0	0.0649919902757	0.149193358225	0.0	0.0	0.0300235697693	0.0	0.0	0.119133863438	0.135329196966	0.0	0.0240253868582	0.0451007839032	0.0	0.034851590564	0.0	0.0	0.0	0.0	0.0508636934362	0.0	0.0	0.131530594498	0.0	0.0227948134757	0.0685220500707	0.0773647774921	0.178057596736	0.0	0.0863749723147	0.0	0.0	0.0504738734358	0.0	0.0	0.0	0.0	0.0201181610422
AC004704.1	0.178664427011	0.0	0.0	0.0	0.0	0.0	0.0446577193206	0.0426435707977	0.0	0.0	0.0519575758756	0.0	0.087287698775	0.0	0.0	0.0	0.0268821671004	0.0	0.0	0.0	0.0302923845695	0.0	0.0645347441167	0.0	0.0	0.0	0.0	0.0231043964799	0.0	0.0	0.0	0.186329455697	0.0	0.0	0.0560639791934	0.0204097643813	0.0306762522615	0.0	0.0	0.0	0.0	0.0	0.122329556136	0.0	0.0	0.0	0.0	0.0	0.0360263467034
AC004597.1	0.742683500516	0.0	0.0	0.319785721954	0.39394107331	0.0	0.0232045012156	0.0	0.0	0.0	0.0	0.0	0.0	0.0231369379065	0.0	0.0	4.19045545977	0.0226690797205	0.0	0.0221703660302	0.0629606424387	0.0296289750031	0.0223551727986	0.0	0.0523432778084	0.259430021739	0.0	0.0	0.0	0.0187022346654	0.0	0.0	0.0	0.0	0.203918983144	0.0	0.0	0.0	0.331358522268	0.0	0.0	0.0405747135002	1.34754401249	0.0	0.0231330669147	0.0	0.0	0.0	0.0
AC115284.1	0.0	0.0342337112247	0.103482411033	0.0	0.0163935125085	0.0293442619472	0.114910562766	0.0	0.0	0.0399452080553	0.0	0.128868468948	0.0855632255331	0.0327359953734	0.0715739330679	0.0	0.0790532328855	0.0	0.0	0.0941052358861	0.0445408832384	0.0	0.0316298913998	0.0445320476623	0.0	0.0458828001877	0.0190628030888	0.0	0.0	0.0132307107784	0.0	0.0547944881066	0.0601951994035	0.0216453248197	0.103043190005	0.0	0.090210618252	0.0169753736237	0.0167440218872	0.275932779233	0.0	0.0	0.0	0.033224920471	0.0163652591918	0.0370401051828	0.0419873689329	0.0293976536298	0.0
AL596188.1	0.0	0.0	0.0	0.0	0.0	0.0	0.0	0.0	0.0	0.0	0.122802432711	0.0	0.0	0.0350806004474	0.15340034844	0.0	0.0	0.0	0.0	0.0336150684944	0.0	0.0	0.0	0.0	0.0	0.0491690007417	0.0408562239173	0.0	0.0	0.0	0.0	0.0	0.0	0.0	0.0883386482966	0.0	0.145007473528	0.0	0.0358865117746	0.0537628240619	0.0	0.0	0.0	0.0	0.0	0.0	0.0	0.0	0.0
AC010776.1	0.0	0.0	0.0	0.0	0.0	0.0	0.0	0.0	0.0	0.0	0.0	0.0	0.0312968809261	0.0	0.0	0.0	0.0	0.0	0.0	0.0	0.0	0.0	0.0	0.0	0.0	0.0	0.0	0.0	0.0	0.0	0.0	0.0	0.0	0.0	0.0301524906547	0.0	0.0	0.0	0.0	0.0	0.0	0.0	0.0263166535893	0.0	0.0	0.0270966821125	0.0	0.129035088534	0.0193757934761
AC138474.1	0.0	0.0	0.117679089793	0.0228680420671	0.0497134050449	0.0	0.0	0.0475357586522	0.239966990576	0.0605670171852	0.0579182920373	0.0	0.129735445216	0.0496360312257	0.0361747156934	0.0830823794498	0.0599323266522	0.0243161639067	0.0	0.190249718439	0.0337676103328	0.063563498955	0.0479588984321	0.135043647404	0.0561464222763	0.173924763618	0.115616082978	0.0	0.0832630600485	0.02006109684	0.0761496595803	0.0415411367768	0.0	0.0	0.43747055275	0.0455024574926	0.10258654915	0.205911606633	0.0507763264114	0.152139540366	0.0	0.0435227806379	0.0545454158524	0.251886825368	0.0	0.0	0.095495172745	0.0445742625783	0.200796941951
KLF3-AS1	0.503194980422	0.415921872068	0.0891973390753	0.849332339207	0.277226854696	0.958743259856	0.291079569286	0.277951324193	0.332017820294	0.580408835181	0.489175736101	1.37526402317	0.403878796713	3.74883062545	0.564055939606	1.19950543692	1.16487721069	0.152713564378	0.296417230266	1.23603233222	0.81172301559	0.457703252983	0.438813991276	1.98138108463	0.474210590132	0.798512715979	1.1267182248	0.186849033313	0.471829753184	0.862382111383	0.579940882241	1.22799212585	0.276723438417	0.30562481616	0.568439997734	0.263598656702	0.440626574151	1.29040604644	0.475589155008	1.72976042634	0.843255785617	0.45242065637	1.32004988234	0.690049955401	0.647539084871	0.544278655319	0.647996367494	3.01660705596	0.684892178089
PHACTR2-AS1	0.0	0.0159784184822	0.0362249346451	0.00703942672223	0.0382579617988	0.0	0.0306479698221	0.0146328438935	0.0164152424395	0.0559326956819	0.0356577595474	0.0601487321223	0.0698883850698	0.0611174675246	0.0	0.0	0.0276732844371	0.0	0.017929135063	0.0658847428408	0.10394620485	0.0195666332863	0.0147630982225	0.0346418616796	0.0345668968222	0.0	0.0533848246595	0.0237843375182	0.0085435708074	0.0555783300917	0.00781366920944	0.0511501225056	0.112383268103	0.0303085507628	0.0480949085782	0.0140069365913	0.0	0.0316926928396	0.0156303818206	0.0117082077121	0.0176918719044	0.0	0.0839530679541	0.0465227108891	0.0	0.121018024644	0.0	0.137212120827	0.00618109479931
LINC02221	0.0	0.0	0.0	0.0	0.0	0.0	0.0782628768454	0.0249110238227	0.0	0.0317400300479	0.0	0.0	0.0	0.0	0.0	0.0	0.0	0.0	0.0	0.0	0.0	0.0	0.0	0.0	0.0	0.0	0.0	0.0	0.0	0.0	0.0	0.0870782145662	0.0	0.0	0.0655016029454	0.0	0.0	0.0	0.0	0.0	0.0	0.0	0.0	0.0	0.0	0.0	0.0	0.0	0.0
AC004253.1	0.498039294147	0.389408465181	0.210198647411	0.612704200875	0.905741566094	0.405317618146	0.266756663564	0.43303322764	0.371478954673	0.681565112443	0.931084018509	1.25646757224	0.208560362237	0.824537883466	0.0387692137451	0.0890411566645	0.931345899933	0.364842115009	0.187263937328	1.52921008315	0.723789352625	0.442795317003	0.565384308771	0.771888826147	0.932686418407	1.41663145579	0.402701715251	0.248419607234	0.178469591825	1.54799316108	1.49620557229	0.178082086346	0.0978171990306	0.422083833983	1.70794087434	0.268212743806	0.366480636649	1.15856924982	0.84348010257	0.733730344779	0.893131373566	0.0466442915443	1.05223472302	1.16079565896	0.292529008054	0.692186965604	1.057556855	1.43313561445	0.215198361968
AP001198.1	0.0	0.0	0.0	0.0114669089176	0.0	0.0	0.0	0.00595906082816	0.0	0.0151853068015	0.00726061043516	0.016329929031	0.00813178785328	0.0186670500942	0.0	0.0138868918032	0.00751308888761	0.0	0.0	0.00596240428713	0.0	0.00796829097639	0.00601210543624	0.01692900949	0.0	0.00872125133002	0.00724678947719	0.051658152053	0.00695854592607	0.0	0.00636405752006	0.0	0.0	0.0	0.0	0.0	0.00857346839332	0.0	0.0	0.0	0.0	0.0218239830044	0.0205133646866	0.0315764165071	0.00622130898328	0.0281618441131	0.0	0.0335268542595	0.0151030873404
AC243773.1	0.57441926993	0.0	0.0	0.307793757381	0.0238971606971	0.0	1.29220066144	4.77572717922	0.0256337287727	0.0291144760918	0.0556824756167	3.97624766429	0.0	4.12777432838	0.0	1.57087805311	6.25163573905	0.0	0.0	1.00598035862	0.0649281625149	0.0611097609439	4.40327044217	0.0865537102848	0.0	5.85237646695	0.055576481064	0.0	1.46756245239	0.0	0.0	0.0399375267174	0.0	0.0	0.0600832718194	0.0	0.0	0.618633790608	2.85574833588	0.438799519917	0.9945824018	0.0	0.0	0.435893855517	0.0238559752557	3.3206386208	0.306029260696	0.342828519536	1.2161872133
LINC02554	0.0	0.0	0.0	0.00236737648477	0.0	0.0	0.0	0.00492106131732	0.00828072948477	0.0188103028431	0.0	0.0	0.0	0.0	0.0	0.0	0.0	0.0	0.00301480606413	0.0	0.0	0.0	0.0	0.0	0.00290623306121	0.0	0.0	0.00533248739026	0.0	0.00207679209171	0.00262775613358	0.0	0.0	0.0	0.0	0.00235528357766	0.0	0.0	0.0	0.0	0.0	0.0	0.00282336228136	0.0	0.0	0.00290704705166	0.0	0.0	0.0
AL356310.1	0.059351202819	0.046405697438	0.0	0.408888410293	0.022222316956	0.715999991512	0.0890100867142	0.0212488904061	0.0	0.0	0.0	0.116458912679	0.521935675752	0.044375460395	0.420430584614	0.0	0.0	0.0	0.0	0.148825687864	0.0	0.0568268546213	0.0428760750086	0.523169093277	0.0	0.342081765844	0.0	0.0	0.124064331639	0.0358699269993	0.0453860649123	0.0	0.0815979369692	0.117365761244	0.69840384337	0.0	0.0917141285562	0.115055310116	0.13618471135	0.0340038374408	0.102764069626	0.0389101098694	0.0243822670862	0.0225191127637	0.0	0.125524800897	0.0	0.199250763491	0.233370668089
AL591896.1	0.0	0.0	0.0	0.0	0.0	0.0	0.0	0.0	0.0	0.0	0.0	0.0693772544982	0.0	0.0	0.0	0.0	0.0	0.0	0.0	0.0	0.0	0.0	0.0	0.0	0.0	0.0370519964856	0.0	0.0	0.0	0.0	0.0	0.0	0.0	0.0	0.0	0.0	0.0	0.0	0.0	0.0810274741462	0.0	0.0	0.0	0.0	0.0	0.0	0.0	0.0	0.0
AC008429.1	0.899234770768	0.126947960078	0.383741070267	0.537769154725	1.1784222898	0.343190643413	0.103017969066	0.205686201736	0.165531186665	0.877372068008	0.168890156259	0.294079700362	0.475937747493	0.602301100487	0.285832303928	0.745041735812	0.479189133332	0.164685156128	0.109574102417	0.393707420928	0.190580505799	0.227205211912	0.243607052072	0.372616836219	0.216537362027	0.242130798616	0.108753977334	0.688028980931	0.261070625931	0.211348706564	1.34186839579	0.156302262836	0.0686831555784	0.160533563716	0.79361789252	0.346694353734	0.566120304326	0.276008583873	0.191050494339	0.114487740448	0.162186099095	0.605905991456	0.651611702578	0.445441011106	0.233410980919	0.243012402313	0.407217065168	0.444443879283	0.339982448116
AP003043.1	0.0	0.0	0.0	0.021864691044	0.0	0.0	0.0	0.0	0.0	0.057909597784	0.0	0.0	0.0	0.0	0.0	0.105916110792	0.0	0.0	0.0	0.0227377977019	0.0	0.0	0.0229273344424	0.0	0.0	0.0	0.0	0.0	0.0	0.0191809024631	0.0242695136871	0.0	0.0	0.0	0.0	0.0	0.0	0.0	0.0	0.0	0.0	0.0	0.0	0.0	0.0	0.0268489976325	0.0608701710489	0.0	0.0
AC025280.2	0.0	0.0	0.0	0.0140871448776	0.0	0.0	0.0	0.0	0.0	0.0559656360209	0.00594645990096	0.0	0.0	0.0356728524377	0.00742810220166	0.00568670127631	0.0553791640267	0.0	0.0119597960236	0.00488322549782	0.0138676562262	0.0261042088367	0.00492393087554	0.0184865403985	0.0230581694939	0.0	0.0118702809968	0.00528852106314	0.0512916141406	0.00411933790628	0.00521218059947	0.00853004104212	0.0	0.0471744005002	0.00641643106983	0.0233586427843	0.0	0.00528522625976	0.0104263913283	0.0	0.00590076371526	0.0	0.00560016735195	0.0465501094231	0.0	0.0403630985218	0.0	0.06407003349	0.0
AC034238.2	0.0	0.0	0.0	0.0	0.0	0.0	0.0229589509382	0.0	0.0	0.0	0.0	0.0	0.0	0.0	0.0	0.0	0.0	0.0	0.0	0.0	0.0311471961271	0.0	0.0	0.0	0.0	0.0	0.0	0.0	0.0	0.0	0.0	0.0	0.0	0.0	0.0	0.0	0.0	0.0	0.0	0.0	0.0	0.0	0.0	0.0	0.0228882725558	0.0	0.0	0.0	0.0
AL160236.2	0.0	0.0	0.0	0.0	0.0	0.0	0.0	0.0	0.0	0.0	0.0	0.0	0.0	0.0	0.0	0.0	0.0	0.0	0.0	0.0	0.0	0.0	0.0	0.0	0.0	0.0	0.0	0.0	0.0	0.0	0.0	0.0	0.0	0.0	0.0	0.0	0.0	0.0	0.0	0.0	0.0	0.0	0.0	0.0	0.0	0.0	0.0	0.0	0.0
AC132825.3	0.02948658484	0.0	0.0	0.00761782547839	0.0	0.00247027597921	0.00276384823396	0.0	0.0	0.0	0.0321563341141	0.00361616050516	0.0	0.0	0.0120505581577	0.00307516521247	0.0332745295532	0.0	0.0	0.0184847191933	0.0637426376791	0.0	0.00266268618684	0.00749764624124	0.0	0.0	0.00320951228225	0.0	0.00308185282416	0.0	0.00281856135602	0.0	0.0101347756108	0.00364431901953	0.0416373246748	0.00252630416864	0.0	0.0	0.0704777566698	0.0	0.0	0.0	0.00302837075274	0.0	0.0	0.00623626399362	0.0106038164216	0.00494954125869	0.0
AC004160.2	0.246681731077	0.0	0.0364394102794	0.0637299431674	0.0	0.0	0.0231220695949	0.0662376601467	0.0	0.140659635825	0.0538033156936	0.0	0.0903885051258	0.0230547462976	0.0	0.0	0.0278371286315	0.0	0.0811587934422	0.0	0.0	0.0590474421909	0.0668272749912	0.0209081786834	0.0	0.0	0.0	0.23925156568	0.0257824632358	0.149086375095	0.0	0.0	0.0	0.0609759949627	0.0	0.16907840333	0.0	0.0478205018956	0.117921930343	0.035332584197	0.0	0.0404305759745	0.0	0.0467981561874	0.0461017781141	0.57389136325	0.0	0.0	0.0
AL135818.2	0.541737574667	0.0	0.0290998411168	0.0169645191505	0.110638769525	0.0660141836146	0.0184648584141	0.035264115993	0.118678710233	0.336984574339	0.0	0.0241590297579	0.0481217289701	0.0920554763513	0.590391884777	0.0205447207812	0.0444604352328	0.0541163988221	0.0216039719659	0.194061459252	0.0751508944853	0.0	0.0711560393759	0.166968859557	0.124955654683	0.18063505237	0.0428845470905	0.171955699759	0.123536398313	0.133939833795	0.24479505224	0.0616340837852	0.135417852842	0.0243471525986	0.301353828586	0.0337557237853	0.0761032130573	0.0381885710174	0.0	0.0	0.0	0.0	0.0404641879302	0.0373721445865	0.165672134542	0.208317754681	0.0	0.0330671479836	0.0
AL391845.2	0.0	0.0277864206768	0.0209983500382	0.0734492487272	0.0665304780923	0.0476356186779	0.0	0.0127232352994	0.0	0.13779461356	0.0155021835903	0.0261496151166	0.0173622410051	0.0332134651114	0.0193647659239	0.0148250032249	0.0561443827722	0.130167387136	0.0389733885261	0.0318259348591	0.0271143196582	0.00850657880079	0.121946666766	0.048193672871	0.0450837955739	0.0	0.0386816858992	0.0413608899114	0.00742862169999	0.0644336969128	0.0	0.0222374764936	0.0	0.0	0.041818449168	0.0304475246528	0.0366105528525	0.0344459347073	0.027181185991	0.0	0.0153830554583	0.0349474118838	0.0218991191076	0.0539352342549	0.0	0.0901928456806	0.0255598645577	0.0715834370372	0.0268722621904
SUGCT-AS1	0.0392099984744	0.0459864477717	0.0	0.121558299277	0.0220215506819	0.170813097919	0.271968284434	0.182493293662	0.236218212067	0.0626018774463	0.136832373735	0.0288516927939	0.0191563065635	0.0513036449231	0.0747801435084	0.0245353384824	0.106192908546	0.064627997464	0.0516006783828	0.028091643914	0.179496489934	0.0375423037306	0.0708145225297	0.206047680723	0.0994847391886	0.0205449240818	0.0853574412728	0.167327492519	0.0	0.0473944828788	0.104944063137	0.0368029608147	0.107814326656	0.0096921189057	0.23992597307	0.114218619302	0.100983936016	0.0304042265017	0.0224923930377	0.112322105606	0.0678904356082	0.0642642977798	0.547671702252	0.119016880558	0.0	0.199025206618	0.0188006683025	0.0526535049767	0.0177894072231
AC124854.1	0.0	0.0	0.0	0.0785807227403	0.0	0.0	0.0171060777687	0.0490036828681	0.0	0.0208124507147	0.0	0.0	0.156032018704	0.0511688127419	2.11320234711	0.019032888503	0.102971770168	0.0	0.0	0.0	0.0	0.0	0.0	0.0464046173406	0.0192934158019	0.0478121689209	0.0198643927062	0.0	0.0	0.0689353064869	0.0	0.085647889097	0.0	0.0	0.0	0.0	0.0	0.0	0.418754565779	0.0	0.0197493366396	0.0299111882702	0.0	0.0	0.0341068345312	0.0771952783442	0.0	0.0	0.0
IL10RB-DT	0.187004238685	0.304615495974	0.635350884706	0.354290429116	0.367595821998	0.449106816938	0.408994956345	0.206432779551	0.713510468388	0.362545792051	0.373882331789	0.32871678057	0.251245965998	0.436932972359	0.237765950006	0.312043694451	0.436123344709	0.2682745175	0.601575592804	0.357273259402	0.499375670042	0.290957066469	0.461572109103	0.221900715057	0.658989651043	0.212300622592	0.780265856231	0.471566124564	0.228026677766	0.937117942466	0.429008315553	0.487567651128	0.299949328446	0.43913389909	0.256729240449	2.22169629079	0.329108823073	0.35647522699	0.184747886021	0.249992305781	0.519412872115	0.48017660272	0.563374824774	0.69179563425	0.355312694294	0.329587111871	0.889188070936	1.16143162722	0.292237057437
AL513327.2	0.814338998167	0.057883439235	0.0	0.433517616244	0.194030677899	0.0992324082053	0.693908591788	0.132522397522	0.178397634785	0.776717110576	0.387521536062	0.108947436968	0.253177753163	0.332106324065	0.201699107757	0.061765578468	0.267331401613	0.460970177599	0.16237526904	0.609945059462	0.338900089203	0.318969498488	0.42784654806	0.276086035365	0.156527605813	0.310320345832	0.451247846251	0.143601952535	0.123799802147	0.447418065983	0.254752272669	0.0463241248065	0.101779942701	0.182992991279	0.139382941875	0.228336958867	0.0762654800361	0.344429968877	0.339735847077	0.254485009419	0.256362391177	0.291203594119	0.243302793099	0.758399543928	0.13835448336	0.375771472196	0.0354967841831	0.795303687111	0.179133135421
Z84485.1	0.878097597414	0.649457727302	0.560912863632	0.588598080709	1.37731277511	1.0418215871	1.03216412926	0.348362704299	0.381264482634	0.497990874723	2.19471925766	6.37976729779	0.973946954753	4.64895886175	0.232774281297	1.76223992538	2.33531247127	0.365091494446	0.33314122184	0.994665970693	2.0400668315	0.499905412834	1.79160742	2.05173115016	0.61218021527	1.49221027541	1.09527074644	0.0460350756931	0.386948424654	1.50602205464	5.32650299404	0.326706985478	0.456792278727	0.305046689769	5.87575793967	0.398527504499	0.794584128127	0.708498488612	1.23431939337	4.9492666744	0.678011060877	1.30693287695	1.02370523292	1.03552516143	0.691904813432	0.481850500232	0.648623056437	2.18304202871	0.531185457784
ELAVL4-AS1	0.0	0.0	0.0	0.0	0.0151515797427	0.0	0.0	0.0	0.0	0.0	0.0	0.0	0.0	0.0	0.0	0.0	0.0	0.0	0.0	0.0	0.0	0.0	0.0	0.0	0.0	0.0	0.0	0.0	0.0	0.0	0.0	0.0253216952614	0.0	0.0	0.0	0.0	0.0	0.0	0.0	0.0	0.0	0.0	0.0	0.0153539405207	0.0	0.0	0.0	0.0	0.0
MLIP-IT1	0.107995190199	0.0	0.0	0.0186002892707	0.0808712623281	0.126664073148	0.0202452957729	0.0	0.02168701159	0.0246318429143	0.0	0.0	0.158285313797	0.0201863486245	0.0588472046893	0.0450514094891	0.219363500429	0.0197781550905	0.0	0.232116491626	0.0549314469799	0.0517009486057	0.156034238756	0.366137001516	0.0685021279561	0.141466020796	0.0	0.0	0.0225746917602	0.0	0.0	0.0337885140502	0.0	0.186863449571	0.0	0.0925263812933	0.0	0.0	0.10325046156	0.0309366172673	0.233736316995	0.0	0.110914667538	0.0	0.0	0.0456808762208	0.103564490089	0.0	0.228652443074
AC113133.1	0.0	0.0197578842804	0.0	0.0	0.00946146682623	0.0	0.0189486538311	0.0090470166576	0.0	0.0461085152661	0.0	0.0	0.0	0.0188934820459	0.0	0.0	0.022812668733	0.0	0.0	0.00905209268045	0.0257066378516	0.0846819394739	0.0	0.0	0.0	0.0	0.0	0.0294101815454	0.0105644299867	0.0	0.0	0.0474367129569	0.0	0.0	0.0356826417792	0.0	0.0	0.00979728623262	0.0	0.0144776163777	0.0	0.0	0.0	0.00958783185353	0.0188903210176	0.0	0.0	0.0339335361404	0.0076431441514
LINC02777	1.52892309904	1.60840884074	0.525614424015	1.78107077358	0.572460406772	0.89428341614	0.719153753046	0.209001295947	1.25044982119	0.469188290452	0.75182487494	1.18638437966	2.86563162247	0.581961602298	1.07548095904	0.568228486298	0.915995315955	1.25238951798	1.40235550612	1.07546688314	1.47052671034	1.41066183149	0.743036544084	1.08382708475	0.587761786439	1.32547658525	2.78371869925	0.733347233027	0.929737505318	0.310810476341	2.61469519677	0.765368006011	0.879023412266	1.03070912222	0.510298917101	0.609711071734	0.41524691512	0.776001547174	0.850472977203	1.79969869818	1.73275524925	1.76777756969	2.28400740519	1.84579196892	1.85988746718	0.729028747565	1.17295698703	1.0452289851	1.21917022361
LINC02238	0.0	0.0331469267414	0.0	0.0	0.0	0.0	0.0	0.0	0.0	0.0	0.0184928368349	0.0	0.0	0.0	0.0	0.0	0.0	0.0	0.0	0.0	0.0215634434726	0.0	0.0	0.0	0.0	0.0	0.0	0.0	0.0354469518969	0.0	0.0	0.0	0.0	0.0	0.0	0.0	0.0	0.0	0.0	0.0	0.0	0.0	0.0	0.0	0.0	0.0	0.0	0.0	0.0
LINC00967	0.0	0.0	0.0	0.00597103644587	0.00649029227121	0.0	0.0	0.0	0.0	0.0	0.0	0.0	0.0	0.0	0.0	0.0	0.0	0.0	0.0	0.00620947346128	0.0	0.0	0.0	0.0058768370438	0.0	0.0	0.0	0.0	0.0	0.0	0.00662777033791	0.0	0.0	0.0	0.0	0.0	0.0	0.0	0.0	0.0	0.0	0.0	0.0	0.0	0.0	0.0	0.0	0.0	0.0
AL391336.1	0.0	0.0	0.0	0.0	0.0	0.0	0.0	0.0	0.0	0.0	0.0	0.0	0.0	0.0	0.0	0.0	0.0	0.0	0.0	0.0	0.0	0.0	0.0	0.0	0.0	0.0	0.0	0.0	0.0	0.0	0.0	0.0	0.0	0.0	0.0	0.0	0.0	0.0	0.0	0.0	0.0	0.0	0.0	0.0	0.0	0.0	0.0	0.0	0.0
AC126323.5	0.0	0.0	0.0	0.0	0.021959553073	0.0	0.0	0.0	0.0	0.0	0.0	0.0	0.0	0.0	0.0	0.0	0.0	0.0	0.0	0.0	0.0	0.0	0.0	0.0	0.0	0.0307306254635	0.0	0.0227531472091	0.0	0.0	0.0448494053609	0.0	0.0	0.0	0.0276058275927	0.0	0.0302098903184	0.0	0.0	0.0	0.0	0.0	0.0	0.0	0.0	0.0	0.0	0.0	0.0
AC245060.2	1.12642693136	0.466270986662	0.0	0.84450282832	0.620231651681	0.15542938747	1.86322402413	0.782843185666	0.718527114911	6.46830314637	3.55517729815	0.877609029468	1.29487858488	1.18899134341	0.288845439811	1.65847650581	4.27698356679	0.315506867178	0.784793141931	3.67905377511	1.51664257477	1.52261266963	1.02914853706	5.25665129028	0.756530180309	2.70804839963	0.634674928792	0.257058457019	1.60668044753	2.62298841183	4.58559492675	0.539004177377	0.54658160069	1.04822855463	8.57677238948	1.29434519114	1.4334708261	1.07897288915	0.608153100302	1.44256737845	3.04026715529	0.130319165689	1.27937105636	1.13132756394	0.817294785861	2.18614376525	0.444793673562	4.58238731074	0.420868857528
AC023302.1	0.564560221937	0.2207100244	0.291885601446	0.267398061	0.264228768684	0.898638200729	0.185211537141	0.227389040626	0.0566859693185	0.289724542572	0.0923514229741	0.0	0.137909833024	0.131908761845	0.153816067542	0.0294390816072	0.254834201944	0.0	0.0928707331463	0.455033244254	0.287161954537	0.608116645491	0.229413145244	0.239254158511	0.0596841033547	0.0	0.675954598957	0.301155476882	0.236024826045	0.405177071745	0.728529365131	0.13247569838	0.29106581175	0.0348876881748	0.398601217924	0.07255422338	0.109050335783	0.328328567893	0.566744301806	0.161725568316	0.152736231532	0.50891576628	1.36258218198	0.214206194581	0.131886692471	0.0895512299084	0.0338373816705	0.236914017565	0.128069269074
AC005828.2	0.123560333271	0.0	0.0	0.0	0.0	0.0	0.046326424135	0.066355520752	0.0	0.0281819839749	0.0269495255654	0.0	0.0301831129216	0.0230957689778	0.0	0.0	0.0	0.0	0.0	0.0	0.0	0.0	0.0	0.0	0.0	0.0	0.0	0.0	0.0516566790099	0.0	0.0	0.0	0.0	0.0	0.0	0.0	0.0	0.0	0.0	0.0	0.0	0.0	0.0	0.0468814269279	0.0	0.104529549502	0.0	0.0	0.0
LINC00440	0.0	0.0	0.0	0.0	0.0	0.0	0.0	0.0	0.0	0.0	0.0	0.0	0.0	0.0	0.0	0.0	0.0213519120157	0.0	0.0	0.0	0.0	0.0	0.0	0.0	0.0	0.0	0.0	0.0	0.0	0.0	0.0	0.0	0.0	0.0	0.0	0.0	0.0	0.0	0.0180899310035	0.0	0.0	0.0	0.0	0.0	0.0	0.0	0.0	0.0	0.0143074660273
LINC02010	0.0	0.0	0.0	0.0	0.0	0.0	0.0	0.0	0.0	0.0	0.0400043142307	0.0	0.0	0.0	0.0	0.0	0.0	0.0	0.0	0.0	0.0	0.0	0.0	0.0	0.0	0.0	0.0	0.0	0.0	0.0	0.0	0.0	0.0	0.0	0.0	0.0	0.0	0.0	0.161328164396	0.0	0.0	0.0	0.0376746599192	0.0	0.0	0.0	0.0	0.0	0.0
AL133243.1	0.0	0.0	0.0	0.19606534428	0.0355192771017	0.0	0.106702665426	0.0	0.0381004056075	0.12982192618	0.0413815119337	0.0930716720181	0.0463467471638	0.0354639949878	0.0	0.0395738474064	0.0428205011463	0.0694937361923	0.16645683318	0.0339824462922	0.0	0.045414904308	0.0685314313662	0.0321620344228	0.200577724389	0.04970636687	0.165210960103	0.0	0.0396599092945	0.0573330800399	0.290173201898	0.118721390898	0.0	0.187592815104	0.0446520490024	0.162553178064	0.0	0.0735599523695	0.036278714089	0.108700791819	0.123190534285	0.0621923887257	0.42868822049	0.0719873276872	0.0	0.240760683688	0.0454863163439	0.127389832396	0.028693114929
AC026954.3	0.0	0.0	0.0	0.0	0.0	0.0	0.0	0.0	0.0	0.0	0.0	0.0	0.0	0.0	0.0	0.0	0.0	0.0	0.0	0.0	0.0	0.0	0.0	0.0	0.0	0.0	0.0	0.0	0.0	0.0	0.0	0.0	0.0	0.0	0.0	0.0	0.0	0.0	0.0	0.0	0.0	0.0	0.0	0.0	0.0	0.0	0.0	0.0	0.0
AC008474.1	0.0605941599461	0.0	0.0	0.125235455509	0.0680631173782	0.0	0.1817483446	0.043387786693	0.0486727694672	0.19348678003	0.0528643398525	0.0594489213937	0.118414725738	0.0	0.0660362174786	0.0505550720794	0.136756574342	0.0	0.0265808032042	0.0217060651709	0.215747332336	0.0290084729088	0.240757018045	0.164346312024	0.0768706252631	0.0317496165348	0.158291129313	0.0470152291372	0.0	0.347900731761	0.0231682792091	0.0379162557317	0.0833067942879	0.0	0.114084816299	0.0207659557318	0.0	0.0234929690814	0.139036747189	0.0	0.0524580983692	0.0	0.0995715619226	0.0689721516584	0.067945814341	0.0512614370157	0.0290540868794	0.16273884348	0.0
BX324167.1	0.0	0.0	0.0	0.0148571254672	0.0322982743335	0.101173911844	0.0	0.0308834804659	0.0	0.0196748757688	0.0	0.0634737241465	0.147503560539	0.0483720080703	0.0940093232677	0.0179925815537	0.0	0.0157979549356	0.0	0.0154504041527	0.0	0.0	0.0	0.0292454772639	0.0	0.0	0.0938931854001	0.0	0.0	0.0	0.0164912099215	0.0269888379308	0.0	0.0	0.0203014284905	0.0	0.0	0.0334446491518	0.0	0.0	0.0	0.113105164093	0.0	0.0163648210767	0.0	0.0912198863664	0.0206807351328	0.115837710949	0.0130455652969
SKAP1-AS1	0.555931572257	0.0	0.0895868471062	0.121863030579	0.340612805744	0.254039298298	0.0568459614932	0.253316466413	0.101490163409	0.345813864496	0.529105095816	0.297504209246	0.320986641929	0.434550087056	0.0550782425258	0.210830104087	0.410628037194	0.0185114319115	0.0443400297991	0.380187892579	0.231359740664	0.169363878948	0.109530584629	0.0171343589501	0.170972802623	1.13868821223	0.572106075815	0.137247513879	0.0845154398939	0.580340958657	1.42995833337	0.252995802437	0.764312553707	0.149910415563	0.356826417792	0.173200766147	0.364453523957	0.352702304374	0.38655049073	0.0289552327553	0.175013044341	0.298197566903	2.86518256458	0.0383513274141	0.188903210176	0.299286206506	0.484657693796	0.271468289123	0.0611451532112
AC009652.1	0.0	0.0	0.0	0.0	0.0802472556743	0.0179552467007	0.0	0.0	0.0	0.024441782398	0.0233728909996	0.0	0.0	0.0	0.029196568376	0.0447037905887	0.0483713068505	0.0	0.211538892167	0.038387578219	0.0817613898335	0.0	0.0580613515741	0.254318309232	0.0679735621539	0.140374461994	0.419911190261	0.0207868258454	0.0224005043237	0.0161912864928	0.0819470616472	0.0335278002072	0.0	0.0	0.15132083273	0.0183624886332	0.0551983181125	0.0830955017507	0.0204907551799	0.0	0.0927731184121	0.456653372773	0.0	0.0203297545783	0.0	0.067992600486	0.0770740360272	0.071951664594	0.0324125927902
AC090772.1	1.02723235648	0.107090071011	0.0	0.141538295871	0.0256411349492	0.0229487176767	0.410815784835	0.17162565328	0.110017739269	0.187435207029	0.328603485296	0.470314839665	0.468403811572	0.358417180113	0.0746326481563	0.0285681028614	0.278206569578	0.200668303324	0.0901230783195	0.392507308653	0.313499293563	0.26227779056	0.346306759685	0.441133702911	0.0289591507401	0.251178918976	0.447242687852	0.106271109647	0.0572604607565	0.206941886535	0.157105609312	0.128556299019	0.376605862935	0.236988556359	0.128936094161	0.0	0.0352746648293	0.265512254115	0.602355454046	0.196175985236	0.20750437136	0.0897925612372	0.0844001552983	0.181885141553	0.102387775457	0.463476187929	0.328362757039	0.321866617947	0.0207133729074
AC022382.1	1.24001620175	0.0807956339322	0.427403916403	0.0711903928635	1.23810051612	0.24239583046	0.348689067374	0.221975015849	0.0415022275368	0.377101785569	0.18030515914	0.963125605973	0.656303044659	0.154521692447	2.36492203845	0.689715626226	0.233218800886	0.0	0.181319050428	0.481215712673	0.210243573858	0.742047097176	0.298601236667	0.38537009103	0.262183739737	0.270722176703	0.584876300721	0.120266635248	0.216004863122	0.343486577739	0.39510190437	0.323303787712	0.710339183437	0.153256630196	1.45916517276	0.106240112806	0.37258864726	0.320511221039	0.632286159838	0.29601554915	0.49202886015	0.135490561152	0.551866491638	0.274451686807	0.424863559317	0.305966702187	0.396380756712	0.485673736009	0.187530001143
AP003119.1	0.0	0.0504597267681	0.0	0.0	0.120818358915	0.064879181387	0.0	0.069315618332	0.0	0.0294391728511	0.0	0.0	0.126118285962	0.0482521270094	0.984651555044	0.0	0.029130675501	0.307296651304	0.0283100376134	0.138709018695	0.0	0.0	0.0	0.0	0.0545810015808	0.0	0.0	0.0	0.0	0.0	0.0246755092692	0.0403829266436	0.0	0.0319047259888	0.0911300182242	0.0	0.0	0.0	0.0	0.0	0.0	0.0	0.0	0.048972791698	0.0	0.0	0.0	0.0	0.0195198514201
AL021578.1	0.195884082647	0.344606483795	0.173614002714	0.236163334295	1.04513844696	0.180514807451	0.257049580462	0.280521317631	0.609713966182	0.625488998349	0.982650401856	0.384363689237	0.191400953026	1.94056579626	0.186792149723	0.735437254481	0.309467204335	0.466362759948	0.365195492259	0.631527097808	0.17436279468	0.140664499098	0.123820541016	1.39462565063	0.538419640418	0.564507286371	2.30270057509	0.265977551579	0.327571831916	0.340359568248	0.580448721568	0.122572719516	0.0	0.0484195841523	1.91317340563	0.805566779192	0.151347715671	0.588583370652	0.618017360744	0.280567629096	1.18707719356	0.160524783312	0.905307730668	0.185806501647	0.128129130852	1.387854604	0.187847580049	0.854895377348	0.236991369569
AC010542.2	0.0	0.0	0.0	0.0	0.0	0.0	0.0	0.0	0.0	0.0	0.0	0.0	0.0	0.0	0.0	0.0	0.0	0.0	0.0	0.0	0.0	0.0	0.0	0.0	0.0	0.0	0.0	0.0	0.0	0.0	0.0	0.0	0.0	0.0	0.0	0.0	0.0	0.0	0.0	0.0	0.0	0.0	0.0	0.0	0.0	0.0	0.0	0.0	0.0
AC102941.1	0.0	0.0883127293468	0.0	0.0155627664295	0.0253742135704	0.0	0.00846956745735	0.0323502950879	0.0	0.0824373454466	0.0295620690327	0.188383846225	0.0	0.0675592565545	0.0	0.0188471413803	0.0	0.0	0.0	0.27513179028	0.0114902148367	0.0108144794904	0.00815956534808	0.122537978907	0.028657689184	0.0236727784963	0.0196705307084	0.0175274731917	0.198325349927	0.0614362933154	0.0950095405695	0.0	0.0	0.033503075957	0.0425312945605	0.0	0.0	0.0	0.112305869639	0.0647112716425	0.0195565975052	0.0	0.0	0.0257131053352	0.0	0.0477761929245	0.108314845686	0.0910045777298	0.0
AP000781.1	0.0	0.0	0.593692899955	0.153826186509	0.501609855405	0.224469450715	0.41857637241	0.239818666641	0.582899452992	0.356488504686	0.779196571974	0.328593877414	1.79992286895	0.542564913672	0.48667205936	0.558869253405	0.352752810086	0.531593563992	0.685630878791	0.479906444101	0.170358137016	0.801697185373	0.685534671962	0.567747810229	0.424889404589	0.233987527645	0.583284997405	0.216557285335	0.326716037339	0.472306595055	0.725666262946	0.558868541074	0.153488080794	0.331152590006	0.893328131488	0.382601049335	0.74757336299	0.822404998035	0.597723893866	0.319811011301	0.483255472115	0.292764170722	0.183454999941	0.931900261314	0.166915119474	0.188892626431	0.428244161592	1.12438935668	0.371442060142
AC005908.2	0.196530869712	0.0	0.0	0.0225660113228	0.122642032257	0.0	0.0	0.0	0.0	0.0	0.0	0.160680339427	0.0	0.024490230501	0.0	0.0	0.0	0.0	0.0	0.0	0.0333216230265	0.0	0.0236627395094	0.0222100086769	0.0	0.0343255288197	0.0	0.0	0.0	0.0	0.0	0.0	0.0	0.0323863067585	0.0	0.0	0.0674877549753	0.0	0.0	0.0	0.0	0.0	0.0	0.0497120036481	0.0	0.0554203837924	0.219879136742	0.0	0.0
LINC01065	0.0	0.0	0.0	0.0	0.0	0.0	0.0	0.0	0.0	0.0	0.0	0.0	0.0	0.0	0.0	0.0	0.0	0.0	0.0	0.0	0.0	0.0	0.0	0.0	0.0	0.0	0.0	0.0	0.0	0.0	0.0	0.0	0.0	0.0	0.0283234834226	0.0	0.0	0.0	0.0920485917268	0.0	0.0	0.0	0.0	0.0	0.0	0.0254530358839	0.0	0.0	0.0
LINC00572	0.0	0.0	0.0	0.0	0.0226087920335	0.0	0.0	0.0	0.0	0.0	0.0	0.0	0.0	0.0	0.0	0.0	0.0	0.0	0.0	0.0	0.0921415314994	0.0	0.0	0.0409436681695	0.0	0.0	0.0	0.0	0.0	0.0182468759084	0.0	0.0	0.0	0.0	0.0	0.0	0.0	0.0	0.0461843803707	0.0	0.0261378177092	0.0	0.0248063065138	0.0	0.0	0.0	0.0	0.0	0.0182637914157
PDE6B-AS1	1.1066867929	2.57282416459	0.0	0.3354692206	0.0939230523277	0.341187841259	0.0221295795698	0.0581116063591	0.029631849665	0.161546366279	0.263906063781	2.21497130883	0.093717731834	0.733666106254	0.0160810678348	0.184666742254	0.579468932215	0.145927985774	0.071202211048	0.0687158858726	0.225165238471	0.0988975646725	0.154567065984	1.22565644993	0.268312131443	2.01795597179	1.54187534376	0.0343472923446	0.0123378893343	0.0802614388659	3.50362868501	0.110799904127	0.405735598189	0.102127665171	1.20850874996	0.0404552235761	0.0912074206637	0.125861609962	0.0338580774074	2.4939278565	0.261878050358	0.193475684434	0.327342038781	0.0447893955521	0.0441229087603	0.405701704558	0.898552892605	0.733154743011	0.352585093522
PRKAR1B-AS1	0.142491601843	0.297098035581	0.196453783736	1.58702960616	0.497950139177	0.318331049578	0.249313478177	1.03730048446	1.43071974545	0.671664192629	0.414381213892	0.978589426992	0.48730656457	0.159806292052	0.750563492368	0.198139919983	0.621746647287	0.382738415746	0.416711360766	0.187159136488	0.773098121107	0.363816251201	0.600470339125	0.20933920627	0.88374929509	0.771502651856	1.1166995265	0.51594551045	0.317713308931	1.34917051005	0.853549832259	0.416093301614	1.11011146807	0.540067140062	0.625983855234	0.602269531422	0.391447443359	1.04966328751	0.781059373917	0.353760853266	1.3158299476	0.467081004247	0.878061807173	0.955136923718	1.13621017032	1.26572271876	0.569356764086	0.733493576682	0.344788401555
AL034376.1	0.0	0.0	0.0	0.0	0.0	0.0	0.0227185430749	0.0	0.0	0.0	0.0528643398525	0.0297244606969	0.0296036814345	0.0453047894085	0.0660362174786	0.0	0.0	0.0	0.0	0.0217060651709	0.0	0.0580169458176	0.0	0.0	0.0	0.0	0.0	0.0	0.0253325075075	0.0	0.0695048376274	0.0	0.0	0.0	0.0	0.0	0.0	0.0234929690814	0.0231727911982	0.0	0.0262290491846	0.0	0.0	0.0	0.0	0.0	0.0	0.0	0.0
LINC01691	1.46706142179	0.573535204251	0.0	0.112300338038	0.244132496136	0.0	0.0916741209996	0.0	0.0	0.074358098563	0.106659389914	0.119944478728	0.358371326661	0.396097859512	0.0	0.238000462571	0.110368333941	0.179117658073	0.107259156591	0.145980931255	0.290195355465	0.0390184389125	0.441593378169	0.193425192937	0.0344654681344	0.213527350639	0.0	0.0316193970606	0.0	0.172402994205	0.124651868421	0.25500017059	0.672321029957	0.201464114812	0.0383630280161	0.0	0.0	0.126398791395	0.529873612822	0.233477052851	0.0352799182694	0.0	0.569205742188	0.216468936073	0.426495557624	0.172375606866	0.0390797929152	0.0	0.19721464909
AC013286.1	0.0	0.0	0.0	0.0	0.0341208803654	0.0305380573808	0.0341672576954	0.0	0.0	0.0831405511492	0.0397523185505	0.0	0.0	0.0	0.0	0.038015821918	0.082269309289	0.0	0.0	0.0	0.0	0.0	0.0	0.0	0.0	0.0	0.0	0.0	0.0	0.0	0.0	0.0	0.0	0.0	0.0428940943172	0.0	0.0938806040339	0.0	0.0	0.0	0.03944683775	0.0	0.0	0.0	0.0	0.0	0.0436955164879	0.0611872423319	0.027563464735
AL136038.3	0.0316792460302	0.0495389288343	0.0374368393929	0.141861147823	0.0948909154689	0.222933391518	0.213794756638	0.11341789131	0.152679727581	0.18786275084	0.0967330598305	0.0932415108356	0.0928626430399	0.106586130921	0.103573227961	0.118938187369	0.214493203735	0.0812239745094	0.194554017613	0.0453926107407	0.145022027223	0.121327408589	0.125870229325	0.128882897066	0.066981247378	0.049797071919	0.0413781099893	0.0983201689621	0.251637782148	0.344626214692	0.266477488787	0.0594690178858	0.130660930092	0.156612614799	0.387690600645	0.271416346586	0.146859758774	0.0859765501691	0.205954524692	0.0544495754641	0.109702519582	0.373835270917	0.32535643808	0.12019781904	0.0592046101237	0.0804000093339	0.258226149902	0.212703825989	0.191636497519
AC023983.2	0.247120666542	0.579658355898	0.0365042490878	0.574590074785	0.0693953136258	0.227731314026	0.324284968945	0.132711041504	0.322565355659	0.0845459519248	0.673738139135	2.42450049528	1.66007121069	0.623585762401	0.942602378316	0.0515445841664	0.334639930667	0.0226287432797	0.108404272142	0.929498513174	1.00557780521	0.384491307291	0.200838554199	0.85876065578	0.104500280607	0.258968402483	0.430371611371	0.167774096147	0.232455055545	0.354710176688	0.283461010395	0.038658388851	0.424686771592	0.21379572611	0.785145103632	0.0211724068226	0.509160286647	0.359291938175	0.874174993227	0.566327257022	0.213939433207	0.0	0.532982475362	0.11720356732	0.115459524369	0.104529549502	0.0296227611777	0.497772370002	0.112117580755
AC004870.2	0.33884632709	0.158962912824	0.306996697273	0.0233441496443	1.15029768186	4.55710469549	0.0508174047441	0.194101770528	0.417344455959	0.329749381786	1.45839540561	4.78716597467	4.62424142131	0.802266171585	1.57558891827	2.31819838978	0.958488302823	0.165482807068	0.099094341158	0.0728290033094	1.24094320237	0.25954750777	3.26382613923	1.90699729674	0.105078193675	7.50427078333	2.78338009524	0.166510995321	0.160549092798	0.075088802941	1.4337803395	0.409924802533	3.22994045882	0.435539987441	1.39289989686	0.131607791011	0.127994018057	0.902102499813	0.302361956721	1.98016491226	7.07948829689	2.16220721142	0.241284503826	0.0685682808939	0.329296272626	0.888637188395	10.1707640099	0.728036621838	2.05660748163
AL354793.1	0.535659172707	0.0380748008432	0.0	0.0670966956582	0.0911644840059	0.0	0.0912883953853	0.0	0.0	0.133281416499	0.191179102819	0.167215724902	0.0713726905832	0.345885864159	0.0	0.06094261494	0.0219807902098	0.0713456029351	0.0	0.139552037508	0.222923060079	0.163187917023	0.0	0.280662241485	0.0	0.102061880922	0.0636050610775	0.0	0.0203583826112	0.132437002561	0.111714647856	0.060942537263	0.0	0.0722219182973	0.206288708855	0.0166884889682	0.0250831066879	0.018880043876	0.0372454680409	0.167396170291	0.0421577704986	0.0	0.0	0.0	0.0364029468138	0.0205980388569	0.210142953769	0.0326961280904	0.0147288640449
DPH6-DT	1.04320108939	1.20576005492	0.0401999764611	0.132801934695	0.0679297474552	0.478775304579	0.0595193182715	0.0568348832219	0.100190877189	0.38276693323	0.079141127983	1.1792320665	0.509662857772	0.542592174131	0.580803844845	0.122986522508	0.133076384359	0.0913722344579	1.36291288852	0.536172418442	0.484480292991	0.0868548921058	0.319470166989	0.415186445677	0.306879987987	0.261421075139	0.345583344043	0.422307923641	0.322356571692	0.157619159953	0.0346843213242	0.510866442347	0.717113156055	1.02024270082	0.0426979750094	0.124351588602	0.245309834381	1.69697188618	0.286201377379	1.00045908395	0.373031559076	1.48676775138	0.270179726399	0.292557252038	0.339063371368	0.259002512106	0.478453062314	0.213176192422	0.665357913919
AP003071.2	0.0	0.0	0.0	0.0362423818214	0.039394107331	0.0	0.0131492173555	0.0251123250253	0.0	0.0639930302785	0.0305972391268	0.0	0.0685370079271	0.0131109314803	0.0	0.0146303314654	0.0	0.0256916236832	0.015384646703	0.125632074171	0.1962273356	0.0335795050035	0.0126679312525	0.0	0.0	0.0183762932065	0.0458084934831	0.0408177671146	0.0	0.0211958659541	0.0268190383573	0.0	0.0482169627545	0.0	0.0825386360347	0.0	0.0722596164382	0.013597445741	0.0938849146425	0.0200931766696	0.0	0.0	0.0	0.0133067484513	0.0	0.014834749197	0.0672646132601	0.164834722524	0.0106077576404
LINC01867	0.0	0.0	0.0	0.0	0.0	0.0	0.0	0.0	0.0	0.0	0.0	0.0	0.0	0.0	0.0	0.0	0.0	0.0	0.0	0.0	0.0	0.0	0.0	0.0	0.0	0.0	0.0	0.0	0.0	0.0	0.0	0.0	0.0	0.0	0.0	0.0	0.0	0.0	0.0	0.0	0.0	0.0	0.0	0.0	0.0	0.0	0.0	0.0	0.0
AC091133.3	0.0811225552549	0.0	0.0	0.0	0.151869806299	0.0	0.0	0.0	0.0	0.0	0.0	0.0	0.0	0.0303266873026	0.0	0.0	0.109852594062	0.0	0.0	0.0	0.0	0.0	0.0	0.0	0.0	0.0	0.0	0.0	0.0	0.0	0.0	0.0	0.0	0.0	0.0381837615301	0.0	0.0	0.0	1.89242656718	0.0	0.0	0.0	0.0	0.0	0.0	0.0	0.0	0.0	0.0
LINC00885	0.170943152539	1.06926038079	0.179565759189	0.863631374257	0.903176716763	0.222770785105	0.0142425877264	0.0408006593683	0.961180692011	0.485198796313	0.149136433599	0.0838561508828	0.463974547646	0.113608946744	5.82691950831	0.0	0.25720410426	0.250451167415	1.37477135609	0.659980748504	0.135255165676	1.90951288026	0.0754670521554	0.180304446808	0.481913219647	1.16440155476	0.190200473488	0.169478584464	0.754362716723	0.556739334676	10.9006626938	0.0	3.31636691856	0.957770100308	1.99366024917	0.826673612997	1.61427904064	0.103096607205	0.181592031682	0.108819720475	0.0739951896307	0.186781298744	0.0234085769892	1.88092490827	0.397564786757	0.273160644403	0.109286598131	0.930963222635	0.465337026907
AC034195.1	0.0	0.0812186477224	0.0	0.00894538967919	0.0194466049652	0.0	0.0	0.0185947657256	0.0104298791715	0.0355383881689	0.0	0.0254781091687	0.07612375226	0.00970816915896	0.0	0.0433329189252	0.0117219920864	0.0	0.0227835456036	0.0	0.0	0.0372966080256	0.0	0.00880426671559	0.0	0.0272139570298	0.0	0.0	0.0217135778635	0.0470843095616	0.0198585250364	0.0	0.0357029118377	0.0385147552326	0.0244467463498	0.0	0.0	0.0100684153206	0.00993119622781	0.0	0.0112410210791	0.0340499839546	0.0106683816346	0.0	0.0291196347176	0.0	0.0124517515197	0.0697452186341	0.0157093194675
AC104063.1	0.0	0.0	0.0	0.0	0.0	0.0	0.0927188403272	0.0	0.0	0.0	0.064724928922	0.0	0.0241636886922	0.0	0.0	0.0412650374665	0.0	0.0	0.0	0.0	0.0	0.0	0.0357300625071	0.0	0.0209149422012	0.0	0.0	0.0	0.0	0.0	0.0756434415205	0.0	0.0	0.0	0.0	0.0	0.0	0.0	0.0	0.0	0.0	0.0	0.0	0.0	0.0	0.0209208001496	0.0	0.0	0.0
LINC01559	0.0	0.0	0.0934168944528	0.111945226926	0.463700433623	0.821190225529	0.0164656276018	0.00628919852646	0.0493869158444	0.208345636146	0.0383142761643	0.12064235958	0.424823687511	0.0426859823304	0.0765772883688	0.0842733740115	0.182374388388	0.00321713982373	0.0192648624285	0.390149087408	0.0714817513951	0.0378438388036	0.456853093691	0.226313976601	0.126283288757	0.0046022085187	0.0152965371611	0.0988176147954	0.0	0.0212333997416	0.204857288944	0.0494647434375	0.0120755864222	0.538433615018	0.0578793572194	0.0571917429932	0.0135726701759	0.030648429434	0.0268717619157	0.0553540839696	0.0304158769193	0.0518243684449	0.256189593581	0.119972809209	0.128036521889	0.018576273343	0.821239159491	0.235895161431	0.286916632157
PTCSC2	0.0	0.0	0.0	0.351764294149	0.0	0.228137252197	0.0	0.0	0.0	0.0	0.0	0.0	0.0831515169703	0.127253158486	0.0927420407236	0.0	0.0	0.0623399692313	0.0	0.0609685065831	0.0	0.0	0.0	0.115404947046	0.0719720069865	0.356716279891	0.0	0.0	0.142309086292	0.0	0.0650756077786	0.0	0.0	0.0	0.400555145462	0.0583279050702	0.0876679170023	0.0	0.0	0.0	0.0	0.0	0.0	0.129153734968	0.0	0.0719921652205	0.0816078028524	0.0	0.205915295373
AC010181.2	0.0	0.0	0.0	0.0	0.0	0.0	0.0	0.0	0.0	0.0	0.0314224758667	0.0	0.0	0.0	0.0	0.0	0.0	0.0791536538787	0.0315991706141	0.0	0.0	0.0	0.0	0.0	0.0	0.0	0.0	0.0	0.0	0.0	0.0	0.0	0.0	0.0	0.0	0.0	0.0	0.0	0.0	0.0	0.0	0.0	0.0	0.0	0.0	0.0	0.0	0.0	0.0
AL162171.2	0.230190852922	0.05999410608	0.0680068110077	0.185016358028	0.186741127569	0.0128563534387	0.186994947365	0.219767529503	0.138677056432	0.647531684834	0.184090571321	0.395220370791	0.318640288235	0.516324417634	0.0418107763704	0.0800222549765	0.138539698736	0.07026162278	0.0841480676022	0.467268023934	0.214657527342	0.018366690582	0.291012475956	0.312167193779	0.0486705726804	0.221124677369	0.551220435393	0.0595353067306	0.0	0.243459697893	0.733448839052	0.192053167154	0.0	0.0568996991668	0.361163534472	0.0525917906489	0.0	0.16362009295	0.234749336691	0.0879215244327	0.232496610562	0.0	0.173370042762	0.422140053078	0.0716997267355	0.373245568193	0.257537994416	0.283354400677	0.0696243982145
AL132796.2	0.0	0.0	0.0	0.0	0.0	0.0	0.021098420068	0.0	0.0075336296339	0.0	0.0	0.0	0.0	0.0	0.0	0.00782497468976	0.00846693863833	0.0	0.0	0.0	0.0	0.00897993245637	0.0	0.0	0.0	0.0	0.0	0.00727707355365	0.0	0.0	0.0573762246865	0.0	0.0	0.00927322667854	0.0	0.0	0.0	0.00727253986149	0.0	0.0	0.0	0.0122973604936	0.00770590288785	0.0	0.0	0.0	0.0	0.0	0.0
AC005162.2	0.190694110766	0.0607446425983	0.0166927485658	0.148405033781	0.290888139975	0.182240640639	0.0	0.0151716040125	0.00283660464857	0.170754388665	0.19101490415	0.0346462896243	0.0828132276417	0.282514436882	0.123152978406	0.0383019458828	0.0956405823	0.0413908990177	0.0898480892685	0.0151801163665	0.517312097108	0.0371929220391	0.104595469801	0.332833876978	0.0179197999494	0.0962176133309	0.267526820158	0.016440028252	0.0472433744566	0.0277451988232	0.0270045239765	0.0530333959339	0.330142995589	0.0349160752278	0.046541313891	0.0145226517099	0.0509315644749	0.136914882868	0.116142067196	0.0930678667141	0.223176342218	0.0185210856579	0.661535147265	0.801247072632	0.116154724109	0.152360961545	0.067729828242	0.042679221716	0.11321990305
CAMTA1-AS1	0.0	0.225601105273	0.0	0.0	0.144044935393	0.35452908167	0.144240722238	0.0344337974724	0.0386281120564	0.0	0.209773315343	0.0	0.140966006609	0.0359551860541	0.0	0.0	0.0	0.0	0.0421905823712	0.10335935188	0.0489209423935	0.0	0.138961240332	0.0326074919633	0.0	0.151184462114	0.125624400411	0.0373126402986	0.0402092155174	0.145317917553	0.0	0.421280060221	0.0	0.0	0.0	0.0	0.0990817455317	0.0372893941374	0.0	0.0	0.083264516248	0.0	0.0395114300427	0.0364921910436	0.0	0.0813651063988	0.0	0.0	0.116362105973
AC025271.3	0.0	0.0	0.0804525019111	0.0	0.0	0.0	0.102099805349	0.194989817844	0.0	0.0621108823291	0.0	0.0667926116836	0.133042427153	0.101802526788	0.0	0.0	0.0	0.0	0.0	0.0	0.0	0.0651837450068	0.0491813801569	0.0	0.0	0.0	0.118563159603	0.0	0.0	0.0	0.728846807121	0.0	0.0	0.0	0.0	0.0	0.0	0.0	0.0	0.0	0.0	0.0	0.0559357891977	0.0	0.0	0.0575937321764	0.0	0.182841877086	0.0
LINC01766	1.05504140923	0.0	0.0	0.462540895069	0.359117553018	0.0	0.035960566801	0.0343386764849	0.0	0.0	0.167355064837	0.0941000882835	0.093717731834	0.286846898686	0.209053881852	0.280077892418	0.0865873117103	0.0	0.294518236608	0.0	0.195143206675	0.0	0.0	0.0	0.0	0.201022433971	0.0	0.0744191334133	0.0	0.0	2.82377803035	0.0	0.0	0.142249247917	0.135436325427	0.0	0.0	0.0743727695228	0.110038751574	0.0	0.0	0.0628795974409	0.0	0.0727827677721	0.107549590103	0.0	0.0919778551485	0.0	0.870304977682
ASH1L-IT1	0.0	0.181790176347	0.0915865535148	0.0800891919715	0.203125865926	0.0779129455049	0.0871722668434	0.194228138868	0.0311266706526	0.388886216369	0.27045773871	0.114054348076	0.0757272743837	0.115891269335	0.0	0.193982519876	0.139931280532	0.1135478011	0.203983931732	0.277624449619	0.275944690688	0.29681883887	0.0839815978125	0.367853268711	0.0327729674671	0.324866612043	0.303685771528	0.0901999764362	0.162003647341	0.117097696957	0.0	0.290973408941	0.0	0.0383141575491	0.218874775913	0.106240112806	0.0798404244128	0.0901437809171	0.0889152412272	0.0888046647451	0.234831955981	0.0	0.191030708644	0.176433227233	0.0	0.163910733315	0.185803479709	0.416291773722	0.0703237504288
LINC02365	0.0547641224749	0.0	0.0161793280657	0.113185987392	0.0205048192732	0.0	0.359322067325	0.0196066260056	0.0	0.0249815062996	0.0477780232421	0.0	7.45137268951	0.644896527152	0.283492231739	0.0114227351347	0.12359860741	0.0100294587722	0.0	0.0196176267239	0.0139278077319	0.0	0.257155008234	0.0464168162411	0.0115790926067	0.172169056225	0.0	0.0212458409271	0.0	0.0	0.0	0.0	0.0	0.02707372647	0.103108201482	0.0281519541821	0.0141043021045	0.0	1.21470748057	0.015687890302	0.0118527170211	0.0359028616303	0.0449956663893	0.0	0.0204694803456	0.0	0.0	0.0183851256533	0.14079539518
AP005329.2	0.548939978642	0.613152636956	0.278017680235	0.405194330923	0.220215506819	1.07086672926	0.926162265909	1.4388894308	0.779520099821	0.581303147716	0.607193658447	0.721292319846	0.402282437833	0.886820147956	0.256389063457	1.75018747841	1.2654654935	0.481119536676	0.619208140594	0.772520207636	0.129636353841	0.366037461374	0.71522667755	1.01029830548	0.281873427701	0.616347722453	0.290215300327	0.357472370382	1.032725227	0.556885173826	2.02392121764	1.0059475956	0.6738395416	0.319839923888	1.49492337067	0.369530827153	1.36328313622	0.334446491518	1.23708161707	1.35909747784	0.381883700296	0.989670185809	0.314105829233	0.364489196708	0.329753966268	0.505855733486	0.22560801963	0.5660251785	1.58325724285
LINC01139	19.9919332983	6.14656596254	14.5756692792	6.10060444037	2.07222744158	0.143828885738	11.7811683332	3.01666501695	15.2784361703	4.38978864503	22.1912598205	9.07566882697	19.9979127814	25.3769457433	9.41660564433	45.4498814386	7.63731637036	0.0330965614136	6.20330575649	1.43230373175	30.2307552354	7.18081438162	6.01359966154	18.2428416098	3.58221114799	26.1347474599	5.59626598654	6.60785739326	1.74715189221	10.1233358874	0.10364677153	23.846315237	5.43499596436	8.77780590074	13.8758348504	4.0643582518	22.8411143132	15.1343021328	17.6233826203	7.77829485143	13.5820569674	10.944322803	17.7808118973	47.6378131511	101.220608109	6.62178033933	8.5460413246	7.28036621838	10.7544856349
AC011773.1	0.0	0.0	0.131508897355	0.178888679503	0.500002131509	0.149166664898	1.08481043183	0.770272277219	0.536336478937	0.270739743486	0.388349573532	0.436720922546	0.471191929499	1.3589984746	0.768094337275	0.309487780999	0.502317417293	0.108695330967	0.683433343923	0.584672345181	0.452832312924	0.248617488968	0.401963203205	0.628809006343	0.376468959622	2.29350274827	0.193805164736	0.460508141805	0.651337741106	0.156930930622	0.850988717105	0.510654187771	0.101997421211	0.110030401167	4.01582209938	0.305099811136	0.496784863013	0.172582965175	0.595808112155	0.425047968011	0.353251489338	0.389101098694	2.1639262039	0.647424491956	0.249570202675	0.21966840157	0.177863160063	0.498126908727	0.78538205607
AC068473.5	1.22325922605	2.97415279502	0.623778688804	1.54117580226	1.55599118917	4.63266162462	1.85967502599	1.48783253866	2.69876647172	2.05622392537	3.42823457986	3.97032433301	4.03605905634	4.24725841131	2.32839814597	1.67768665839	3.23732908473	1.28278326648	0.566009468229	1.83682338559	3.43492541613	2.13388678755	4.87849858284	2.22700357273	0.467679103314	7.99874279922	1.79475555065	0.845116896339	1.45715713068	2.10142893998	7.31045307383	2.04467800878	1.52050981968	1.54085044414	3.07607793176	2.80244189457	3.47845308523	1.20191707889	1.77510067171	4.09941533472	1.18957346041	2.06531558081	2.29236850373	1.20801128556	5.63701036931	0.921444122417	0.988273643423	1.8451851592	3.33499299331
AC011603.1	0.0	0.0	0.0	0.0	0.0	0.0	0.0310315260595	0.0	0.0	0.0	0.0180520063978	0.0	0.0	0.0773529330485	0.0	0.0	0.0	0.0	0.0181535163719	0.0148242852717	0.0210494162146	0.0	0.0149478569011	0.0420904812827	0.0	0.0216835879314	0.0180176434439	0.0321093281235	0.0	0.0	0.0	0.0	0.0	0.0409171456066	0.0194787245946	0.0	0.0	0.0	0.0158259944655	0.0	0.0	0.0	0.0	0.0	0.0	0.0	0.0	0.0	0.0500676045961
ST3GAL5-AS1	0.133028558043	0.0	0.0786030191085	0.0916474023071	0.0	0.0297190290219	0.349134391853	0.0158756077746	0.0712375399865	0.161821455877	0.135401575446	0.304533363615	0.216639967586	0.149193358225	0.14497606366	0.129486841705	0.160125705436	0.113692817449	0.116711112919	0.0	0.22554866161	0.0636852681101	0.320338491443	0.075167973172	0.112507964944	0.0464687874187	0.0965313081061	0.0688115614192	0.0185383484059	0.0803981122399	0.0339091289574	0.0554942899981	0.0	0.0438435314993	0.0834873559891	0.10637579622	0.0685220500707	0.240690418864	0.135662930846	0.330267156753	0.364694327551	0.116283086966	0.273249544931	0.0336492489572	0.580099321672	0.225078953333	0.21261803042	0.178638615544	0.36212689876
AC083973.1	0.0	0.0	0.0465729579735	0.0135754665165	0.0368900551057	0.00660329163568	0.0147760785266	0.0634934211055	0.182025660842	0.0988768586453	0.0171914113141	0.0386654165251	0.0770166150372	0.0441991674195	0.0214748879769	0.0246606608696	0.00889461034027	0.0144351347596	0.0777963689693	0.028235131312	0.0200459253167	0.0283005476335	0.0142352462429	0.026722598408	0.024998222631	0.0722745243592	0.0772140894692	0.00764464423826	0.0	0.0238182829678	0.00753429284157	0.0246606294373	0.0541825120624	0.0	0.0185501134334	0.0337653025945	0.0304499234991	0.0229196446373	0.0376788006714	0.0677374968317	0.264419183125	0.0645925490171	0.016190268156	0.0672889493194	0.0294611817006	0.00833507474744	0.00944834947894	0.0529224502348	0.0834412717914
AC022973.4	0.0	0.0	0.131790500989	0.153661490378	0.417560666571	0.0	0.250876930701	0.0266179890525	0.0597205501172	0.576553907702	0.1297270524	0.0729426808536	0.145292586398	0.222352413971	0.0405125830998	0.0	0.167797681152	0.136160104103	0.0	0.426126778345	0.151267325088	0.569485395349	0.187984504454	0.352887075765	0.031439591917	0.155824670445	0.420810357692	0.288433900381	0.0310824985049	0.0898668406621	0.198989224642	0.139567545188	0.0	0.0	0.489929548369	0.050958854965	0.0	0.0864762609226	0.0284325682154	0.383362321469	0.160912689323	0.146225359359	0.427603356393	0.818065841618	0.0	0.188690385931	0.178244023361	0.39935484931	0.134925225662
AF127577.2	0.0	0.0	0.0	0.159660007296	0.126214130284	0.0988410182457	0.0473946305168	0.0905140841326	0.0169232384131	0.115327245101	0.165425607172	0.0413400873284	0.144102386206	0.110265479562	0.0229604081403	0.0	0.0	0.0	0.0739359234757	0.135847303503	0.0	0.060516462294	0.0608798637864	0.0999989468339	0.0178183124093	0.0662349403195	0.128419441682	0.0490407638876	0.0352318611694	0.0509318138219	0.193331417284	0.131832612465	0.0	0.0416619965582	0.0396666260555	0.0	0.0	0.0816836849734	0.0966845341499	0.0482821478226	0.0182393752218	0.0	0.0692409041039	0.0639499076056	0.015749575897	0.0712932121601	0.12122324113	0.141458369711	0.0127447573593
AC139887.4	0.579479059512	1.81233933805	0.57066447809	0.199610336597	0.940198722949	0.145639775742	0.70610748553	0.432218389692	0.232735718259	2.57729926883	1.70625355047	1.80033492966	1.7694272735	1.7511025731	0.342074954102	0.705063957269	0.653920865906	0.530626720022	1.3557318708	2.19690134708	1.91587746303	0.601068469256	1.01167261825	2.65222718358	0.49009032852	1.74587564525	1.45070847929	0.599493213811	0.282638908519	1.94079253837	2.88034233929	1.35976447016	0.79668639433	0.692319241833	1.8865645961	0.215139922456	0.596970961952	0.786344636873	1.12650705251	4.17764809504	1.69314166871	0.189950605899	1.1902886992	1.09933359945	0.19854541854	1.2664212875	0.879866046887	3.40444454727	0.525814300841
TMCC1-AS1	0.74352691137	0.781006984461	0.208570892365	0.31303445947	1.12762756286	0.588922770436	0.779993483755	0.142509592697	0.558031248905	0.918160869213	0.370204752445	1.22684287716	1.47503560539	0.671031256232	0.540202827732	1.12789317202	1.28822740632	0.244829003107	0.365697345056	1.94244633303	0.985593496137	0.977967673302	0.830115313355	0.791883134373	0.520851279632	1.73543280359	0.326991192936	0.407912792709	0.270027104684	0.878301116484	2.0302238284	0.662636393972	1.12547965625	0.846541490091	2.26598282679	0.785023199971	1.44683352706	0.789110689565	1.19481979069	1.20911114378	1.52795700539	0.615466533464	0.441206695456	0.806435585894	1.04708277116	0.343095692005	1.18116835485	1.69938532418	1.71052673334
AC026356.2	3.57643871107	0.725541193796	0.559718269142	1.19866229409	1.52005102341	0.576567365102	2.01499309609	0.982820337434	0.675497280264	1.45507537528	3.14550180744	0.881952553494	2.40843090913	4.96499879049	0.168546782251	0.50000542614	1.49218479106	1.4445101111	1.00068732063	3.87116069972	3.31379459285	1.29569025431	1.64097672934	1.83516998199	1.82302368699	1.39786702554	3.04692796853	0.862491237193	0.274792823642	2.21405926076	2.4318566212	1.74195216756	0.292362318706	0.81236253868	1.50141271673	0.291509619104	1.77249298563	3.55274910269	2.78719906873	0.819613654128	0.83681766051	0.659045402131	1.51690011853	0.93888149429	0.33238971314	2.16698020703	5.75634905153	3.56953970786	1.06420143188
AP001630.1	0.158903678028	0.62122043481	0.0469459679344	0.71157811448	0.0594968211407	0.0266247136432	0.0893665344298	0.0853359328664	0.159550897624	0.25370234544	0.0693163998524	0.194875468871	0.0	0.20791477153	0.0865875345887	0.0331442291779	1.47039917666	0.0291014959341	0.453090167203	0.455380332922	0.484955428944	0.152145125645	0.0573970340504	0.538732475915	0.0	0.208152520302	0.2421455834	0.0	0.166081542354	0.168063330735	0.364542535108	0.0994325607976	0.109232936217	0.0392785871441	0.486165787536	0.0272285872639	0.0818501376131	0.184825692681	0.334229068472	0.182080044878	0.309526788661	0.0	0.261119015934	0.211020061252	0.0	0.033607326556	0.304768728273	0.693502085285	0.216281740449
AC007278.2	0.0	0.0	0.0	0.0	0.0	0.0	0.0	0.0	0.0	0.0131985624949	0.0	0.0141934299828	0.0	0.0	0.015766146923	0.0	0.0	0.0	0.0	0.0	0.0	0.0	0.0	0.0	0.0	0.0	0.0	0.0	0.0	0.0	0.0	0.0181050121119	0.0	0.0	0.0	0.0	0.0	0.0	0.0	0.0	0.0125243709856	0.0	0.0	0.0	0.0	0.024477336175	0.0	0.0	0.0
AP001625.3	0.0	0.0	0.0	0.399554098031	0.0868600584804	0.0518262800092	0.0869781192558	0.221480639422	0.34163080841	0.0352745545522	0.0	0.0758668863221	0.075558616757	0.028908289901	0.294956868938	0.129033658359	0.0349049073932	0.0566474553371	0.0	0.0	0.0	0.0740394431035	0.111726075189	0.104866856113	0.0326999764482	0.121553654395	0.067335424719	0.0599993904134	0.0646571349745	0.0701021401824	0.384366396056	0.0	0.0	0.0764576506993	0.291183072336	0.0	0.0	0.029981005086	0.384441250859	0.0	0.167363532102	0.050695800164	0.222372792245	0.205380326876	0.115613813266	0.0327091352004	0.0741558653982	0.0	0.0701671273766
AFDN-DT	1.16126834813	3.51697032107	1.85871847133	2.13173332195	1.88781499102	2.78313925574	1.62032650444	1.11043894465	1.80655928299	0.93876312411	2.32121900048	3.82177030865	1.63022034202	3.00041613141	2.25078100865	2.28727455556	1.75168844317	0.274591464811	1.48310078505	6.57158934293	5.42075937677	2.14634452494	1.25306327597	2.65626814188	0.652684330928	2.73427106157	0.953600179747	0.627300993336	1.8989406358	3.20266662985	4.91786451672	2.15236553811	1.07110247067	1.42433935058	6.10946650825	1.85888712196	3.01351969401	2.39935622794	1.43348534544	1.90332233195	1.40620795317	1.27207395602	4.61363693967	1.10989098746	5.69763912323	1.25599201711	1.99465777912	7.18517486499	3.10337539572
AC068789.1	0.0	0.0	0.0	0.0	0.0	0.0	0.0	0.0	0.0	0.0	0.0	0.0	0.0	0.0	0.0	0.0	0.0	0.0	0.0	0.0	0.0	0.0	0.0	0.0	0.0	0.0	0.0	0.0	0.0	0.0	0.0	0.0	0.0	0.0	0.0	0.0	0.0	0.0	0.0	0.0	0.0	0.0	0.0	0.0	0.0	0.0	0.0	0.0	0.0
LINC02166	1.155743256	1.9579213815	0.54062742269	0.646934055537	1.09986599247	7.63294720493	2.18466677811	1.01720589787	1.77935763886	0.549177357625	3.00391896198	1.11027663111	6.58753765512	0.720101091014	0.60353072826	1.12497306025	1.23900318296	0.458600827743	0.675985586063	0.672767598301	0.930787084263	0.59940115034	1.11323179495	1.28978233467	0.692368710761	3.35590364285	0.838657578331	3.82985013218	0.442914826129	0.247383095706	1.39935121082	0.150665842817	1.58895289188	0.618978234579	7.13999268999	0.379576325367	2.2076264925	1.71769120401	2.72558305794	1.54502873032	2.1053450256	0.947118485726	0.178048039124	0.730856086921	0.737980127745	0.427759272961	1.01596621138	1.26100032428	2.21394642127
AC016747.2	0.235659187664	0.276386874447	0.069622357423	0.0405881877865	0.250001065755	0.157941174598	0.736296673187	0.0843705942593	0.09464761393	0.232915808734	1.90177070568	0.443143289054	0.307020985737	0.0734152837417	0.941688413502	0.24576970844	0.177288500221	0.20140605444	0.155064708285	0.323602073402	1.11876218487	0.300848053878	0.766094575521	1.0785923897	0.166089246892	0.205797853783	0.307808202816	0.259035829766	0.114941954313	0.557830114732	13.8010346651	0.0	1.07997269518	0.0582513888529	0.092435802799	0.174983715211	0.0606931733093	0.441609352064	0.585794530438	0.225025394829	0.255021128667	0.102997349654	0.306571152333	0.37255885087	0.161486601731	0.348885108376	0.301321118224	0.685657039072	0.178195928688
LINC01747	0.0124848808519	0.0292851488686	0.0	0.0258036375428	0.00934919483584	0.00418374680405	0.0	0.00893966263038	0.0100285857263	0.028475862988	0.0	0.012248914764	0.00609957190289	0.0046673218862	0.0	0.0156246258368	0.0112709841205	0.0274376563607	0.0	0.0	0.00635039921037	0.00597693454755	0.00901923907947	0.012698278963	0.00527949997312	0.0	0.0	0.0	0.0	0.00377272694977	0.0	0.0078123029609	0.0	0.0123442952765	0.0117530743868	0.0299504668969	0.00643087201311	0.00484051466509	0.0190981795852	0.0	0.00540425932498	0.032739898272	0.00512895585955	0.014211090579	0.00466654100652	0.0158429360356	0.0	0.0335308728205	0.015104897611
MTOR-AS1	0.0	0.0	0.0	0.0	0.017038080497	0.0	0.0341224775411	0.0	0.0	0.0207578964534	0.138950764842	0.0669676906133	0.111159301848	0.0340231249424	0.0247960371004	0.0	0.0616211143626	0.0166675671339	0.0199617303224	0.0326017702305	0.0462921630512	0.0	0.0821838266055	0.0771383001228	0.0	0.0476868421348	0.0594369705743	0.0	0.0	0.110007377691	0.0	0.0569489240741	0.0	0.0224963860839	0.128513629894	0.0155948789441	0.0	0.0	0.0696094854867	0.0260710942371	0.0	0.0	0.0373882732514	0.0172656369158	0.0	0.038496465806	0.0218191242227	0.0	0.0275273396174
AL161891.1	0.0748931269394	0.310355618866	0.393845886728	0.19606534428	0.661780215474	0.210815355568	0.774998306777	0.190373740944	0.222586580128	0.368967579669	0.490044220268	0.183694089509	0.139040241491	0.151188610211	0.0938623069619	0.096851784442	0.331295456237	0.721454708628	0.328533223382	0.437300427286	0.346657005731	0.0932200667376	0.100091958969	0.462117652496	0.161517851745	0.262920519497	0.358681689697	0.0958812519149	0.125241818825	0.230841085424	0.154631772064	0.107786525947	0.319192965258	0.211041916992	0.190358735221	0.179664038913	0.150449945572	0.435552349556	0.492626749209	0.231704319404	0.226929931578	0.0785588068115	0.261520325897	0.0767233360876	0.120370788003	0.26610391355	0.229825598369	0.221256024688	0.258238034361
LINC02758	0.0	0.0	0.0	0.022999973079	0.0	0.0	0.0	0.0	0.0	0.0	0.0291262180149	0.065508138382	0.0	0.0249611964722	0.0	0.0	0.0	0.0	0.0	0.0	0.0	0.0	0.0	0.0	0.0	0.0	0.0	0.0	0.0	0.0	0.0255296615132	0.0	0.0	0.0	0.0	0.0	0.0	0.0	0.0766039001342	0.0	0.0	0.0	0.0	0.0	0.0	0.0	0.0	0.0	0.0
LATS2-AS1	0.0	0.0429546408247	0.0	0.0756961139309	0.143987955593	0.0184098099083	0.0617929992814	0.0983433614521	0.0	0.225545055293	0.0479292195182	0.134747753001	0.053680093234	0.184839239699	0.0	0.0687532981839	0.0495958968973	0.0	0.072298102386	0.0787188312845	0.111775064583	0.0263004034442	0.0793750122785	0.0745019278401	0.0	0.17271389501	0.191351934803	0.0	0.114838028495	0.0664047699196	0.0630162531021	0.412519263309	0.0	0.0	0.0517172466293	0.0376547235263	0.0	0.234297759683	0.147066559329	0.0	0.0713413537156	0.0720329565621	0.0902761154773	0.208444319094	0.0205342571822	0.580949434533	0.0790252774457	0.147546451446	0.0
AL450992.1	0.0	0.019820394014	0.0	0.0	0.00632760059345	0.0169895349653	0.0	0.0	0.00339370855497	0.0385453273155	0.00368596577458	0.0	0.00412823301581	0.00315887616586	0.0	0.0105748562794	0.0114424215767	0.0154749984463	0.00370669268338	0.0302691052396	0.00429799469556	0.00404523119415	0.00610428422488	0.0143238070075	0.00714640517169	0.0442748363943	0.0	0.0163906828277	0.0	0.0	0.09369367136	0.0105748428008	0.0	0.00417735278218	0.00397728156117	0.0173748736447	0.0	0.0196565655151	0.00646289090124	0.00484114015646	0.00731528117925	0.00553964815615	0.00347131327462	0.00320605523649	0.00315834766102	0.0142968135361	0.0	0.0113469648715	0.00766732543005
AC018761.3	0.0	0.209902059288	0.0	0.0616494123767	0.0670105949445	0.0899613391397	0.134203352391	0.0320376311535	0.107820219992	1.0205074094	0.27324596282	0.351177649058	0.262313032917	0.167265749556	0.0	0.0746599389214	0.282747742105	0.0327766848536	0.0	0.577000917972	0.318616550073	0.171359329657	0.19393688567	0.273045725228	0.0756819042539	0.234439823124	0.116882496258	0.104148426401	0.037411151551	0.459699000011	0.136860041101	0.167984648461	0.0	0.221195136366	0.505442781491	0.0306672490575	0.368747527185	0.520417704264	0.0684433471989	0.358880707011	0.271146175978	0.0586660161691	0.294095386503	0.0339527859968	0.100342658808	0.302812406288	0.214535976571	0.480666790277	0.0811985571961
AC126365.1	0.0	0.0358617344798	0.054201817668	0.00789959445249	0.0343462494564	0.0153698809274	0.0429911663869	0.0574730556227	0.0368421359375	0.0104612120171	0.0200074417011	0.0	0.0112040353117	0.0171463965199	0.0249925710801	0.0	0.0	0.025199512001	0.0	0.0903654747506	0.0	0.0109787681484	0.0165670435139	0.0155499400248	0.00969768125842	0.0	0.0	0.035587485199	0.0383501368607	0.0138599123478	0.0	0.0	0.0	0.0	0.0	0.0157184843254	0.0118125859105	0.0	0.0350806059619	0.0	0.00992684622375	0.0300692394632	0.00942115339855	0.0696099390581	0.0171435277928	0.0194007948547	0.0	0.0615913852799	0.0
AC034229.3	0.0	0.0	0.0	0.0	0.0	0.0	0.0	0.0	0.0	0.0	0.0	0.0	0.0	0.0	0.0	0.0	0.0	0.0	0.0	0.0	0.0	0.0	0.0	0.0	0.0	0.0	0.0	0.0	0.0	0.0	0.0	0.0	0.0	0.0	0.0	0.0	0.0	0.0	0.0	0.0	0.0	0.0	0.0	0.0	0.0	0.0	0.0	0.0	0.0
AC012254.1	0.694409072982	0.0	0.0	0.0	1.04000443354	0.0	0.0650886259097	0.0	0.418342453571	0.633530999757	0.151456333677	0.681284639172	1.10258911503	0.778789329932	0.0	0.0724201407538	0.0	0.0635867686159	0.0	0.373127260288	0.0883023010202	0.0831092748837	0.0	0.765134798918	0.0734114471262	0.272887954116	0.151168028494	0.0	0.0	0.209839072946	0.265508479737	0.217260145343	0.0	0.0858237129099	0.0	0.0	0.0	0.33653678209	0.730290514612	0.0994612245145	0.150292451828	0.0	0.142636262454	0.131736809668	0.129776505391	0.0	0.0832399589094	0.349685089927	0.10501680064
AC012100.1	0.0	0.089300437504	0.539878631245	0.0393420592141	0.128290020585	0.0	0.0428214644143	0.122670403495	0.0	0.156298766387	0.0	0.112053394601	0.0	0.0	0.124469580971	0.0476448294433	0.0515536296696	0.0418334004052	0.0501013165658	0.040913076786	0.0580936190922	0.164031463586	0.123762354671	0.154885586826	0.0	0.0598438495869	0.0994526503251	0.0443087603546	0.0	0.310617048769	0.0873383157029	0.285868612293	0.0	0.0	0.215034867564	0.0	0.0	0.132843466615	0.0873553247144	0.0	0.0494383065222	0.0748763627422	0.469198231757	0.0433344768643	0.0426896399313	0.0966210638486	0.109526261723	0.306741306953	0.0345450002106
AL049541.2	0.0	0.0	0.0	0.0	0.0	0.0	0.0	0.0	0.0	0.0	0.0	0.0	0.0	0.0233870669649	0.0	0.0	0.0	0.0	0.0	0.022410045663	0.0	0.0	0.0	0.0	0.0	0.0	0.0	0.0	0.0	0.0	0.0	0.0	0.0	0.0	0.0	0.0	0.0	0.0	0.0	0.0	0.0	0.0	0.0	0.0	0.0	0.0	0.0	0.0	0.0
AC005304.2	0.0	0.0	0.0	0.00603430171598	0.0	0.0	0.0	0.0	0.0	0.0	0.0	0.0171867971537	0.0	0.0	0.0	0.0	0.00790731756789	0.0	0.0	0.0	0.0	0.0	0.0	0.00593910423751	0.0	0.0	0.0457622689689	0.0	0.0	0.00529361939824	0.0	0.0	0.024084153949	0.0	0.00824553478046	0.0120069552314	0.0	0.0339593120172	0.00669929836357	0.0	0.0	0.0	0.0	0.0	0.0	0.0222296695837	0.0251987766628	0.0	0.0
LINC02055	0.0513236565397	0.0	0.0	0.0	0.0	0.0214985215485	0.346369627901	1.44702116762	0.0	0.345328242661	0.0503735034404	0.0	0.00626862877382	0.0	0.00699163943371	0.0	0.0	0.0	0.00562852928159	0.0	0.00652640805767	0.0122851847574	0.0	0.0130502268279	1.27506948076	0.0	0.0	0.00497777647739	0.0	0.705667244571	0.0245296082536	0.0	0.0	0.0	0.00603941239278	0.602419915337	0.0	0.00994935054222	0.0147206312157	0.0	0.011108089566	0.0	4.00077321518	0.0	0.0	0.0	0.0	0.0172301103684	0.00388088694162
CSMD2-AS1	0.0	0.0	0.00910580913774	0.0212338854879	0.0	0.0	0.0	0.0	0.0	0.0281194407349	0.00672242936873	0.0	0.0	0.0	0.0	0.00642877414592	0.0	0.0	0.0	0.0110409013253	0.0	0.00737765422847	0.0	0.0	0.0	0.0	0.0	0.0	0.0	0.0093137626696	0.0	0.0	0.0	0.0	0.0	0.0158440647594	0.0	0.0	0.00589347951912	0.0	0.0	0.0	0.0	0.0	0.0	0.0	0.00738925511846	0.0206944867541	0.0
AL031599.1	0.0	0.0	0.0	0.0	0.0	0.0	0.0483331380518	0.0	0.017258352045	0.0	0.0	0.0	0.0	0.0481924090304	0.0	0.0179257774143	0.0	0.0157392991624	0.0188500002921	0.0	0.0655710156091	0.0	0.0	0.0437053388567	0.0181711502788	0.0	0.0	0.050011868123	0.0	0.0	0.0	0.0	0.0	0.0	0.0404521037992	0.0	0.0	0.0	0.0328663597935	0.0	0.0	0.0	0.0529590083369	0.0489121818072	0.0	0.0363524794678	0.0	0.0	0.0
AC122688.2	0.0	0.0	0.0	0.0	0.0	0.0	0.0	0.0	0.0	0.0	0.0	0.0	0.0	0.0	0.0	0.0	0.0	0.0	0.0	0.0	0.0	0.0	0.0	0.0	0.0	0.0	0.0	0.0	0.0	0.0	0.0907721298246	0.0	0.0815979369692	0.0	0.0	0.0	0.0	0.0	0.0	0.0	0.0	0.0	0.0	0.0	0.0	0.0	0.0	0.0	0.0
LINC00319	0.0	0.0	0.0	0.00849833207087	0.0184747353187	0.0330696348519	0.00308330771718	0.00588848928827	0.0	0.0337623105034	0.0179365624914	0.032273076228	0.0	0.00614866042896	0.00448114076448	0.00686121655649	0.0519687939066	0.0	0.0072149693207	0.0117835863031	0.0209148036523	0.05118051035	0.00594090570346	0.0027880873043	0.00347756736742	0.00430898395889	0.0286438708658	0.0063807973225	0.00343806887773	0.0397610749306	0.0157217242857	0.0	0.0	0.0365899297105	0.0232249880647	0.0	0.0	0.00318841100986	0.0377394865654	0.00471156913854	0.0213584725477	0.0	0.030405645715	0.0249619724619	0.00614763170968	0.0278283310374	0.00394315295639	0.011043268275	0.00497474185885
AC005264.1	0.0	0.0234129650722	0.0	0.0103147787849	0.0280294424736	0.00501724875466	0.0336810483362	0.00536032811019	0.024053037434	0.109276584693	0.0261244215054	0.00734459507517	0.0585180145302	0.0391801445273	0.00815842014128	0.0	0.0270328648893	0.0658077812325	0.0328391553169	0.0429066850986	0.0152310997879	0.0286707287223	0.064896517154	0.0659883397083	0.0253252081505	0.0392249466891	0.0977800960505	0.00580847914955	0.0250375624007	0.0904868792351	0.103043394464	0.140530495047	0.0	0.00740178636567	0.0845673994042	0.0410483575138	0.00771205479451	0.0464388832553	0.0171772436696	0.0257338226428	0.0453664149544	0.0196312326637	0.036904595719	0.0511268342823	0.0391735893807	0.107662280718	0.0143579058059	0.150791328127	0.00905707638122
AC010307.2	0.0425495755504	0.0	0.0	0.0	0.0796572023238	0.0285171565247	0.0	0.0	0.0	0.0194096507278	0.0928041260278	0.0	0.0	0.0954398688642	0.0695565305427	0.0355000689969	0.0960312709532	0.0	0.111991178206	0.0304842532915	0.346283533413	0.0611097609439	0.0614767251961	0.0432768551424	0.0719720069865	0.0445895349863	0.055576481064	0.0	0.035577271573	0.0128577863325	0.260302431115	0.0266250178116	0.0	0.0210352237524	0.0400555145462	0.0145819762675	0.0438339585011	0.0824845054143	0.0813603514497	0.0	0.0	0.0278951155314	0.0	0.113009518097	0.0	0.0179980413051	0.0612058521393	0.0571380865893	0.141566765569
AC079949.1	1.91638867544	0.308492420468	0.0	0.504804603942	1.89935874632	1.32215907523	6.59339327397	0.121077281372	0.0452751573128	0.822767532152	2.0407265739	0.11059815571	2.01021492	0.0210711398791	0.18427963936	1.81050351884	0.101768204023	0.72257691609	0.222527925526	0.282672166885	0.229356626027	1.07934123226	1.01795876136	0.0	0.0476697708612	2.1854662992	0.66258713788	0.109333304771	0.47128333772	0.953813967937	2.90938675036	1.05808512342	0.77491547284	0.390107785954	1.37957434515	0.0965819207331	1.13228238258	0.0	0.840653189784	0.387511264342	0.121990626483	0.960751251809	6.99288169824	1.81779688665	2.27530236725	0.214574050885	0.972934584656	0.037844706702	0.0170481819221
CADM2-AS2	0.0	0.0	0.0	0.0	0.0	0.0	0.0	0.0	0.0	0.0206227538983	0.0197208767809	0.0	0.0	0.0169008101114	0.0	0.0	0.0	0.0	0.0	0.0	0.0	0.0	0.0	0.0306544390592	0.0	0.0	0.0	0.0	0.0	0.0	0.0	0.0565781628497	0.0	0.0	0.0	0.0	0.0	0.0	0.0	0.0	0.0	0.0	0.0	0.0	0.0	0.0	0.0	0.0	0.0
AC025188.1	0.0	0.0	0.0	0.0398666200036	0.0216667590321	0.0	0.0216962086366	0.0207176681459	0.0	0.0527942499797	0.0757281668387	0.0	0.0	0.0	0.0945968815381	0.0241400469179	0.0261205056993	0.0423911790773	0.02538466706	0.0	0.0588682006801	0.0	0.0209020865667	0.0196188409979	0.0	0.0	0.0	0.0	0.0	0.0	0.0	0.108630072671	0.15911597709	0.0572158086066	0.0	0.0198314877239	0.0	0.157050498309	0.0663900467829	0.0	0.0	0.0379373571227	0.023772710409	0.373254294058	0.0432588351304	0.0	0.0277466529698	0.0388538988807	0.0350056002134
AC036222.2	0.0	0.0	0.308038858669	0.0	0.0390392054632	0.0349399395257	0.0781845356273	0.0746582635888	0.0	0.0475623873691	0.227411912429	0.0	0.0	0.0389784449415	0.0	0.0434955800323	0.0470639742329	0.0	0.0	0.14940030442	0.0	0.0	0.0	0.141397052237	0.0	0.382425561324	0.0	0.0404500394829	0.0	0.126029473241	0.0	0.0652432868897	0.143347727108	0.154637320558	0.68707837564	0.0357324103133	0.0537064716771	0.0404248386895	0.0	0.0597364711799	0.0451328684167	0.136711196839	0.771006824076	0.0	0.0	0.0	0.049993969315	0.0	0.0
LINC01415	0.0	0.00656684397707	0.0148877997005	0.0144653918736	0.0094340024813	0.070361634386	0.0125957669879	0.0420968583516	0.0438514102275	0.0459746734221	0.179520085878	0.0288400609229	0.0533424825847	0.106752286799	0.0137295909344	0.0490508935923	0.0947768711874	0.0215339806634	0.0257899375065	0.0150430277491	0.0683520472338	0.00804153603132	0.0819094829173	0.0825756732858	0.0532739093804	0.162826226452	0.0146268048857	0.0228081862687	0.0175562733452	0.0761389959891	0.0513804508441	0.0945980313539	0.0	0.0373688154905	0.0553452102293	0.0374179013658	0.112479591626	0.0162814118089	0.0385428428348	0.0433067740992	0.0618038626287	0.0550614762303	0.0690064162816	0.073293338712	0.0251139826592	0.163419080413	0.0	0.0281958627582	0.058427344333
ZEB2-AS1	0.0647045353133	0.0202365508768	0.00764643607429	0.0312038397344	0.043608087504	0.00867312699371	0.0242596443942	0.0787626593694	0.0467770167988	0.123967116986	0.0225801466534	0.0698297710669	0.0126447331062	0.024189008881	0.0211547256515	0.00539844508041	0.052572020416	0.0521397282725	0.0510910183093	0.0185427884353	0.0263294225927	0.0247809988472	0.0607664089527	0.0219368330204	0.0437787235937	0.0203420017977	0.0338057462156	0.0351431390364	0.0595120368318	0.0899422042072	0.0296878657924	0.113367202191	0.10674944419	0.0127951864197	0.0182735556484	0.0576539710198	0.0133315356455	0.0	0.0	0.0593134398894	0.0896265087306	0.0678715297014	0.0478466776775	0.0932910690899	0.0628809008605	0.153268448654	0.0186149740386	0.0955779845743	0.0156566232785
AL355574.1	2.67939192148	3.22974701301	1.05545404436	1.23060949207	5.47590758817	8.64207385253	6.11121503718	4.5165848884	3.09385094281	9.2177741926	4.04208221712	3.50500135909	2.99987144825	4.25704778419	9.00343309816	7.49816248319	2.36848315344	2.86242688303	2.84047078356	4.31915799691	3.18001855764	3.15334226247	4.87939384161	4.31488335774	3.1630655675	6.55165077407	2.43035415585	4.28783424962	2.52038085947	6.34240284789	3.24415505788	4.8900997344	2.14883313112	3.91863898174	7.1466250519	3.32862912921	5.11800225432	2.16422367904	3.62903792704	1.72697946102	4.6392525323	1.46382085361	6.42092499793	6.43858362362	6.67660477897	2.26671151717	1.55238508577	12.293323633	7.36130628282
AC090515.5	0.0	0.0	0.0390026387592	0.0909504638865	0.0247149342571	0.0221197716009	0.272233796581	0.023632321079	0.0	0.33121867858	0.17276387872	0.129521794519	0.0	0.148058807972	0.0	0.0275361751915	0.0297952536493	0.145064871367	0.0	0.472911609998	0.134300077597	0.0632009694933	0.0953707371864	0.290925779056	0.0558261955333	0.0	0.114956675661	0.0512162096875	0.110384234234	0.0199466799378	0.252384486442	0.165216840565	0.0907505572756	0.0	0.186418060094	0.0678644066596	0.0	0.179145055105	0.0	0.113453868267	0.114290837892	0.0	0.244054441461	0.125225104247	0.074017018284	0.502576484201	0.0316501744903	0.177280146984	0.0
AC023300.1	0.0	0.0	0.0	0.0	0.0	0.0	0.0	0.0	0.0	0.0	0.0	0.0	0.0	0.0	0.0	0.0	0.0	0.0	0.0	0.0	0.0	0.0	0.0	0.0	0.0	0.0	0.0	0.0	0.0	0.0	0.0	0.0	0.0	0.0	0.0	0.0	0.0	0.0	0.0	0.0	0.0	0.0	0.0	0.0	0.0	0.0	0.0	0.0	0.0
AC148476.1	0.196995481697	0.0	0.436497616752	0.339290383009	0.110638769525	0.231049642651	0.369297168282	0.035264115993	0.138458495272	0.58410659552	0.25779801477	1.59449596402	0.19248691588	0.202522047973	0.0536719895252	0.390349694843	0.511295005177	0.0180387996074	0.0	0.776245837006	5.53611589375	0.0	0.693771383915	0.11687820169	0.104129712236	0.103220029926	0.278749556088	0.0	0.0	0.386937297631	0.960349820325	0.154085209463	0.0677089264212	0.292165831183	0.231810637374	0.0675114475706	0.0253677376858	1.47025998417	0.0376681116499	0.169295701301	0.0639542348203	0.0	0.0	0.0373721445865	0.0	1.41656073183	2.12527554662	0.462940071771	0.491568002997
PRORY	0.0	0.0	0.0	0.0	0.0	0.0	0.0	0.0	0.0	0.0	0.0	0.0	0.0	0.0	0.0	0.0	0.0	0.0	0.0	0.0	0.0	0.0	0.0	0.0	0.0	0.0	0.0	0.0	0.0	0.0	0.0	0.0	0.0	0.0	0.0	0.0	0.0	0.0	0.0	0.0	0.0	0.0	0.0	0.0	0.0	0.0	0.0	0.0	0.0
AP000915.1	0.0	0.0	0.0374368393929	0.0654743759183	0.0	0.0	0.0712649188793	0.11341789131	0.0508932425268	0.0289019616677	0.0	0.0	0.0619084286932	0.0473716137428	0.0	0.0	0.0	0.0	0.138967155438	0.0226963053703	0.0	0.0606637042947	0.0228854962409	0.0	0.0	0.033198047946	0.0	0.0983201689621	0.0	0.0	0.0484504525067	0.0396460119238	0.0	0.0	0.0596447077915	0.390839539083	0.0	0.0245647286197	0.0484598881627	0.0725994339522	0.0	0.0	0.0	0.0240395638079	0.0	0.107200012445	0.0303795470472	0.0	0.0
LINC01221	0.0	0.0	0.0	0.0	0.0	0.0	0.0	0.0187773427304	0.0	0.0	0.0	0.102913087488	0.0	0.0	0.0	0.0	0.0	0.0	0.0	0.0	0.0	0.0	0.0	0.0	0.0	0.0	0.0	0.0	0.0	0.0	0.0	0.0	0.0	0.0	0.024686782379	0.0	0.0	0.0	0.0	0.0	0.0	0.0	0.0	0.0	0.0	0.0	0.0	0.0	0.0
AC008649.2	1.14778359171	2.13140217778	0.169548661052	0.14826428927	1.07438474539	0.240392559134	0.699299286633	0.05136611937	0.0	2.35610702389	0.938778927753	0.140761289085	0.280378668793	2.52087455281	0.0781792409406	0.837918983928	0.712377428162	0.525510484429	0.755246292694	1.13068866754	1.24061084078	0.206056053431	1.24376052298	2.14023719977	0.606706174597	0.601405959485	1.37425480449	0.11132118304	0.539833641389	7.71722210422	0.109714247825	1.52620763257	0.0	0.0709286883553	0.60778450171	0.147506933483	0.295607521793	1.00126645911	0.932752723397	0.0821993591029	0.124208637874	0.0	0.589406043199	0.489930283887	0.268133275602	2.79163007615	0.275173417882	1.34864772974	0.0
AC020934.2	0.152282691443	0.0595336250027	0.0	0.13114019738	0.0285088934632	0.127576752874	0.342571715314	0.081780268997	0.214064120979	0.0347330591972	0.0664282165252	0.149404526134	0.111598088565	0.19925165605	0.165959441295	0.190579317773	0.206214518678	4.18334004052	0.133603510842	0.40913076786	0.0774581587897	0.29161149082	0.137513727412	0.206514115767	0.160990015628	0.0797917994492	0.3978106013	0.0	0.318322956179	0.299112713629	0.407578806614	0.0	0.104681563875	0.376419793465	0.250874012158	0.28703469074	0.392198576063	0.73801925897	0.0873553247144	0.174493376341	0.0659177420297	0.249587875807	0.125119528468	0.115558604971	0.0284597599542	0.0322070212829	0.0730175078153	0.408988409271	0.276360001685
AC092903.2	1.70756329422	0.890076491843	0.0960908102451	1.12037339589	1.30913907032	0.544964864734	0.0304864758359	0.553118072279	0.261259924166	1.03857540944	0.283758938974	0.518542172672	1.46985398148	0.790340459728	1.10769182129	0.508806609511	0.440439440362	0.26804726817	0.535039820936	0.291278111076	0.413593915786	0.272489425848	0.704894722623	0.33080949692	0.722079807799	1.10774189025	0.283218788748	0.441634857305	0.4079304956	0.589711680411	2.36283892974	0.254402980495	0.447164338426	0.200992301897	0.91855643662	0.863854032	0.670136021301	0.157628469363	0.310960406477	0.279516321821	0.38717025061	0.21323104706	2.60553359986	0.67873766105	1.24609759275	0.619098900913	0.0779765423039	0.982721564197	0.688634758297
AC008456.1	0.0	0.0	0.0	0.0	0.017783933542	0.0	0.0	0.0	0.0	0.0	0.0	0.0	0.0232050745033	0.0	0.0	0.0	0.0	0.0347944014314	0.0	0.0510434008602	0.0	0.0	0.0	0.0483090476008	0.0	0.0248871823179	0.0	0.0	0.0198570818082	0.0	0.0	0.0	0.0	0.0	0.0447131325167	0.0	0.0	0.0	0.0	0.0	0.0	0.0	0.0	0.0	0.0	0.0	0.0455485411269	0.0318910250731	0.0
LINC00668	0.0	0.0	0.0	0.0	0.0427457638117	0.00239108094165	0.256823184847	0.199257474153	0.00286575183978	0.00976465782609	0.703434677581	0.00700045868447	0.0383460756435	0.0480141387134	2.0256874345	0.0	2.10638849905	0.773599815467	0.287964163936	0.0204481304446	0.718613053925	0.0	0.216495101307	0.926512466362	0.0120692884712	0.710353627649	0.00310661793042	0.542559222559	0.0477288180905	0.286771441655	2.11162724328	0.312540283066	0.107908492478	1.21345488044	0.406383198134	0.0	0.735070080907	0.082993041206	2.78057779169	0.00408800758383	0.00926587249246	0.0	0.272609379536	0.0974624979044	0.0693421524902	0.546288267284	0.0	0.00479086299393	0.0258981012676
CRNDE	0.231469690994	20.1131573836	6.81110881179	4.18865287504	4.29868499196	6.91377547359	0.786849166553	1.51377095253	2.65879870492	4.23761846504	0.868349646417	1.37770893699	2.20894776549	0.674950752608	4.56587614891	0.122309571051	2.68867071998	4.19955280726	15.3120311706	1.8186499057	0.164830961904	5.14169380614	0.512797857102	3.59417167082	1.8662821225	1.1158085235	1.18918849082	2.59220033022	1.85798743063	11.4152455683	0.855527323596	0.511768342363	0.721325762807	2.79976023448	4.84468778069	1.67642176226	0.254353849863	0.269229425672	0.306869549574	4.33208888996	2.38464023566	0.293382228416	5.4265173627	7.2250321391	0.161499651154	0.502601302793	0.125784826796	6.0819303048	7.83658703445
Z93403.1	0.716706612023	0.228303259185	0.0627381895637	0.301742766082	0.308105288988	0.275753054835	0.059714335697	0.0	0.12793347204	0.0121087729311	0.474748446542	0.156257944764	0.259371704311	0.337395989012	0.101250484827	0.2546885684	0.0958550667863	0.0291682424844	0.116443426881	0.0855796468551	0.364550784028	0.0254156803926	0.172586035872	0.521969164164	0.0112249919153	0.417259868679	0.0	0.0	0.0110974975549	0.11229919806	0.0202988134355	0.13288082284	0.0	0.11810602694	0.0624719034207	0.0	0.150402756692	0.082333157698	0.406055332006	0.0304162766099	0.0	0.0348049147915	0.032714739095	0.271933781424	0.297652535301	0.134737630321	0.814580637646	0.0	0.15254734038
LINC01623	0.0	0.0	0.0132442788814	0.0115816520346	0.0125888206126	0.0187782438058	0.00840395428144	0.0722242788818	0.0	0.0	0.00488884227493	0.0109955558291	0.0219017552769	0.0251384548074	0.0	0.00935056691462	0.0	0.00410502056914	0.00983266638863	0.0	0.0	0.0	0.0161927074758	0.0113989392499	0.018957119981	0.0	0.00975907220749	0.00869584451117	0.0046854508721	0.00338668613535	0.0	0.00701291624734	0.0	0.0443247064738	0.0158256777936	0.0153633216712	0.0173185168513	0.00434521345501	0.124293825481	0.0	0.0145538203836	0.0293898183003	0.0046041401696	0.0	0.033512331928	0.0	0.0	0.00752496427645	0.010169477144
C12orf77	0.0	0.0	0.0	0.00483427081693	0.00525467074343	0.00470291021102	0.0	0.0	0.0112730383608	0.0192056689498	0.0367315279735	0.103266669236	0.0548517686724	0.110176340128	0.0	0.0	0.0	0.00514040166661	0.0307817304689	0.00502731420491	0.0	0.0	0.0	0.0	0.0	0.0	0.0	0.0108891375488	0.0	0.0	0.0	0.00878173586672	0.0	0.0416283166903	0.0264230395067	0.0	0.00722888240439	0.00544117675167	0.0	0.0964862323503	0.0	0.0368026099816	0.0	0.0212994033416	0.0	0.0296814909155	0.0	0.0	0.00848963626841
AL162412.1	0.107939234142	0.0	0.0212594694169	0.0	0.0404146800598	0.180854920136	0.0269797413097	0.0128814516969	0.0	0.246190803014	0.0	0.0176498611185	0.105468867121	0.0941541504236	0.333294712155	0.0900561335798	0.0487221867965	0.105428839156	0.142048914118	0.0128886791119	0.0549029850903	0.378943844029	0.025992232	0.512326210515	0.0304296153891	0.0	0.203646048749	0.0697920370353	0.827309817718	0.0108724908262	0.165082992582	0.0900560187949	0.247330534337	0.0355745960248	0.0	0.172626421638	0.129730347647	0.0278994223495	0.0	0.164909802304	0.0311486946793	0.0707639821978	0.177371518078	0.109211862937	0.578278728686	0.121752552995	0.0172518049553	0.120789322945	0.185003690247
AC024075.3	3.45250289569	1.22239398129	0.885279406583	0.91999892316	1.95122783028	0.371097556576	1.17232797136	0.769624445195	0.549417856472	2.16921965208	0.738811383792	3.93048830292	1.59126730412	1.04715263249	0.248472109106	0.570665274232	1.97006440734	1.67019654901	0.685814644773	3.08022503803	1.4578991538	0.436596565993	0.988241241051	1.06007996386	0.936581314181	1.39942540572	1.16283098842	0.429620400587	0.435738140391	2.99207683751	2.06727990789	1.22285260043	1.70161551484	1.90003717136	0.429262850072	1.02692131553	0.905956635738	2.65188458683	3.33818621723	0.709104414925	2.05841444342	0.384355963344	1.25776816798	0.667334683119	1.02262912316	1.15727743266	1.21814574014	2.75549226584	4.11791957483
AC079610.1	2.21405791386	1.1016309044	0.356789356301	0.155999817405	0.960873661422	3.86147096872	1.99982444824	0.66656845339	2.9506279334	1.10179304306	0.812157151604	1.01205326834	1.10627670404	1.82469963776	0.877420350499	0.902627841279	1.90793259021	1.32702821459	0.750503200034	0.684967917438	1.56128706152	0.770868636603	1.59946401554	1.16007059814	0.808589852405	1.23920133753	0.876336397067	0.956555498902	1.30429371262	0.760286496181	5.52180678873	0.661226529304	1.38361719209	0.422899454918	1.11319499556	1.24162357923	0.881253148301	1.40467526438	1.30855744384	1.47029636239	1.63361360682	1.84738434684	3.92766519801	0.49639957266	0.865176702608	0.425692803043	0.77208077829	1.21629596496	1.36978435618
AL008729.1	0.156046982693	0.0697202773707	0.395159961233	0.29947958526	0.642699369041	0.108319420867	0.672826245359	0.271358221622	0.107439474432	0.696579028625	1.00160528853	1.06074815409	1.02376468021	1.15839183371	0.20650362583	0.362681924802	0.674185765079	0.15513946757	0.151574576987	0.69075458566	1.42871138729	0.28281165771	0.587808277124	0.956064225837	0.325225672662	1.33158809071	0.3736737783	0.0735112916574	0.260953290819	0.78815959983	0.894972403607	0.35570681902	0.352455936411	0.143269119464	0.571861586806	0.561520776001	0.350221367312	0.375970466027	2.13982686902	0.606665574888	1.34129379159	0.131532409928	0.732642118544	0.194539108979	0.299964956282	0.485617777083	0.176367168155	1.32464977886	0.185422922479
AC100793.3	0.193159686504	0.0	0.057066447809	0.0332683894328	0.216968936065	0.0	0.0724212805671	0.0	0.0	0.154197392152	0.0631945759433	0.0473772349911	0.0471847272933	0.126368226925	0.0	0.0201446844934	0.0653920865906	0.0530626720022	0.0	0.0345968716076	0.27018784735	0.069354054145	0.0348852626982	0.261948363811	0.020420430355	0.0	0.0840990422777	0.0	0.0	0.145924251006	0.0	0.120867952903	0.0	0.0716192319137	0.590972042151	0.0165492248043	0.174116530569	0.337004844374	0.166205958566	0.0276665436758	0.104514917822	0.0	0.0198381449867	0.036644453315	0.0180495835036	0.102130748992	0.0694631089648	0.291809532623	0.0292119056023
AL118522.1	0.248003240351	1.93909521437	1.17230788499	0.491213710758	0.533930847576	2.68020532537	0.860099699521	1.176467584	1.99210692177	1.21615325846	7.95145751807	0.729947827685	33.4714552776	3.80123363419	1.72301462802	2.6640266063	1.25938152479	44.5107380311	0.95192501475	1.0216579746	0.819949938045	2.90882462093	0.73903806075	3.02690689682	1.8877229261	0.747193207699	2.94237769747	2.14074610742	0.544332255067	0.599540208417	5.59464296588	3.72445963445	2.89818386842	0.551723868707	7.29582586378	0.212480225613	5.26946801124	2.88460098935	0.213396578945	1.27878717233	2.92533522307	3.04853762593	3.5404358002	1.34089252697	0.903800662546	1.33751158385	0.802671032341	0.37466259635	5.7571710351
AC048341.1	0.523223217305	1.79566507255	0.0920395871972	0.198117794105	0.678939970129	0.173996316815	0.277036599409	0.204483599093	0.152392856663	0.424516055859	0.346713567259	0.625013803911	0.300504780529	0.45689929629	0.215462815421	0.381553255093	0.227160960642	1.72627141302	0.120893272321	0.80265498302	0.993438978463	0.33652898607	0.588615068621	1.00068953163	0.226323108591	0.556679288277	0.31823017617	0.147203151851	0.0801501537427	0.6215755353	0.583367302769	0.257423156221	0.203173512677	0.26458938295	1.14302670659	0.30934657027	0.312712155804	0.521858486435	0.38949642079	0.860403092544	0.214382422945	0.115212956176	0.689143336371	0.478877624007	0.228411426721	0.559208439474	0.710503272872	0.471985703647	0.262149381559
AC003098.1	0.0	0.0	0.0	0.0242104979779	0.0	0.0	0.0	0.0	0.0	0.0	0.0306591768578	0.0	0.0	0.0	0.0	0.0	0.0	0.0	0.0	0.0	0.0	0.0	0.0	0.0	0.0	0.0	0.0306008154846	0.0	0.0	0.0	0.0	0.0	0.0	0.0	0.0661645746351	0.0	0.0	0.0	0.0	0.0	0.0	0.0	0.0	0.0	0.0	0.0	0.0	0.0471909703005	0.0
AC024224.2	0.0	0.0	0.0	0.0	0.0	0.0297570328953	0.0	0.0	0.0	0.0	0.0193678176058	0.0	0.0	0.0	0.0	0.0	0.0	0.0	0.0	0.0	0.0225837087008	0.0	0.0	0.0	0.0	0.0	0.0	0.0	0.0	0.0	0.0	0.0	0.0	0.0	0.0	0.0	0.0	0.0	0.0	0.0	0.0	0.0	0.0	0.0	0.0	0.0	0.0	0.0	0.0
AC073316.2	0.0	0.0	0.0490798755678	0.200286846908	0.0933018331524	0.0278349278997	0.0622857664208	0.0297382796353	0.0333606422305	0.303124880266	0.0362335726501	0.0	0.324648984918	0.155261030688	0.0	0.173253925248	0.0749870977012	0.0	0.0	0.0297549649353	0.0	0.0397652032936	0.0900089852154	0.0281610157865	0.0351250943188	0.0	0.0	0.0	0.0	0.0	0.0	0.0	0.0	0.0	0.0	0.0569325006427	0.0	0.0644089535101	0.349421298858	0.0	0.0	0.0	0.102370523292	0.126063932696	0.0	0.0	0.0398277315356	0.725024907344	0.0
AC124301.1	0.0	0.0	0.0	0.0	0.0	0.0	0.0	0.0	0.0	0.0	0.0	0.0	0.0	0.0	0.0	0.0	0.0	0.0	0.0	0.0	0.0	0.0	0.0	0.0139140716297	0.0	0.0	0.0	0.0	0.0	0.0	0.0	0.0	0.0	0.0	0.0	0.0	0.0	0.0	0.0156950465208	0.0	0.0	0.0	0.0	0.0	0.0	0.0	0.0	0.0	0.0
AC063947.1	0.0	0.0	0.0	0.0	0.0	0.0	0.0	0.0	0.0	0.0	0.0	0.0	0.0	0.0233030918591	0.0	0.0	0.0	0.0	0.0	0.0	0.0	0.0	0.0	0.0	0.0	0.0	0.0	0.0	0.0	0.0	0.0	0.0	0.0	0.0	0.0	0.0	0.0	0.0	0.0	0.0	0.0	0.0	0.0	0.0	0.0	0.0527339378994	0.0	0.0	0.0565620111168
LINC01197	0.362499015501	0.0970656929391	0.0616165829139	0.31815752234	0.0520597184981	0.1847089509	0.0260652392087	0.0711132773887	0.0977249247948	0.244641547389	0.0194952374585	0.168080091901	0.0606511350899	0.384271050953	0.00541172091179	0.0973611732101	0.327253475294	0.0909421747939	0.0326747716733	0.0213459531057	0.490007047995	0.223463153291	0.10582578153	0.232328380238	0.0587963535336	0.0910667276322	0.0281061837875	0.111735134807	0.6560220923	0.0720271417435	0.0208852494072	0.323155822592	0.081924702163	0.0540080573232	0.025710690687	0.0765804016797	0.043482885607	0.107814987397	0.641871733771	0.244670060304	0.120371528924	0.0683653746776	0.0815996924795	0.128119322903	0.32666854904	0.157534343231	0.111907267413	0.470114394352	0.0946232614465
AL121885.2	0.0	0.0	0.0	0.0	0.0	0.0	0.0	0.0607111154459	0.0	0.0	0.0	0.0	0.0	0.0	0.0	0.0	0.0191359016112	0.0	0.0	0.0	0.0431268869452	0.0	0.0153128839316	0.0	0.0	0.0	0.0	0.0	0.0531704278454	0.0	0.0810465444862	0.0	0.0	0.0	0.0	0.0	0.0	0.0	0.0162124656369	0.0	0.0	0.0	0.0	0.0160850805455	0.0	0.0	0.0406544365858	0.0	0.0769353850845
CR786580.1	0.120640909135	0.10375978562	0.114053581583	0.211938598351	0.0903408993693	0.0282991657521	0.0588013993625	0.0129575408835	0.0775246613057	0.038522559054	0.310490746594	0.112442739266	0.0117879843377	0.211970688596	0.14462344641	0.0754900702784	0.114356626758	0.0176752657723	0.0635057688784	0.0907536769291	0.141136408858	0.00577548817816	0.204808492418	0.0777118788659	0.0714218387608	0.164352254043	0.0315152248424	0.00936057202766	0.0100872319679	0.0364557110747	0.0645781569895	0.120783958495	0.0	0.125246558103	0.113569492251	0.00826886215032	0.118068396908	0.0748379223551	0.239908438687	0.00691182936167	0.031332686274	0.0158182170074	0.143726602195	0.0228868675586	0.0496018609904	0.107162764352	0.0404919883507	0.0648014991757	0.0583832109188
FAM182B	0.675670478382	0.957975425056	0.330034783398	0.580310685574	0.182149193731	0.374348724156	0.175641336134	0.167719576064	0.104929347462	0.517805565447	0.322247518463	0.989930975445	0.558974961512	0.488343075766	0.215997031016	0.357027159917	0.658773522047	0.174888362047	0.17783757411	0.103269956143	0.673608627399	0.129386520317	0.351441413991	0.92240113877	0.320008383944	0.382354684024	0.451072217873	0.139801381918	0.0677943649279	0.490023782178	0.585579158735	0.355147616933	0.161015129904	0.253863603314	1.33997856238	0.0802727577821	0.222741111387	0.604264279208	0.172262705716	0.216781080935	0.795528286789	0.324839850817	0.266471481492	0.283709268355	0.690300560592	0.148616934742	0.272138941946	0.913379148572	0.809288785422
LINC02366	0.0	0.0	0.0	0.0	0.0	0.0	0.0	0.0	0.0	0.0	0.0	0.0	0.0	0.0172604018159	0.0	0.0	0.0	0.0	0.0	0.0	0.0	0.0	0.0166771967287	0.0	0.0	0.0	0.0	0.0	0.0	0.0	0.0	0.0	0.0	0.0228254555612	0.0	0.0	0.0	0.0358017853288	0.0	0.0	0.0	0.0	0.0	0.0	0.0	0.0	0.0	0.0	0.0
FAM66A	0.0	0.599818323267	0.0335767397501	0.185957229149	0.244681894143	0.257074465037	0.0213056058624	0.11189575267	0.0798799011182	0.336984574339	0.285065112486	0.836274107004	0.291506627415	0.605441786772	0.0	0.225201747025	0.474529645273	0.176918996149	0.0623191499018	0.0203560971243	0.0289041901866	0.380860834164	0.205257805892	0.308250202258	0.0360449003893	1.51852544025	0.01237054243	0.0220456025332	0.42762599416	0.00858588678175	0.162955286254	0.195569688934	0.351565579495	0.702321709574	0.267473812355	0.17527010427	0.175622799363	0.198286811052	0.0325974043124	0.195341193809	0.110690021804	0.16764462231	0.0933788952236	0.0323412789691	0.700920569216	0.288439968019	0.531318886656	0.267080810637	0.197658462744
AC073487.1	0.984511918217	0.102636419664	0.0775629035438	0.791303421621	0.933841410077	0.285926272603	0.762853460568	1.08092181631	0.263605830857	0.958080907005	1.43153434478	1.35226629703	0.67338581985	1.22682629164	0.464937413987	0.547600308157	0.533273084219	0.528888056541	0.403083560121	1.52824649772	1.10169222445	0.502740415176	0.521564352893	1.78015948563	0.388567205961	1.30683582312	0.714404671522	0.381943189446	0.137197795858	0.912343795418	3.63882131964	0.657119532227	0.902359038317	0.324475285104	1.17395216923	0.314904530965	0.202845993215	1.5522679552	2.40961984543	0.488845337878	0.397749399922	0.301203969594	0.754974546071	1.12063448677	0.196259365431	0.832877223345	1.51059282709	0.881373887654	0.694818151684
LINC01833	34.4514418698	0.673074371931	0.831848118288	1.47955405334	0.520405111049	0.0240392559134	17.1429185699	5.14945346684	0.0	0.00409046358314	3.12535151364	11.5380269147	0.214664918294	8.88004879042	4.3389478722	19.9305015463	0.400712303341	0.0131377621107	0.0196678722056	1.32341969042	0.720648944277	0.00858566889295	27.7708404271	1.03059717432	0.0227514815474	0.653089284128	0.0	0.11827875698	1.1171557301	1.07304071393	22.4022779778	0.0168331724181	0.456143426058	7.88195049348	0.76817207855	0.0368767333708	0.263275449097	0.0034766196497	0.665272163011	0.0154123798318	0.0194075996678	0.452661647487	1.34826632382	0.0102068809143	0.898246473266	0.811696788447	0.00859916930883	0.22276770536	1.99618711961
ITGB5-AS1	0.0754792470633	0.0	0.0	0.0259999695676	0.113043960167	0.0	0.169796415417	0.108092181631	0.0	0.206586195573	0.164626449649	0.0370263390855	0.0368758901347	0.0282170047077	0.0411290789296	0.0629740354381	0.0681404496502	0.0	0.0	0.243343865405	0.153569219166	0.144537869363	0.109054364696	0.230308133454	0.127672081959	0.0395489788574	0.0	0.0292823111909	0.0	0.159660164198	0.0	0.0472304663788	0.0	0.0373146577869	0.284219998867	0.0258671579007	0.155515261465	0.0292640680079	0.0288652377317	0.129732031975	0.130689088546	0.0	0.155039415711	0.143192184421	0.0	0.223488721598	0.0723825729647	0.10135799708	0.0
AP001107.5	0.10442241699	0.142880700006	0.215951452498	0.125894589485	0.244361943971	0.0612368413793	0.0489388164735	0.140194746852	0.157271599087	0.678783214025	0.284692356537	0.0256122044802	0.0	0.263500149225	0.099575664777	0.098012220569	0.329943229885	0.0860572808336	4.01955705476	0.00935156040823	0.0796712490408	0.0	0.0565770764211	0.0442530248073	0.231825622504	0.0136785941913	0.07956212026	0.394980949447	0.785802954683	0.0709981825757	1.95637827174	0.457389779669	0.0358908219	0.141964036392	0.0	0.250503002828	0.215148933154	0.0910926628215	0.279537039086	0.209392051609	0.0339005530438	0.256718957973	0.343184992371	0.366485861481	0.0292728959529	0.960689434837	0.0375518611621	0.350561493661	0.055272000337
IGSF11-AS1	0.0	0.0	0.0	0.0	0.0	0.0	0.0	0.00774975117677	0.0	0.0	0.0	0.0	0.0317261398914	0.0242764753719	0.0	0.0361197709495	0.048853813652	0.0	0.00949551136907	0.0	0.0220205239452	0.0	0.0	0.0293548743111	0.0	0.0226839529606	0.0	0.00839767029165	0.0	0.00654111823398	0.0082764488696	0.0135448968418	0.0	0.0	0.0305660534941	0.0	0.0	0.0	0.00827806069613	0.0	0.0	0.0	0.0177850701314	0.00821301805907	0.0	0.0	0.0	0.0	0.032735910424
AC093725.2	0.0	0.0	0.0	0.0	0.0	0.0	0.0	0.0	0.0	0.0	0.0	0.0	0.0	0.0	0.0	0.0	0.0	0.0	0.0	0.0	0.0	0.0	0.0	0.0	0.0	0.0	0.0	0.0	0.0	0.0	0.0	0.0	0.0	0.0	0.0	0.0	0.0	0.0	0.0	0.0	0.0	0.0	0.0	0.0	0.0	0.0	0.0	0.0	0.0
AC008966.1	2.29368056355	0.331479645287	0.796464655738	0.632823304378	1.23732524967	1.43160768497	0.631730558297	0.330808101265	0.702913118607	0.758690067022	2.69814194936	1.21048538738	1.31709503649	0.552678714625	2.78992681305	1.70053555308	0.775273619377	0.979483098279	0.820193375263	0.973510906617	0.934445139162	0.822245800352	0.526151458973	0.810797436356	1.17219280007	0.996772948661	0.690999754544	0.49341702827	0.731684350372	0.427036310003	0.814647182661	0.884277360506	1.27033732492	0.892093697123	2.88068625965	2.08249248046	1.24865024429	1.22645214262	0.848063215011	1.11481272311	2.59741494705	0.791054472252	0.428712623531	1.40233297705	0.544459978786	0.666727691679	1.72004924484	1.81739902717	1.69328905228
AC113192.1	0.0	0.0	0.0	0.0	0.0	0.0	0.0	0.0	0.0	0.0	0.0	0.0	0.0	0.0404355830702	0.0	0.0451215830241	0.0	0.0	0.0	0.0	0.0	0.0	0.0	0.0	0.0	0.0	0.0	0.0	0.0	0.0	0.0	0.0	0.0	0.0	0.0	0.0	0.0	0.0	0.0	0.0	0.0	0.0	0.0	0.0	0.0	0.0	0.0	0.0	0.0
BARX1-DT	0.0	0.0	0.0	0.238638218331	0.0	0.00682805156225	0.0	0.0364747678625	0.0	0.0278842869611	0.0	0.00999537322729	0.0398190362956	0.0	0.0222058407366	0.00850001652039	0.0183947223234	0.0	0.0	0.0218971396883	0.0	0.0	0.0	0.00690804260489	0.0086163670336	0.0	0.0266140895236	0.0237145477954	0.0	0.0431007485511	0.0	0.0	0.0	0.0	0.00959075700403	0.0	0.0	0.0	0.0155845180242	0.0233477052851	0.0	0.0	0.0	0.0309241337248	0.0	0.137900485493	0.0195398964576	0.0136809503101	0.0
AC097716.1	0.771565636647	0.150818516673	0.341923133122	0.265777466691	0.0	0.129277776245	0.0	0.138117787639	0.0	1.14387541623	0.252427222796	0.0	1.0366222449	0.144220246284	0.31532293846	0.0804668230597	0.0870683523309	0.0	0.169231113733	0.483683485559	0.0	0.0	0.0696736218889	0.196188409979	0.0	0.0	0.167964476105	0.299330292173	0.0	0.29144315687	0.663771199342	0.362100242238	0.0	0.0	0.272377498914	0.198314877239	0.198713945205	0.0747859515757	0.147533437295	0.0	0.0834958065709	0.126457857076	0.950908416361	0.0	0.0720980585507	0.0815911205833	0.0924888432327	0.388538988807	0.0583426670224
AC138956.1	0.482228522904	0.646365071457	0.0	0.783094321499	1.70238820966	0.600218246853	0.28411701786	0.493277812998	0.249013365221	0.974179612721	0.420712037993	0.540702094581	0.336565663928	0.82411569305	0.675692010987	0.718453777319	0.746300162836	0.201862757511	0.0906595252142	1.30791962932	1.12129906057	0.428738322813	0.622085909723	1.84510528433	1.01960343231	1.11898499704	0.779835067628	0.293985108385	0.0864019452487	0.811877365565	0.790203808741	0.51728606034	0.284135673375	0.442741376123	1.36188749457	0.519396107053	0.212907798434	1.0683707368	0.500559876538	0.394687398867	0.536758756527	0.0451635203842	0.254707611525	0.862562444251	0.154495839751	0.932469949523	0.561539405341	1.20262067964	0.104183333969
MIR3142HG	0.0754464442614	0.070788352024	0.615194163896	0.0415818722332	0.0169492247969	0.166864404801	0.203667147566	0.0378158219091	0.0909044879554	0.130781062531	0.184301492524	0.0518143467428	0.64873360828	0.0225637934212	0.0328889635943	0.0125893334644	0.020433250873	0.0829032185345	0.0330960457105	0.464855054104	0.184202974749	0.115580043298	0.0654041822165	0.107430420067	0.133997426306	0.0711572240199	0.262786664049	0.0526852535116	0.151400540305	0.670281262996	0.0403859052186	0.0566519283814	0.207452382125	0.0447581292881	0.355120598324	0.0982524815524	0.163220059295	0.0292513500296	0.0577053861651	0.155610781509	0.313517500553	0.0791392065141	0.0619888146259	0.469466249141	0.219960178629	0.236156828807	1.80877789894	0.496438342935	0.109535124527
AC093390.1	0.0	0.0	0.0241144730971	0.0	0.0191008748446	0.0	0.0	0.00730567198798	0.00819556182918	0.00465420951922	0.0133520129601	0.0150150890208	0.0	0.0114426877745	0.0	0.00851250552498	0.0690815607679	0.0112113021362	0.00447569798295	0.010964656488	0.0103793477544	0.0	0.00368535173083	0.00691819253526	0.0	0.00534602711561	0.0	0.0	0.0127965267133	0.00308314829483	0.0	0.076612452075	0.0	0.0	0.0	0.0	0.0105108757382	0.0632922540517	0.0	0.00584550246926	0.0	0.0133778514685	0.00419148581998	0.0348407665885	0.00381359110759	0.0733672726961	0.161441001705	0.0	0.0
AC025419.1	0.0080876901116	0.0316181376674	0.0	0.0055718546476	0.00302819832733	0.0	0.00909694282456	0.00868665331065	0.0	0.011067976935	0.0105839506413	0.0	0.0	0.0151174262352	0.00440702918882	0.0101216129635	0.397922448808	0.0	0.0	0.00869152714392	0.00411378062055	0.0077437013635	0.00584265173073	0.00822592913958	0.00684010688341	0.0	0.0	0.0	0.0101436245994	0.00244396777249	0.0340157614384	0.00506080003128	0.0111192157295	0.00799661895271	0.00761362680404	0.00554339279493	0.00416591080095	0.00940703793405	0.0340223859591	0.00463364661144	0.00700174478582	0.0	0.0066450623086	0.0030686422005	0.00604595878832	0.0444731474877	0.0	0.0	0.00733870025439
LINC02869	0.0	0.135330672987	0.0	0.0	0.0	0.0	0.0	0.0	0.0	0.0	0.0604013294825	0.0849058623096	0.186033902374	0.0647049958401	0.188627879438	0.0	0.0	0.0760758946551	0.0151852445025	0.0124003742203	0.0352152745843	0.0	0.100029925743	0.0938887704785	0.0	0.0725524637065	0.0	0.0537182976981	0.0	0.0104605719315	0.172064318872	0.0	0.0475920170757	0.0171134023749	0.0	0.0	0.0356615255602	0.0134212076606	0.0926680613122	0.0198327466629	0.0	0.0	0.042662890066	0.0	0.0517553361481	0.0585698971286	0.0	0.0464852229879	0.324578346944
AL354993.2	1.53743706195	0.500873302605	0.113553808048	0.441327896719	0.191882736815	0.0429335788268	0.840628009904	0.298150943797	0.102913272711	0.0876657287486	1.50897454217	2.70251286757	0.406859452039	1.82004886454	0.0	1.36288825773	0.346988267592	0.0938550090272	0.056202214893	0.436003563683	2.08536799457	0.0306676291084	0.601609871661	0.325774112511	0.0270890948805	2.78594098298	0.0	0.173965022204	0.133907073817	1.31633366793	0.220440619708	0.641358362635	0.35228629614	1.07675506972	0.57289732244	0.0	1.48485512561	0.124183314425	1.07791957876	0.0367015588614	0.110916938618	0.0	0.947399529215	3.03821055506	0.0957760187389	0.867093827601	0.245726815969	0.516140354135	5.03770630378
AC087521.1	0.339564338867	0.0	0.0100319745659	0.0	0.0572129578353	0.0113789729702	0.133678351502	0.0668638678547	0.08864632268	0.433713153868	0.0148123553719	0.124929946058	0.0165896425056	0.40621448342	0.0185030575136	0.0424959261147	0.0383185902679	0.0684063036455	0.0148956481526	0.0182458317989	0.0431796093008	0.00812804644339	0.190111887599	0.0287806958404	0.0502572254165	0.00889610282368	0.0147841592659	0.111974412476	0.397491198484	0.0205221587233	0.0324582493566	0.764925695094	0.0	0.0	0.0639321268846	0.0174555882166	0.0174907140034	0.0263305061782	0.0259716564432	0.145908886818	0.0367463207403	0.0	0.00697487835961	0.148163649015	0.0126920787669	0.466804944168	0.00814082727721	0.296391600264	0.0256764793742
ALG9-IT1	0.0507608971478	0.0	0.0	0.0524560789521	0.0	0.0	0.0380635239238	0.0	0.0	0.0463107455963	0.0442854776835	0.0498015087114	0.0247995752368	0.0	0.0276599068825	0.0	0.0	0.0	0.044534503614	0.0181835896827	0.0	0.0	0.128346145585	0.0516285289418	0.0429306708341	0.0265972664831	0.0221005889611	0.0196927823798	0.021221530412	0.0460173405584	0.0582255438019	0.0	0.0	0.0	0.0	0.0	0.0261465717375	0.0196805135725	0.019412294381	0.0290822293902	0.0	0.0	0.083413018979	0.0192597674952	0.0	0.0858853900876	0.0	0.0	0.0
AC019254.1	0.0	0.285011370091	0.0807692440446	0.0941731181187	0.0682417607309	0.0610761147615	0.239170803868	0.163131245243	0.128101363736	0.290991929022	0.139133114927	0.111759291203	0.0222610360393	0.255508310345	0.0248285778315	0.038015821918	0.473048528412	0.0333788811632	0.0799517072755	0.0816113867647	0.0695293708821	0.0436269159495	0.164583358793	0.0772395314878	0.0770723854344	0.0954988465849	0.138868267645	0.123738900308	0.0761969910855	0.110151744329	0.470389038904	0.0855354902924	0.0	0.270310906803	0.0214470471586	0.0936920679867	0.0234701510085	0.194325700945	0.226527718682	0.0783159248146	0.03944683775	0.0597438694846	0.280780044201	0.190171247552	0.11921726217	0.192734930512	0.0218477582439	0.0917808634978	0.0413451971025
AF064858.1	0.418022458948	0.115356939099	0.319644855327	1.21971528623	0.128895733618	0.0824008488815	0.119851577454	0.0616247919354	0.0888829575575	0.370157984985	0.128716430887	0.747869115239	0.648723166392	0.22062020678	0.602954627368	0.205156206101	0.521670156317	0.189139113447	0.852148171844	0.387573169327	0.237640753454	0.0117718519665	0.435213417182	0.741959000912	0.249557327341	0.193263423595	0.321178530795	0.0476978156792	0.071960826921	0.0668750586585	0.770952384505	0.138480262612	0.0	0.0121563332734	0.0810188027932	0.176966533513	0.240652157437	0.238340497231	1.44816815929	0.380375787803	0.287386416384	0.161206899955	0.0808137464329	0.0653086166907	0.211392324646	0.530457851951	0.448033773167	0.363223417299	0.252873315989
FBXO30-DT	0.346296218541	0.297395570811	0.0939226395757	0.281595484656	0.204055807758	0.239700781985	0.146864460032	0.119915868601	0.171003292009	0.313347167146	0.27487987309	0.782541626911	1.20371201872	0.602725555103	0.491854289227	0.404965469879	0.27418843458	0.33685600117	0.2888771791	0.490100663448	0.944239778732	0.279929866351	0.387556673751	0.519661910016	0.292877585003	0.38372079879	0.173017691213	0.110119875309	0.38923256957	0.271047854198	0.234425407223	0.37654636047	0.54634328301	0.74092414023	0.398145003318	0.266538307865	0.675484454025	0.640498388413	0.104209360549	1.2326947054	0.572566077107	0.334960314687	0.510747898585	0.318787570811	0.553820600182	0.249736065618	0.280370038184	0.476462134738	0.540881167457
LINC02615	0.370154090076	0.520950953115	0.231212109513	0.0582880828563	0.554373365426	0.318961312088	0.313250164293	0.147667814381	0.0764561291935	0.501730307453	0.4198149974	0.63812070224	0.852537332081	0.430947491941	0.363058393963	0.255885967939	0.210046101267	0.340885509485	0.394339939098	1.5305453666	0.54869538252	0.167079261113	0.508067775821	0.767304046339	0.152055388504	0.349110389061	0.47427069555	0.39387964124	0.163592595695	0.140617106452	0.505460858469	0.350739802107	0.261719852661	0.151622764203	0.930878933238	0.0688635272775	0.789892471802	0.508444239771	0.351869270187	0.32719501211	0.292985589917	0.214935986135	0.799423463038	0.995148607906	0.185790306226	0.299722483775	0.461458194381	0.134917589778	0.351868658862
AC123912.2	0.0398780095511	0.0	0.0	0.119050396642	0.00995410062729	0.0	0.0	0.00475903556185	0.0	0.0	0.0	0.0	0.0	0.004969304045	0.00724325279771	0.00554518688773	0.00600011616369	0.00973763684777	0.0	0.00952341144176	0.0338063939587	0.0190909513515	0.0336097869755	0.0135198751134	0.00562109089787	0.00696498096264	0.0	0.0	0.00555724609563	0.00401682758319	0.0254123736348	0.0	0.0182751887929	0.0657149409724	0.00625675724918	0.0136664157362	0.0	0.0	0.0203338581265	0.0228471419252	0.00575392235175	0.0	0.016382419118	0.0	0.0	0.0	0.0	0.0624756413856	0.0120616539786
LINC01929	0.010952824495	0.0	0.0258869249051	0.0528201274495	0.00410096385465	0.00734069391929	0.312096881334	4.87812855019	0.0263938456511	0.634530260009	0.0668892325389	0.188051753715	0.0160532266201	0.0163783244991	0.0716190901235	0.20104013837	0.0197757771856	0.0762238866689	0.100898045727	0.192252741894	0.0278556154638	0.0	0.189899083003	0.0148533811971	0.240845126219	0.0	0.0476870752347	0.645873564185	0.0	0.178727286105	0.108883603678	0.0890972204875	0.0150582943618	0.005414745294	0.0154662302223	4.54184860805	0.366711854716	0.0212326045483	0.104716162118	0.0313757806039	0.0284465208507	0.825765817497	0.0584943663061	0.681540592602	0.00409389606912	2.3164671459	0.0	0.154435055488	0.0795079878665
LINC02610	0.0238957010661	0.0	0.0211789965458	0.353943150754	0.322093596072	0.052049207917	1.09302303661	0.141159610905	0.393485675531	0.0817529679659	0.635845585294	1.14875937094	0.221813681884	0.21439486027	0.0195313588861	0.318987543582	0.755031823378	0.00437624009745	0.0786173446455	0.410876542644	0.68672814971	0.0228793599129	0.573980216112	0.502285536904	0.11620531892	0.250413355463	0.0832308484482	0.0834334262424	0.239760938226	0.487410097173	0.589308222403	0.0747626102349	0.509214930122	0.159479714285	1.11350470995	0.110554060952	0.461568867906	0.171395195284	0.109660091039	1.5333320228	0.765426113919	0.0391645118266	0.196333465181	0.267462896434	0.348333359274	0.217314271615	0.0687460087346	0.144398523025	0.281875789743
AC016737.2	0.484922536999	0.379152695548	0.0573055530372	0.73497120677	0.472069051537	0.422499994991	0.10908708253	0.173611744239	0.389518113194	0.132722974809	0.16922495383	0.237878714795	0.236912143323	0.253795405471	0.475626778683	0.0809163583841	0.262664303121	0.0	0.0850882694748	0.208450983401	0.197323577699	0.232148812524	0.07006286	0.13152295641	0.123035944904	0.152451371015	0.802288419382	0.0	0.0	0.439606996395	0.70456160824	0.242748765746	0.0	0.143838624989	0.684747902299	0.0997113907904	0.199824078977	0.0752037501878	0.556341174159	0.277824649482	0.125943395386	0.0	0.119527594235	0.331181923745	0.145001682001	0.123070405349	0.186011081362	0.325591331403	0.0
AC025627.1	0.0475622652728	0.0	0.0	1.17961505764	0.0	0.0	0.0	0.0	0.0191023951402	0.0433925342299	0.207474429695	0.0233316657251	0.0	0.0533417349268	0.0	0.0	0.0644067263817	0.034842064995	0.0	0.204453293309	0.0725772337152	0.0	0.0	0.0	0.0201127252401	0.0249212743485	0.0	0.0	0.0198842832901	0.0143725392429	0.0181855123107	0.0	0.0	0.0	0.0223871916916	0.0	0.0	0.184403716214	0.0363781078263	0.0	0.0	0.0311813894159	0.117235284209	0.0180461383106	0.0	0.0603550754999	0.0	0.447085959724	0.0
LINC00485	0.0	0.0	0.0	0.0	0.00349276072521	0.0	0.00349750810907	0.0	0.0	0.00425531300213	0.0081384381342	0.0	0.0	0.0	0.0101662419708	0.0	0.0	0.0	0.0	0.00334163765259	0.0142346535766	0.0	0.0303254345675	0.0	0.0	0.00977567451608	0.00406147309226	0.00361898526271	0.00389992659908	0.0140945105418	0.0	0.0	0.0	0.0	0.0175632992315	0.00319690828434	0.00961002421734	0.0	0.0249720756303	0.00534450427267	0.00403794873261	0.0	0.0153289911289	0.00353940917967	0.0	0.0	0.044728618436	0.0	0.00846454599465
FAM155A-IT1	0.0	0.0	0.0	0.0	0.0317461670799	0.0	0.0635786333673	0.0151777788615	0.0	0.116031318637	0.0	0.0	0.0	0.0158483787125	0.0462011631444	0.0	0.0	0.0310558088478	0.018596825685	0.0	0.0	0.0202953052219	0.0	0.0143727772878	0.0	0.0444262033563	0.0	0.0986803161011	0.0	0.012810688214	0.0	0.132637451369	0.0	0.0	0.0598631865746	0.0	0.0	0.0	0.0	0.0	0.0	0.027792935621	0.0696636202462	0.0160850805455	0.015845727154	0.0358642288278	0.0	0.0	0.0256451283615
ALDH1L1-AS2	0.025539134718	0.0	0.0	0.0395880375174	0.0239059496492	0.0	0.0239384427767	0.0	0.0	0.192226213608	0.0278514773221	0.281884964718	0.0561479165714	0.023868742489	0.041749267321	0.0852315007032	0.0461119629851	0.0	0.0	0.00914863945785	0.0714472461363	0.0	0.0553494017212	0.00432927716026	0.00539988577611	0.0200726704021	0.0	0.0	0.0106771068788	0.0192937727975	0.0146473968226	0.0239713290191	0.0	0.0189386641214	0.00601053693816	0.00875240355595	0.0	0.0148526715156	0.0390673316854	0.0146320300867	0.0	0.0	0.0262295444013	0.00484504632834	0.0238647490605	0.108027963994	0.0122456725133	0.0342954605788	0.0193116588158
LINC01630	0.0188937712584	0.0	0.00744254960541	0.0	0.00471614562642	0.0	0.0	0.0	0.0	0.00287289588136	0.129121126117	0.0154472301644	0.0153844635062	0.0211896244313	0.0343177513289	0.0	0.00568558077981	0.00230679370999	0.0110508254932	0.0022560448654	0.0128136841676	0.0	0.0227485070561	0.00640557115839	0.00532642460557	0.00329993293568	0.0	0.00977316390191	0.0289625965572	0.0	0.0337123047008	0.0	0.00865858754343	0.00311350309849	0.00889315251308	0.0	0.00648803013549	0.00732530633972	0.00722547216938	0.0216494593538	0.00545229282886	0.00412886164949	0.00517454244346	0.00238956665459	0.00470801760897	0.0133197911346	0.00603953991724	0.00422861224895	0.0171440450891
BX470209.1	0.113713276143	0.0	0.0	0.091397272934	0.0993454016754	0.215933403554	0.0	0.0	0.0152235245113	0.0	0.0165345342443	0.148752104623	0.0925923005565	0.0425103346033	0.0	0.0158122578065	0.393518535644	0.0	0.0	0.0	0.0192799783887	0.381068727633	0.068456615393	0.0257015384252	0.0	0.0993042045547	0.0330061197585	0.0	0.110926514861	0.0	0.15942103041	0.0237183564785	0.0	0.0187388019454	0.0178413208896	0.0	0.0	0.0	0.391382371865	0.0217164245665	0.0328149458139	0.0	0.0622865774909	0.0143817477803	0.0708387038162	0.0	0.163571971656	0.330851977369	0.0343941486813
AC002347.1	0.0	0.0	0.189606173635	0.0884287319858	0.120148386499	0.0	0.19249870879	0.137862486738	0.103103500572	0.117103696813	0.167973752692	0.0944479629167	0.0627094619665	0.479845551406	0.0349711207165	0.0	0.231753100474	0.117535616665	0.0	0.298869647797	0.359085142781	0.0	0.417269010943	0.0217584188516	0.0271391671446	0.0672551950995	0.0838270028618	0.0	0.0268309183027	0.135755407636	0.490773530013	0.0	0.176468736144	0.0951834154269	0.453123380819	0.0439885125113	0.0	0.174178001821	0.171804187608	0.0735387981623	0.166682941029	0.0	0.184557086355	0.0974024470739	0.0959530538937	0.0814403052032	0.0307726280626	0.344729601899	0.0194116082514
AL138960.1	1.28594272774	0.0	0.119973029166	3.33387524007	0.25341238634	0.249483427842	0.0	0.145387144884	0.163096473127	0.0926214911925	0.324760169679	0.464814081307	0.0661322006314	0.151810785562	0.0368798758433	0.282339730034	0.611005981269	0.0	0.0	0.606119656089	0.585239421966	0.162006383789	0.29336261848	0.160622090041	0.200343130559	0.212778131865	0.0294674519482	0.0787711295193	0.0282953738826	0.26587796767	0.543438408818	0.1694036221	0.372201116	0.167297685984	0.732711400589	0.023194722484	0.17431047825	0.367369586687	0.750608716064	0.193881529268	0.205077419648	0.0	1.61265170026	0.667671939835	0.126487822019	0.11451385345	0.584140062522	0.181772626343	0.143297778651
LINC00905	0.0	0.0	0.0	0.00444278826192	0.0	0.0	0.0	0.0	0.0	0.00588346025034	0.0	0.0	0.0	0.0	0.0	0.0	0.0	0.0	0.0	0.0	0.0	0.0	0.0	0.0	0.0	0.0	0.0	0.0	0.0	0.0	0.00986287071831	0.0	0.0	0.0	0.0	0.0	0.0	0.00500054653923	0.0	0.0	0.0	0.0	0.0	0.0	0.0	0.0	0.0	0.0	0.0
AC073569.2	2.05968792834	0.613499050875	0.579530734105	1.52033720353	0.88135968944	0.328672312488	0.809011169499	1.82596397218	1.65446168079	1.87911737216	2.78097787826	1.63585294717	0.766685173421	1.13665109359	1.7102261069	2.08668202172	1.46097743742	2.87397824253	2.19426783061	0.878359840603	2.19508544909	0.798224674024	3.22388114842	0.498784093167	2.52999902525	1.13060922609	2.6902784732	1.97862396521	0.861090572987	2.37106297114	0.712522756356	1.28883137068	0.943908338669	1.74556704224	1.20030762233	1.17644418701	2.57654522173	2.01541801704	2.28801856145	2.97821745721	1.61330880493	0.835907868805	0.684976401616	1.30248258146	2.05296166721	2.86260372216	3.10386287459	1.18537318619	2.96657628927
AC011483.2	0.036204852606	0.198155715337	0.0	0.0	0.203337676005	0.0727945768221	0.0814456215763	0.181468626095	0.0727046321812	0.148638660005	0.157931526254	0.142082302226	0.0884406124189	0.189486454971	0.0	0.0	0.0817116966609	0.212176913004	0.127055684972	0.220478395026	0.0	0.0173324869413	0.0261548528467	0.0490982465015	0.199029992209	0.056910939336	0.0	0.252823291617	0.0	1.94741162588	0.0830579185829	0.0906194558259	0.0	0.0	0.374909591832	0.037222813246	0.018648858257	0.0421109633481	0.0969197763255	0.0414853908298	0.0783589425587	0.0237355727566	0.0297468743387	0.0824213616272	0.257117163966	0.091885724953	0.0520792235095	0.097236034738	0.131407884013
GNG12-AS1	0.410833650682	0.117520922083	0.0118414937878	0.289939054572	0.153824609578	0.0738730149973	0.0450830309331	0.0681620250688	0.0885380854118	0.333677943595	0.244777913014	0.299843888813	0.22029752548	0.288440492567	0.147423711488	0.31350710283	0.235197627076	0.378033891339	0.109890333593	0.0717897566692	0.23955025385	0.110332659297	0.369179710788	0.3091453733	0.271188029788	0.0945066507762	0.257400106238	0.209919945161	0.0921620749319	0.169566927633	0.114938735817	0.206914424136	0.0137762750727	0.217964985168	0.0565979218523	0.185437287808	0.0516140117416	0.407923372231	0.731919130479	0.200931766696	0.203859891368	0.0854001112719	0.107028652924	0.121661700126	0.101124549656	0.640013465354	0.187379994082	0.585331463658	0.20003200122
AP001574.1	0.508724595591	1.2430097528	0.300591765382	0.284761571454	8.42860735972	0.596666659593	1.3113093132	1.95793347313	0.204318658643	2.9878064549	0.332871063027	1.02941360314	0.683487194437	0.7607221782	1.48998751141	0.530550481713	0.918523277337	1.70030553442	1.84108574281	5.01147724441	0.517522643342	2.07012113263	0.436417192051	4.67833900719	2.07057927792	2.56561324383	1.55044131789	4.5886346987	0.292437353149	1.26825813319	1.24001213064	0.756033472804	0.437131805192	0.597307892047	1.97548515696	0.392271185747	0.786121101911	0.936878953805	0.802517049025	1.0565478062	1.43135668407	1.41743971667	0.130619287962	2.53340018591	2.32932189164	0.94143600673	0.243926619515	2.34831256971	0.923224621013
AC091819.1	0.0	0.0	0.0	0.0	0.0	0.0	0.0	0.0	0.0	0.0	0.0	0.0	0.0	0.0	0.0	0.0	0.0	0.0	0.0	0.0	0.0	0.0	0.0	0.0	0.0	0.0	0.0	0.0	0.0	0.0	0.0	0.0	0.0	0.0	0.0	0.0	0.0	0.0	0.0	0.0	0.0	0.0	0.0	0.0	0.0	0.0	0.0	0.0	0.0
AC020551.1	0.0	0.0	0.0	0.0	0.0	0.0	0.0	0.0	0.0	0.0	0.0	0.0631989461199	0.0	0.0	0.0351008836876	0.0	0.0	0.0	0.0	0.0	0.0	0.0	0.0	0.0218391550997	0.0	0.0	0.0	0.0	0.0	0.0	0.0	0.0	0.0	0.0	0.0	0.0	0.0	0.0499498006813	0.0	0.0	0.0	0.0	0.0	0.0	0.0	0.0	0.0	0.0	0.0
ZNF687-AS1	2.28864726626	4.32087776064	4.02391854414	0.980641938995	0.8987176576	1.9454019062	1.31851557309	1.93853422201	3.69916960553	0.942148190957	1.99669121568	0.931015986007	1.41812104827	2.31633482375	5.29255864554	1.60674910354	1.10865168884	1.63567250459	2.54662897837	0.639875258801	2.10108368987	0.534464790249	1.79448781778	0.965171277389	0.73175397457	3.04183785939	1.02074874546	1.77576973974	2.98711805567	1.06268983887	0.960440642135	2.34026201575	1.99534505032	1.40739850753	1.94430240383	3.15645865701	2.93278780866	0.54105591976	2.77514665009	2.81433689945	0.773208755383	2.34211336577	4.3341243736	1.99087783099	0.938897547043	0.448619987773	1.57915034587	1.9864211968	1.77279165068
A1BG-AS1	0.522112084949	0.660944734723	0.646385299994	1.42594892172	0.18618052874	0.466566410509	0.139825189924	0.734353435891	0.958607842052	0.28353517712	0.553116578414	0.140257310249	0.200421057015	0.469374163523	0.629968491446	0.0674158130898	0.712632486317	1.82587140816	0.867059519342	0.106874976094	0.23395525512	0.339221530138	0.273904893785	1.3360198918	2.18683580412	0.495034837399	0.0920106152667	0.501563110409	0.140321956193	1.00299019829	0.242408386441	0.357821936476	0.97417945157	0.626854186668	0.63779049155	0.954297153629	0.66593717405	0.641022442077	0.25196365768	0.740706577122	0.877109547007	0.391190793102	0.439195079522	0.91031880651	1.20344127806	1.37767176753	0.590100675405	0.450721920421	0.804640004906
AC005833.2	0.0	0.0	0.0	0.0	0.0	0.0518262800092	0.0	0.0	0.0	0.0	0.0674638457361	0.037933443161	0.0	0.0	0.0	0.0322584145896	0.0	0.0	0.0	0.0	0.0	0.0	0.0	0.104866856113	0.0	0.0	0.0	0.0	0.0	0.0233673800608	0.0	0.0	0.0	0.0	0.0	0.026500874464	0.0	0.0	0.0591448078244	0.0	0.0	0.0	0.0	0.0	0.0	0.0	0.0741558653982	0.0	0.0
AC048352.1	0.0	0.0	0.0	0.0	0.0	0.0	0.0	0.0	0.0606293410972	0.0	0.0	0.0	0.0	0.0	0.0	0.0	0.0340702248251	0.0	0.0	0.0	0.0	0.0	0.0545271823479	0.0767693778179	0.0	0.0	0.0	0.0	0.0	0.0	0.0	0.0	0.0	0.0	0.0	0.0	0.0	0.0	0.0	0.0	0.0	0.0	0.0	0.0	0.0	0.0638539204565	0.0	0.0	0.0
AC007308.1	0.0	0.0	0.0	0.0	0.0	0.0	0.0	0.0	0.0	0.0	0.0	0.0	0.0	0.0	0.0	0.0	0.0	0.0	0.0	0.0	0.0	0.0	0.0	0.0	0.0	0.0	0.0	0.0	0.0	0.0	0.0	0.0	0.0	0.0	0.0	0.0	0.0	0.0	0.0	0.0	0.0	0.0	0.0	0.0	0.0	0.0	0.0	0.0	0.0
AC087752.4	0.300609988304	0.528844149374	0.488461618746	0.232986740281	1.23810051612	0.453311682938	0.563537886664	0.269060625271	0.181100629251	0.445665746582	0.163913781036	0.331794467129	0.477311305206	0.39332794441	0.0409510309689	0.31350710283	0.237459142721	0.165160437963	0.362638100857	0.996082873786	1.4143658605	0.251846287526	0.217164535758	0.789849442773	0.190679083445	0.196888855784	0.458084934831	0.495644314963	0.157094445907	0.431487271209	0.0574693679084	0.282156032913	0.929898567408	0.185765612359	1.06121103473	0.334817325208	0.193552544031	0.611885058346	0.287402799926	0.301397650044	0.455431672205	0.0985385899291	0.493978398109	0.513260297406	0.196631068775	0.286098734513	0.216207685479	0.605515307232	0.591003639967
[truncated: 13,307 more rows]
[truncated: 330 more columns]
