# Supplementary material for: Comprehensive analyses of fatty acid metabolism-related lncRNA for ovarian cancer patients
Source: Sci Rep. 2023 Sep 6;13:14675. doi: 10.1038/s41598-023-35218-0 (PMC10482851; doi:10.1038/s41598-023-35218-0)
Supplement: Supplementary file 1 — Supplementary Information. [file 41598_2023_35218_MOESM1_ESM.zip › ▓╣│Σ▓─┴╧/Appendix D3.txt]

Oxidative_Stress	lncRNA	cor	pvalue	Regulation
MCAT	GTSE1-DT	0.5235739482353	4.6073267814134e-28	postive
ACACA	AC009283.1	0.494960716170229	8.12744850701393e-25	postive
CPT1B	C1orf195	0.478759774945748	4.13945691507372e-23	postive
CPT1B	PSMD6-AS2	0.470862109127882	2.61034993848443e-22	postive
ACSBG2	PSMD6-AS2	0.493544868582026	1.1555391621506e-24	postive
ACACB	PSMD6-AS2	0.401196431084237	4.34024264060646e-16	postive
CPT1B	AL031717.1	0.416392083877962	2.5153949456764e-17	postive
CPT1B	RUFY1-AS1	0.455184425650632	8.79220453670425e-21	postive
ACSBG2	RUFY1-AS1	0.467260236304746	5.95125438077412e-22	postive
ACACB	RUFY1-AS1	0.424239320087554	5.45512400923925e-18	postive
CPT1B	AC018529.2	0.400759726220212	4.70041041986276e-16	postive
ADH6	AC010255.1	0.401669295700202	3.98077811387274e-16	postive
ACSS1	HNF1A-AS1	0.456626939097362	6.40954913003495e-21	postive
ACACB	LINC00641	0.418540885205531	1.66173341983368e-17	postive
ADH1C	AC022034.3	0.408770883483105	1.06867405959269e-16	postive
CPT1B	AC015849.1	0.423501332907167	6.30918362295899e-18	postive
TECR	AC015849.1	0.418215417188507	1.76976205579562e-17	postive
ALDH2	AC080013.1	0.487568549010104	5.01304612871562e-24	postive
ACSBG2	AC010976.1	0.430968211894532	1.42441749305028e-18	postive
GCDH	ZNF433-AS1	0.428898645481725	2.15967425333692e-18	postive
ECI1	AC008915.2	0.419135318874395	1.4809017547911e-17	postive
OXSM	AC008915.2	0.43553056202754	5.63332545405155e-19	postive
PPT1	PABPC4-AS1	0.553327868963265	8.78900778034041e-32	postive
ACSBG2	AC005519.1	0.494809006050259	8.44042466675557e-25	postive
ACACB	AC005519.1	0.438187962207775	3.26051540500934e-19	postive
ACSBG2	AC104532.2	0.449722535624722	2.87068548407296e-20	postive
CPT1B	CR559946.1	0.604054746073602	4.6609415330101e-39	postive
CYP4A11	AL121761.1	0.409085866723223	1.00738789569285e-16	postive
CYP4A22	AL121761.1	0.445702877001755	6.7657279051153e-20	postive
ADH6	UMODL1-AS1	0.474420830956006	1.14522988422317e-22	postive
PPT1	AL603839.2	0.780810856991685	5.08215661412634e-79	postive
ACSBG2	AC004253.1	0.432960993765097	9.51516121027727e-19	postive
CPT1B	AC245060.2	0.430108963655387	1.69368514605417e-18	postive
ACACB	AC245060.2	0.459399085891189	3.47690027863031e-21	postive
ADH1C	Z93403.1	0.437419043793984	3.82133806153449e-19	postive
PPT2	AL008729.1	0.408190247034047	1.19139151474936e-16	postive
ACSBG2	AC048341.1	0.421083584064495	1.01353446652563e-17	postive
ACSM1	LINC01197	0.53062565638482	6.53157531227086e-29	postive
ACSBG2	AC073487.1	0.474492439917343	1.12628900244804e-22	postive
CPT1B	AC138956.1	0.40379908569267	2.69225655148488e-16	postive
ACSBG2	AC138956.1	0.480585871731166	2.68566626535075e-23	postive
CPT1B	AL356481.3	0.449951595218385	2.73287359193623e-20	postive
ACSBG2	AL356481.3	0.435802464788821	5.32797339538224e-19	postive
ACACB	AL356481.3	0.405237930965957	2.06384339509903e-16	postive
CPT1B	AC005306.1	0.443519040209543	1.07284387503218e-19	postive
ACSBG2	AC005306.1	0.434518973819968	6.92816070881294e-19	postive
CPT1B	AC012645.4	0.445057024059089	7.75673573926417e-20	postive
ACSBG2	AC012645.4	0.425952263431475	3.88673579817932e-18	postive
ALDH2	AL136366.1	0.678358830321999	2.04658027922687e-52	postive
ALDH9A1	AL136366.1	0.402002424737286	3.74525292839264e-16	postive
ACSBG2	AC016747.3	0.439297240577947	2.59141135915898e-19	postive
CPT1B	AC109460.3	0.598048723346574	3.96384716958495e-38	postive
ACSBG2	AC109460.3	0.429875635100229	1.77506793875895e-18	postive
ACACB	AC109460.3	0.402628520361896	3.33902956650236e-16	postive
ACSBG2	AC078795.1	0.408410284545796	1.14333883175081e-16	postive
TECR	AC004706.1	0.464572277371562	1.09385045254257e-21	postive
CPT1B	CR559946.2	0.709500972050849	2.88436935424437e-59	postive
CPT1B	AL050343.2	0.438077871527857	3.33553899178872e-19	postive
ACSBG2	AL050343.2	0.485709093674654	7.86782372154296e-24	postive
ABCD1	AC245140.2	0.418651907704707	1.62638672288571e-17	postive
PPT1	AL603839.3	0.666341931945909	5.41072630579871e-50	postive
ACSS1	AL117190.1	0.51457521400586	5.22057416039607e-27	postive
ELOVL2	AL117190.1	0.429672921465715	1.84888595932475e-18	postive
CPT1B	AC012557.2	0.45091150665132	2.22282840964961e-20	postive
ACSM3	AL662890.1	0.573205791394139	1.75034603026782e-34	postive
ACACB	AC139149.1	0.4313419979108	1.32086739647495e-18	postive
FASN	AC139149.1	0.40955027231021	9.23275939059154e-17	postive
MCAT	NUP50-DT	0.419761228206688	1.31139772225594e-17	postive
ADH1C	AL355312.3	0.504303908733448	7.64486456241708e-26	postive
CPT1B	AC008764.8	0.419911174681517	1.27371112501664e-17	postive
ACSL1	LINC01614	0.432085279476008	1.13647128840208e-18	postive
ADH1B	LINC01614	0.416190496801328	2.614753050663e-17	postive
ALDH1B1	LINC01614	0.51942059658479	1.42544456307534e-27	postive
ACSBG2	N4BP2L2-IT2	0.406452802459913	1.6472925714565e-16	postive
CPT1B	AC005740.4	0.43796536490536	3.41396357362457e-19	postive
ELOVL3	AC092431.1	0.481819266108238	2.00219329764781e-23	postive
CRAT	AC020913.1	0.461170299298236	2.34529050078258e-21	postive
ADH1B	AL136084.2	0.42452508152238	5.15588225142151e-18	postive
CPT1B	AC010997.5	0.425182082704732	4.52774830005946e-18	postive
ACACB	AC084018.2	0.477199010804379	5.97920010668559e-23	postive
ACACB	AC010973.1	0.4269969691481	3.15780244707965e-18	postive
CPT1B	UBE2Q1-AS1	0.426244639365553	3.66752246082531e-18	postive
ACSBG2	UBE2Q1-AS1	0.438601091889335	2.99349854247675e-19	postive
ECI1	LINC02867	0.422040807545084	8.40487853724053e-18	postive
ACACB	AC108449.2	0.442000335953744	1.47546277176612e-19	postive
CPT1B	LINC00342	0.479789319511287	3.24451477032783e-23	postive
ACAA2	AL512598.1	0.401625991455644	4.01244296556974e-16	postive
CPT1B	RBM38-AS1	0.422422627871879	7.79878646804801e-18	postive
CPT1B	AC008105.2	0.447104816228011	5.02362516138426e-20	postive
MECR	SNHG12	0.468149052642842	4.86051361492027e-22	postive
PPT1	AL031985.3	0.741059917332904	3.34304949885768e-67	postive
ACSS1	MEG9	0.51833346413373	1.9108544533785e-27	postive
ELOVL2	MEG9	0.421049408201343	1.02032058222042e-17	postive
ELOVL2	LINC00261	0.531939474610183	4.51580343825206e-29	postive
ECI1	AC083880.1	0.411414597489061	6.49724695290832e-17	postive
OXSM	AC083880.1	0.416249070142324	2.58549263023205e-17	postive
CPT1B	AL139288.1	0.436121156638287	4.99076002851955e-19	postive
ACSBG2	MORF4L2-AS1	0.431008150286011	1.41298306204177e-18	postive
ADH6	AP002026.1	0.485118924325693	9.07266047866717e-24	postive
ACACB	AC144548.1	0.499502141935015	2.59961061529856e-25	postive
CPT1B	FMR1-IT1	0.466169800909998	7.62306893859041e-22	postive
ADH1C	ERVE-1	0.502878911085681	1.10151463283524e-25	postive
CPT1B	STAG3L5P-PVRIG2P-PILRB	0.491536096780182	1.89845149558247e-24	postive
CPT1B	FAM13A-AS1	0.427246556852828	3.00461711869757e-18	postive
CPT1B	LINC02604	0.469200744912632	3.82217909290337e-22	postive
CPT1B	AL031670.1	0.411336407306951	6.5939964956036e-17	postive
ACACB	AP000941.1	0.474531643118608	1.11605075769407e-22	postive
FASN	AC124283.2	0.423708659566347	6.05679058076798e-18	postive
PPT1	AC016642.1	0.41965538710811	1.33865680552996e-17	postive
ACACA	AC087491.1	0.499434351399782	2.64455413186788e-25	postive
ACACB	PSD2-AS1	0.404324524763558	2.44357016234358e-16	postive
ACSBG2	AC073655.1	0.400509352893112	4.91996800993534e-16	postive
ADH1B	ACTA2-AS1	0.607936220984371	1.14052413485773e-39	postive
CPT1B	GUSBP11	0.491001951198724	2.16517800465902e-24	postive
ACACA	LINC01992	0.480051683916826	3.04882531789777e-23	postive
ACSBG2	AC004076.2	0.436088227265866	5.02460671278383e-19	postive
ELOVL4	LINC01124	0.41445415513555	3.64651352178075e-17	postive
ACACB	AC100830.1	0.415620561354587	2.91699940318624e-17	postive
ALDH1B1	HECW2-AS1	0.451459832497375	1.97483929711133e-20	postive
HSD17B10	EXOSC10-AS1	0.402465831414492	3.44022283218212e-16	postive
CPT1B	U73169.1	0.48222713568287	1.81641104480885e-23	postive
ACSBG2	U73169.1	0.40173596474677	3.93250740954339e-16	postive
PEX14	MRPL20-AS1	0.56911555972242	6.51460228502859e-34	postive
ACSM1	AC093010.2	0.419746477347579	1.31516378850248e-17	postive
ACADVL	AC069281.2	0.425501514582845	4.25016841617883e-18	postive
GCDH	AL035458.2	0.400179827802607	5.22433614747139e-16	postive
ADH6	ZNF474-AS1	0.514698478478531	5.0522865479976e-27	postive
PEX14	LINC01128	0.409421440016414	9.4589241633698e-17	postive
ACSBG2	AL132989.1	0.482649854411323	1.64180932498807e-23	postive
ACACB	AL132989.1	0.42899143184011	2.11987896207672e-18	postive
ELOVL4	PDE2A-AS2	0.408424627906273	1.14027341630274e-16	postive
CPT1B	AL592211.1	0.447942141526655	4.20249473912526e-20	postive
CRAT	LINC02683	0.438419990956334	3.10779048586612e-19	postive
ACSBG2	AC004908.1	0.40458208387442	2.33004972550005e-16	postive
TECR	AC022098.1	0.497489536655326	4.31726751528704e-25	postive
MCAT	AL118516.1	0.470779121322174	2.66068094429643e-22	postive
CPT1B	AC092143.3	0.460095158005508	2.97927903771263e-21	postive
ACSBG2	AC092143.3	0.405477168195277	1.9743689591328e-16	postive
ACACB	AC092143.3	0.444097849346514	9.49750888813829e-20	postive
CPT1B	AL035252.3	0.412686836541352	5.10555840018309e-17	postive
ACSBG2	AL035252.3	0.40170820372085	3.95253714214262e-16	postive
ELOVL2	ARHGAP31-AS1	0.414171113435721	3.84897276626991e-17	postive
ACACB	AC124283.3	0.408322643402333	1.16224577708862e-16	postive
FASN	AC124283.3	0.4816721798251	2.07368810643042e-23	postive
ACSBG2	AC012557.1	0.470230364646321	3.01842521898516e-22	postive
CPT1B	AL117209.1	0.469912386532012	3.24699814947318e-22	postive
CPT1B	SH3BP5-AS1	0.489260955391737	3.31811830041253e-24	postive
ACSBG2	SH3BP5-AS1	0.42309189577413	6.83836666705606e-18	postive
CPT1B	AL139349.1	0.441818534047511	1.53266930592157e-19	postive
CPT1B	AC009065.8	0.431678671577184	1.23395921340479e-18	postive
ADH6	AL513122.2	0.408611425121078	1.10108121897475e-16	postive
ELOVL2	AC011005.4	0.408862098235919	1.05055935949534e-16	postive
CPT1B	UCKL1-AS1	0.477816820056328	5.17041981960176e-23	postive
TECR	UCKL1-AS1	0.533404266096527	2.98679273418133e-29	postive
CPT1B	AC009088.1	0.435366308350097	5.82605998440776e-19	postive
ACSS1	RAET1E-AS1	0.421606573299938	9.15055976415122e-18	postive
MCAT	CHKB-DT	0.526250321618573	2.20687163603253e-28	postive
CPT1B	AL450998.2	0.499640397312266	2.51027420591895e-25	postive
ACACB	AL450998.2	0.433888483669477	7.87895118003542e-19	postive
PPT1	AL031289.1	0.526236290613197	2.21544199393108e-28	postive
OXSM	ENTPD3-AS1	0.518241598765064	1.95867273132402e-27	postive
OXSM	RASSF1-AS1	0.403194759536728	3.00909262108667e-16	postive
CPT1B	AC004466.2	0.420164638601412	1.21241322318145e-17	postive
ADH1B	AC025280.1	0.438142762403539	3.29111467990634e-19	postive
ADH1B	AC087286.2	0.612851386034266	1.86519786923493e-40	postive
CPT1B	NEAT1	0.490941686412076	2.19750026508174e-24	postive
ACSBG2	AC007390.1	0.418574379938414	1.65099078038413e-17	postive
ACACB	AC074138.1	0.418443689597395	1.69329700567886e-17	postive
CPT1B	AL139423.1	0.436098470148795	5.01405436712371e-19	postive
PEX14	AL139423.1	0.450782391604382	2.28554403494963e-20	postive
ACSL5	AL157786.1	0.653705230250202	1.45039783438466e-47	postive
ACSBG2	FTX	0.42431682448107	5.3723163717663e-18	postive
ELOVL4	MAFG-DT	0.421136315013105	1.00315090949094e-17	postive
CPT1B	AC012615.6	0.501999394678634	1.37886154834289e-25	postive
ACSBG2	AC012615.6	0.418103511393725	1.80847700940153e-17	postive
ACACB	AC012615.6	0.424076644954005	5.63303242418542e-18	postive
ACSBG2	AC010300.1	0.519210100536474	1.50879479047736e-27	postive
CPT1B	PTOV1-AS2	0.545178511573004	9.99482378161883e-31	postive
ACACB	PTOV1-AS2	0.421315969291393	9.68553062138184e-18	postive
CPT1B	AC092119.2	0.467028559112082	6.27314126316504e-22	postive
CPT1B	LINC01424	0.410846628086734	7.23304014048191e-17	postive
ELOVL4	AC019171.1	0.454120221630556	1.10904959783467e-20	postive
ACACB	AC090617.4	0.413733213500071	4.18415163384742e-17	postive
CPT1B	AC067930.2	0.409283294288463	9.70748483943576e-17	postive
TECR	AC067930.2	0.401944326717062	3.78532017938048e-16	postive
CPT1B	AC109460.2	0.480620443125741	2.66369215055121e-23	postive
ACSBG2	AC109460.2	0.48168900314417	2.06538488539484e-23	postive
ACACB	AC109460.2	0.43702191542616	4.14712551291648e-19	postive
ACSBG2	AC116667.1	0.412094080122171	5.71312426218213e-17	postive
PEX11G	AC008946.1	0.43770107041081	3.60540219711563e-19	postive
CPT1B	ARAP1-AS2	0.470957294125003	2.55377630727446e-22	postive
ACACB	ARAP1-AS2	0.477345466774034	5.77686581979369e-23	postive
ACACB	AC018410.1	0.455300628985943	8.57164026729539e-21	postive
ALDH3A2	COX10-AS1	0.407871045769179	1.26464409627886e-16	postive
CPT1B	AL031714.1	0.476611292984969	6.8638434311816e-23	postive
CPT1B	ERVK13-1	0.412363446442246	5.42869786592654e-17	postive
FASN	NARF-IT1	0.463103857191225	1.52190465833706e-21	postive
ABCD1	U52111.1	0.526689065109518	1.95479437586995e-28	postive
CPT1B	U52111.1	0.436744598968574	4.39067674417796e-19	postive
ACSM1	AC008731.1	0.474447172980367	1.13822606922649e-22	postive
CPT1B	AL121845.4	0.400207441043298	5.19813714113708e-16	postive
OXSM	ARIH2OS	0.454015213231601	1.13470595241036e-20	postive
CPT1B	U73166.1	0.515480930044328	4.1022517092554e-27	postive
ACACB	U73166.1	0.441018146043359	1.81159555964583e-19	postive
ACACA	AP003306.1	0.447832819397356	4.30169018482517e-20	postive
ADH6	AL357093.1	0.400867904720483	4.60854876233772e-16	postive
PPT2	AL157823.2	0.432766662777056	9.89815488544131e-19	postive
CPT1B	C9orf163	0.433577909664141	8.39338245138411e-19	postive
PPT2	AL662797.1	0.4314895273193	1.28206744175914e-18	postive
CPT1B	LINC00894	0.562266118735003	5.64977127571345e-33	postive
CPT1B	AC108134.1	0.451529454935774	1.94536902886369e-20	postive
ADH1C	FAM27E3	0.432611423197823	1.02149661464628e-18	postive
ACSBG2	AC090948.2	0.418980360837624	1.52608614978239e-17	postive
CPT1B	AC004466.1	0.435125731884247	6.1201141067675e-19	postive
CPT1B	AP002907.1	0.408824705629251	1.05794853962215e-16	postive
ACSM3	Z98257.1	0.45562625882989	7.98218771579644e-21	postive
CPT1B	AC021078.1	0.453737388175436	1.20543901318488e-20	postive
ACSBG2	AL591848.3	0.447960570614296	4.18599605795026e-20	postive
ACACB	AL591848.3	0.419467656420566	1.3883827956397e-17	postive
CPT1B	AC027601.1	0.536689754724891	1.17306471572188e-29	postive
ACACB	AC027601.1	0.415815035914131	2.81019544650622e-17	postive
ADH1C	BCAR3-AS1	0.446772341835176	5.39181031529754e-20	postive
ACACB	ERI3-IT1	0.431817440316661	1.19979745232646e-18	postive
CPT1B	AP001107.6	0.468054155824279	4.96686210470222e-22	postive
CPT1B	AC135050.3	0.526888186293985	1.849988599458e-28	postive
ACSBG2	AC135050.3	0.400820073808548	4.64894583217298e-16	postive
ACADVL	AL022341.2	0.402640441718389	3.33173041181532e-16	postive
ACLY	MAP3K14-AS1	0.503294145310465	9.9048125415106e-26	postive
CPT1B	AC090948.3	0.427233166325009	3.01264681406271e-18	postive
ACSM3	Z93930.2	0.443277145047726	1.12882257242949e-19	postive
CPT1B	AP006621.2	0.424088641375801	5.61972007551384e-18	postive
ACSBG2	AP006621.2	0.402322427774437	3.53191263230206e-16	postive
ACACB	AP006621.2	0.402119932780039	3.66548195413394e-16	postive
TECR	ILF3-DT	0.466832152005122	6.55941791344127e-22	postive
ACSBG2	SNRK-AS1	0.491677260113092	1.83355519741493e-24	postive
ACSBG2	PITRM1-AS1	0.481804602610446	2.00921032718144e-23	postive
HSD17B10	GS1-124K5.4	0.467737169855275	5.33899715038566e-22	postive
ADH5	UBE2D3-AS1	0.464150845494255	1.20279778262757e-21	postive
PPT1	LINC01569	0.484268598999471	1.1134780477778e-23	postive
PPT1	AL031123.1	0.585972290544853	2.56568216623535e-36	postive
ACSBG2	AC073896.3	0.475966174349998	7.98382925909615e-23	postive
ACSS1	AL592546.2	0.472630022368963	1.73567953376019e-22	postive
CPT1B	AL390719.2	0.475611164263649	8.67512819690195e-23	postive
CPT1B	AL512791.1	0.41582145217547	2.80673796428842e-17	postive
CPT1B	AP001160.1	0.412598595360529	5.19180736344765e-17	postive
ACSM1	AC010636.1	0.535340032824471	1.72425901394951e-29	postive
ACSM3	AC010636.1	0.445419515526354	7.18415456793505e-20	postive
PPT2	AL133255.1	0.402337193241753	3.52236215115684e-16	postive
PPT1	LINC01320	0.541275515530778	3.12831137866821e-30	postive
ADH6	BHLHE40-AS1	0.518427021225364	1.86334087521401e-27	postive
ACSL1	LINC00702	0.477206387586061	5.96884373329777e-23	postive
ADH1B	LINC00702	0.623518966166129	3.27820994742657e-42	postive
ALDH1B1	LINC00702	0.546201930172545	7.39201256432101e-31	postive
ALDH2	AC020910.2	0.487681634382934	4.87705982523137e-24	postive
CPT1B	AP002490.1	0.403156738647998	3.03020662343308e-16	postive
ACACB	AP002490.1	0.424819470807664	4.86448896604819e-18	postive
ACSBG2	UBOX5-AS1	0.435473139808109	5.6999804071096e-19	postive
CPT1B	DTX2P1-UPK3BP1-PMS2P11	0.407241054761664	1.42243247704762e-16	postive
CPT1B	AL021392.1	0.447366913584011	4.75092576115468e-20	postive
ACADVL	AC087500.1	0.412752152214469	5.04262541020096e-17	postive
ACSBG2	AL683813.1	0.437694126051609	3.61057211365564e-19	postive
ACADVL	ALOX12-AS1	0.519078732802882	1.56323336854123e-27	postive
SLC25A20	AC137630.1	0.433742472343372	8.11681873328116e-19	postive
ACSBG2	AL590666.1	0.429992534198509	1.73382511273355e-18	postive
TECR	AC008569.2	0.472555802827987	1.76575561795398e-22	postive
CPT1B	RAI1-AS1	0.411877720696147	5.95213701958231e-17	postive
CPT1B	AL022328.3	0.646763077615287	2.79628642907679e-46	postive
CPT1B	AL161452.1	0.436882097994451	4.2682098568995e-19	postive
PPT2	AL121655.1	0.44353732257723	1.06872585616137e-19	postive
CPT1B	AL021707.6	0.558002932411411	2.11358646751924e-32	postive
ACSBG2	AC009120.3	0.503230854635124	1.00666202159738e-25	postive
ADH1B	LNCOG	0.494042090219133	1.02139629756623e-24	postive
ACSM3	AL356133.1	0.560660644783381	9.30647640797999e-33	postive
CPT1B	AC008735.1	0.414327747811548	3.73560557170522e-17	postive
PPT2	AL662884.1	0.419306076435601	1.43263239014647e-17	postive
ACSBG2	AC104964.3	0.426227736701412	3.67985752798084e-18	postive
ACLY	AC073508.3	0.424083129211492	5.62583304193244e-18	postive
ECI1	AC008608.2	0.439077152215885	2.71241738825049e-19	postive
CPT1B	AC004223.4	0.411898925232594	5.92828474967639e-17	postive
CPT1B	AC011498.6	0.471664169353651	2.16980953560094e-22	postive
ACACB	AC005746.1	0.419722459352771	1.32131861945696e-17	postive
CPT1B	AC084125.2	0.44016140391506	2.1655793522866e-19	postive
CPT1B	YEATS2-AS1	0.433473736581144	8.57322525161575e-19	postive
ACSBG2	YEATS2-AS1	0.532590546603729	3.75876791171341e-29	postive
ACACB	YEATS2-AS1	0.437129336960204	4.05639843144651e-19	postive
TECR	AC003101.2	0.414752739157879	3.44427737299443e-17	postive
MCAT	PRR34-AS1	0.438358801742575	3.14736882791784e-19	postive
CPT1B	CTBP1-AS	0.459181159169172	3.6489042331636e-21	postive
ACSBG2	CTBP1-AS	0.421551500770935	9.24966093296238e-18	postive
ACACB	CTBP1-AS	0.470377448676985	2.91813449961443e-22	postive
ADH1C	LINC01541	0.779340056446721	1.53712847806126e-78	postive
ELOVL4	AC009275.1	0.418749942893443	1.59578988063151e-17	postive
CPT1B	PRR7-AS1	0.427355849898964	2.9398610974089e-18	postive
CPT1B	AC135050.5	0.442963304560109	1.20575313715185e-19	postive
ACACB	AC007622.2	0.455664755660337	7.91519644950985e-21	postive
CPT1B	AP003096.1	0.423993063694574	5.72664635407345e-18	postive
ELOVL2	AC012073.1	0.411520660956422	6.36823349891355e-17	postive
CPT1B	AC009133.1	0.516699584240172	2.96248817593071e-27	postive
PPT2	Z97989.1	0.41527700246719	3.11551056927855e-17	postive
ACACB	AC108010.1	0.432495547246169	1.04579257340575e-18	postive
ACACB	AC016586.1	0.469722794187513	3.39131528564711e-22	postive
ACSBG2	AC127024.4	0.438134817980257	3.29652200052158e-19	postive
CPT1B	AC233728.1	0.429993845091943	1.73336800590793e-18	postive
ECI1	AC020663.2	0.41770464502347	1.95335957669703e-17	postive
ACLY	AC005562.1	0.445839575557713	6.57254337865656e-20	postive
ACSBG2	AC138956.2	0.469797054938022	3.33405015961087e-22	postive
ACACB	AC138956.2	0.435354779367091	5.83982910882102e-19	postive
ACSBG2	AL049869.2	0.403797412320114	2.6930869370735e-16	postive
ACACB	AL049869.2	0.40090535873144	4.57715653650276e-16	postive
CPT1B	AL137127.1	0.433796802087971	8.02749591459119e-19	postive
CPT1B	OGFR-AS1	0.526387259353526	2.12492901809912e-28	postive
TECR	AC022098.4	0.568427798445259	8.11109578498822e-34	postive
ACSS1	CTD-2297D10.2	0.439475249643509	2.49744029756228e-19	postive
ELOVL2	CTD-2297D10.2	0.522572379874067	6.0582966953514e-28	postive
ACSBG2	ANKRD10-IT1	0.474573591337414	1.10519723848069e-22	postive
CPT1B	AC087289.2	0.424060035379589	5.65151514891806e-18	postive
PPT1	AC098484.1	0.699015233937992	7.33889403667297e-57	postive
CPT1B	AL445931.1	0.518348600364537	1.90308707614477e-27	postive
ACACB	AL445931.1	0.532791292829359	3.55172899523376e-29	postive
ACSM1	GRTP1-AS1	0.497686302909732	4.10899059994755e-25	postive
CPT1B	C2-AS1	0.451474375284199	1.96864742249009e-20	postive
CPT1B	U62317.2	0.542443080790525	2.2271594045467e-30	postive
ACSBG2	AC022400.4	0.410996899426709	7.03076342439611e-17	postive
CPT1B	AC107464.1	0.464754477531371	1.04981561067953e-21	postive
ACACB	AC107464.1	0.40422159761405	2.49043904711049e-16	postive
CPT1B	AC132872.3	0.529071461315834	1.00861118560515e-28	postive
PEX14	AL139287.1	0.407436533681627	1.37150960653194e-16	postive
ADH1B	TFPI2-DT	0.442139936301224	1.43296684182011e-19	postive
ACACB	AC116025.2	0.405544017116029	1.9500558513377e-16	postive
FASN	AC116025.2	0.465622143001453	8.62950613501119e-22	postive
ELOVL4	AC007342.4	0.490144156214739	2.67283787406956e-24	postive
ACSBG2	DANT2	0.413754324021675	4.16735470437895e-17	postive
CPT1B	AL731567.1	0.420283468319738	1.18468287923849e-17	postive
ACSBG2	AC008969.1	0.408094548323302	1.21290435746713e-16	postive
ACSBG2	AC073957.3	0.411701840486538	6.15364679137345e-17	postive
ACADVL	AC027763.2	0.469399469695879	3.65215174212003e-22	postive
CPT1B	C1orf147	0.465882341311066	8.13598997452138e-22	postive
CPT1B	TNFRSF14-AS1	0.471142724903542	2.44701332696649e-22	postive
ADH1B	AP003071.3	0.407624769529415	1.32416734785314e-16	postive
CPT1B	ASMTL-AS1	0.488677579781078	3.82629498513548e-24	postive
CPT1B	AC005840.2	0.483757212607074	1.25908461974996e-23	postive
GCDH	AC010422.1	0.450163395005276	2.61125368828395e-20	postive
ELOVL4	AC099518.1	0.457579349663212	5.19801807091255e-21	postive
PPT2	HCG25	0.464179839466796	1.19497152337845e-21	postive
ACSBG2	AL442125.2	0.419338634064385	1.4236062037001e-17	postive
ADH1B	AC011352.3	0.450303779188789	2.53359550963139e-20	postive
ALDH1B1	AC011352.3	0.530164327004872	7.43246820406884e-29	postive
MCAT	AL121672.2	0.407449496709042	1.36819672519767e-16	postive
ACSBG2	RBFADN	0.460318677524915	2.83490049755479e-21	postive
CPT1B	AC099343.2	0.410411104465824	7.85213221897726e-17	postive
CPT1C	RAMP2-AS1	0.443929442044752	9.8405518400446e-20	postive
ACLY	RAMP2-AS1	0.403996016822067	2.59626785025269e-16	postive
ELOVL2	RAMP2-AS1	0.650119884815535	6.75131601390188e-47	postive
ACSBG2	AL512770.1	0.486247152256534	6.90770518514068e-24	postive
ACSBG2	AC015813.1	0.440972361484523	1.82898064831742e-19	postive
ADH1B	KIF26B-AS1	0.546162094286734	7.47946765197871e-31	postive
ACOT2	AC004816.1	0.40288441562877	3.18574512091193e-16	postive
CPT1B	RERE-AS1	0.448685899850922	3.58491446397352e-20	postive
ACSBG2	AC020612.2	0.423026996192528	6.92616029478398e-18	postive
PPT2	AC020612.2	0.405606708398742	1.92752212559566e-16	postive
ALDH2	AC008667.3	0.426713895699103	3.34084633980612e-18	postive
CPT1B	AC109460.1	0.461071061171403	2.3977483753834e-21	postive
CPT1B	AC139795.2	0.409929257431729	8.59779956291765e-17	postive
ACSBG2	AC139795.2	0.464272734898922	1.1702329374461e-21	postive
ACACB	AC139795.2	0.416882682429247	2.2888291569483e-17	postive
ADH1B	AC011595.1	0.533966452903043	2.54723212343154e-29	postive
CPT1B	LINC02878	0.414467794932663	3.63702587344914e-17	postive
ADH1C	AC084866.1	0.750391607306197	8.94652371679691e-70	postive
CYP4A22	LINC02763	0.41604010333301	2.69138091085296e-17	postive
CPT1B	AL022328.2	0.749000752274943	2.19923906496006e-69	postive
CPT1B	AC008870.2	0.493199453839206	1.25881469944003e-24	postive
ACSBG2	AC004951.1	0.411411616657888	6.50090962081387e-17	postive
CPT1B	AL121895.1	0.528738249244361	1.10676291850487e-28	postive
ALDH2	AL513314.2	0.577071556376583	4.96917457292557e-35	postive
ALDH9A1	AL513314.2	0.407107896079617	1.45817917034981e-16	postive
ACACB	LINC00265	0.408467411583782	1.13117769507184e-16	postive
CPT1B	AL390066.1	0.422076536818968	8.34625321348516e-18	postive
CPT1B	INE1	0.470036427697273	3.15587205559133e-22	postive
ELOVL7	LNCSRLR	0.462801873139535	1.62853957587443e-21	postive
CPT1B	AL021707.3	0.514803868105052	4.9126592908134e-27	postive
ACSBG2	SRGAP3-AS3	0.43288287767647	9.66733020965823e-19	postive
CPT1B	LMNTD2-AS1	0.461129632143255	2.3666492356435e-21	postive
TECR	LMNTD2-AS1	0.475268957526743	9.39723553559561e-23	postive
CPT1B	AC004494.1	0.519178028904614	1.5219098932608e-27	postive
PEX14	FLJ37453	0.421964723977431	8.5310700613605e-18	postive
ACSBG2	Z94721.1	0.422183089743681	8.17379555170028e-18	postive
CPT1B	AL021937.1	0.406313072065168	1.69064301131562e-16	postive
CPT1B	AC007566.1	0.439845168941944	2.31275550566398e-19	postive
ACSBG2	AC007566.1	0.407304565926856	1.40568728242204e-16	postive
TECR	AC005546.1	0.400456699983257	4.96740549264212e-16	postive
ACSBG2	AC131159.1	0.421457203642253	9.42180076094001e-18	postive
MCAT	SREBF2-AS1	0.412404891279509	5.38618886688359e-17	postive
CPT1B	AL583810.1	0.435714429627333	5.42501169273498e-19	postive
ACSM1	AC093110.1	0.414606215038637	3.54210438225186e-17	postive
ACSBG2	AC093110.1	0.444004518547045	9.68614127924777e-20	postive
ACACB	AC093110.1	0.500607479245871	1.964695192566e-25	postive
ACSS1	AL592301.1	0.485670998307989	7.94058674920841e-24	postive
PPT2	HCG18	0.473908627852184	1.29017725419023e-22	postive
PPT1	AL033527.2	0.596010693985609	8.11221922933459e-38	postive
ACSBG2	AC025917.1	0.451835513557896	1.82087251526247e-20	postive
ACSM1	AC126773.4	0.598891876278761	2.94301120185742e-38	postive
CPT1B	AP006623.1	0.44700787182447	5.12834719507164e-20	postive
ACSBG2	AP006623.1	0.412306364898455	5.487785048544e-17	postive
ACACB	AP006623.1	0.415463300897499	3.00627363286257e-17	postive
ACSBG2	MCM3AP-AS1	0.421199757437629	9.90796606678603e-18	postive
CPT1B	AP001107.1	0.542883370282311	1.95865027603905e-30	postive
ACSBG2	AP001107.1	0.410230711475192	8.12354233554788e-17	postive
ADH6	LINC01513	0.510107125453749	1.69685425393344e-26	postive
PPT1	AL139260.1	0.437889689346498	3.46773220923833e-19	postive
FASN	AC010536.1	0.419803098978655	1.30076527595463e-17	postive
ADH1B	AC037198.2	0.447544326576029	4.57466237572404e-20	postive
ECHS1	LINC01793	0.441690230979709	1.57435002212115e-19	postive
ETFA	UBL7-AS1	0.493137730362958	1.27820550401961e-24	postive
ACSBG2	AC012467.2	0.428506193359942	2.33627666346516e-18	postive
CPT1B	AL021707.8	0.564389598666499	2.90750313127101e-33	postive
CPT1B	LINC01355	0.419572383453249	1.36042308633519e-17	postive
ACSBG2	LINC01355	0.401473383500255	4.12601598659626e-16	postive
ACSBG2	SEC62-AS1	0.402832765810681	3.21611698652406e-16	postive
ACSBG2	AC091185.1	0.412283835700471	5.51127932153871e-17	postive
CPT1B	AL008582.1	0.516319047583869	3.2799002637654e-27	postive
CPT1B	AL022322.1	0.44620532489485	6.0819629058917e-20	postive
ACSBG2	ZNF32-AS1	0.41831569012559	1.7357642529098e-17	postive
ACSBG2	AL158163.1	0.420388274068974	1.16074323120618e-17	postive
PEX14	LINC00339	0.428329177436783	2.42050959419555e-18	postive
CPT1B	AL022328.1	0.697457504946501	1.63715667839758e-56	postive
CPT1B	U62317.1	0.606820774493701	1.71261509812193e-39	postive
PPT2	AC095057.3	0.414414141199951	3.67448716848974e-17	postive
ACSBG2	AL031320.2	0.492593357861322	1.46249434660675e-24	postive
ADH1B	AC020779.2	0.456191341691844	7.0525773357627e-21	postive
MCAT	BX537318.1	0.542204072738318	2.38783585815465e-30	postive
CPT1B	AC006435.2	0.468223107089498	4.77908456586415e-22	postive
ELOVL5	AL034374.1	0.470829854116826	2.62979968958136e-22	postive
CPT1B	AC245052.4	0.410954345601184	7.08747328840645e-17	postive
TECR	AC003956.1	0.442997626240745	1.19709485392244e-19	postive
CPT1B	AC010973.2	0.410017168398601	8.4567550256782e-17	postive
CPT1B	AL513218.1	0.440832748362262	1.88301387759451e-19	postive
CPT1C	AC016825.1	0.41900788322188	1.51796308774037e-17	postive
ELOVL2	AC016825.1	0.403284324577048	2.95992396833462e-16	postive
CPT1B	AC012615.4	0.410777630199283	7.32782100579443e-17	postive
ALDH1B1	AP000695.1	0.42076830894518	1.07785775038466e-17	postive
ACSBG2	AC078778.1	0.406596272623056	1.60391785622984e-16	postive
CPT1B	AL354733.3	0.460336387238686	2.82376050306815e-21	postive
ACSBG2	AL354733.3	0.478557332762263	4.3421397341041e-23	postive
ADH6	SRGAP3-AS2	0.447270961221757	4.84902507715321e-20	postive
ACSL1	AC123023.1	0.434406389904479	7.08923682033838e-19	postive
ELOVL4	AC026336.3	0.420165980035706	1.21209665122934e-17	postive
ECI1	AC133552.5	0.435333052306422	5.86586492548486e-19	postive
ACLY	LINC02693	0.403654817615298	2.76477875043187e-16	postive
SLC25A20	PRKAR2A-AS1	0.415627369738446	2.91319379842931e-17	postive
CPT1B	AP001628.1	0.426295028916105	3.6309904092775e-18	postive
CPT1B	AC104564.3	0.411780141201076	6.06312159254011e-17	postive
CPT1B	AP000553.2	0.428962619493458	2.13215850669606e-18	postive
ACSBG2	GABPB1-AS1	0.415697272455651	2.87440215455818e-17	postive
PEX14	AL365330.1	0.416500344488975	2.46357652280176e-17	postive
CPT1B	AC003070.1	0.405730345925596	1.88382866564585e-16	postive
CPT1B	AC089999.2	0.476546976671627	6.96815980721131e-23	postive
ACSBG2	AC092653.1	0.406190238503036	1.72967513531325e-16	postive
CPT1B	IGBP1-AS1	0.4566999883735	6.30752125868777e-21	postive
ACSBG2	IGBP1-AS1	0.40757387415694	1.33680712231269e-16	postive
ACSM1	LEMD1-AS1	0.471189141297355	2.42098481548542e-22	postive
CPT1B	AC006547.1	0.45277711658367	1.48501833288766e-20	postive
ADH1B	AC147067.2	0.47063017187835	2.75342729585376e-22	postive
OXSM	AC012640.2	0.409517302230949	9.29012743977829e-17	postive
ECI1	SPINT1-AS1	0.405535597155474	1.95310195274431e-16	postive
ACLY	SPINT1-AS1	-0.414472724290991	3.63360305187676e-17	negative
CPT1B	AC103706.1	0.470339861119462	2.94344705766319e-22	postive
ACSM1	LINC00924	0.571817299802855	2.74014843656255e-34	postive
CYP4A22	DRAIC	0.463854031550884	1.28587833322301e-21	postive
ACSBG2	AL121890.4	0.411130879118554	6.85510891889009e-17	postive
ADH1B	MIR22HG	0.430662988694295	1.51486119048878e-18	postive
CPT1B	AC068580.1	0.407431842057429	1.37271055647429e-16	postive
ACACB	AL353593.2	0.400324745981179	5.08827014420143e-16	postive
CPT1B	AC245060.6	0.446591789754458	5.60275641447418e-20	postive
ACSBG2	AC245060.6	0.42269580856138	7.3917241462956e-18	postive
ACACB	AC007637.1	0.684586327485918	1.02263892059625e-53	postive
CPT1B	AC073575.2	0.517582537177051	2.33817041746824e-27	postive
ACACB	AC073575.2	0.456267504856595	6.93573373183682e-21	postive
ACSM3	AC084375.1	0.403403381077697	2.89578461648391e-16	postive
ACLY	AC011450.1	0.463892038391588	1.27493222058117e-21	postive
ACSBG2	AC137932.1	0.442709999531212	1.27158862580513e-19	postive
ACACB	AC137932.1	0.467722707172201	5.3566162142342e-22	postive
ACACA	AC006441.1	0.467869968795597	5.17986281708854e-22	postive
CPT1B	AC008079.1	0.454192108933841	1.09181593467943e-20	postive
ACSBG2	AC130324.1	0.413628520290143	4.26844033198253e-17	postive
CPT1B	AC020931.1	0.443277199803055	1.128809581391e-19	postive
CPT1B	Z97832.2	0.426411274611111	3.54807248858503e-18	postive
ACSBG2	Z97832.2	0.409308075600757	9.66242940261342e-17	postive
ACOT7	AL645608.7	0.402690985389594	3.30095735298449e-16	postive
ACSBG2	AC105206.2	0.410029182303406	8.43765725955142e-17	postive
ACACB	AC105206.2	0.412430802649712	5.35977848452911e-17	postive
CPT1B	MMP25-AS1	0.426579419849306	3.43141940179359e-18	postive
ADH1B	LINC00861	0.409060735967419	1.01214813046534e-16	postive
PPT2	AL359504.1	0.415132667926797	3.20281434525197e-17	postive
ACSBG2	AC112484.1	0.446169452178875	6.12843878506672e-20	postive
ACACA	AC005288.1	0.708839706387348	4.1201784525779e-59	postive
ACLY	AC005288.1	0.530272265760078	7.21126304703932e-29	postive
CPT1B	STPG3-AS1	0.416580342199767	2.4259613465001e-17	postive
ACACA	AC244093.4	0.436919292704337	4.23566313132772e-19	postive
CROT	LINC00663	0.435607668530034	5.54502614721647e-19	postive
ACSM1	C8orf49	0.466432443972949	7.18236376016372e-22	postive
ADH5	LINC02428	0.487635147143965	4.9325149896512e-24	postive
CPT1B	AC009690.2	0.478004454336758	4.94687736170666e-23	postive
ACSM1	AL121929.2	0.408029569386815	1.22772844527802e-16	postive
CPT1B	MIRLET7BHG	0.485644458288311	7.99167069252373e-24	postive
ECI1	AC009065.4	0.443492789481585	1.07878405638568e-19	postive
ALDH2	PCAT14	0.72491485001786	5.27748461302902e-63	postive
ALDH9A1	PCAT14	0.467594943327864	5.51477363406521e-22	postive
CPT1B	AP4B1-AS1	0.431688169462273	1.23159085452722e-18	postive
ACSBG2	AP4B1-AS1	0.459810387471617	3.17375443810127e-21	postive
CPT1B	PTGES2-AS1	0.535530768403459	1.63308572136659e-29	postive
CPT1B	AL034550.1	0.492874346187379	1.36431521191408e-24	postive
ACACB	AL034550.1	0.405317676856485	2.03358489167653e-16	postive
ADH1B	GSN-AS1	0.42338926232514	6.44989091413316e-18	postive
ACACB	GSN-AS1	0.501925196337866	1.40519199007126e-25	postive
CPT1B	MIR29B2CHG	0.42988902013813	1.77029712080643e-18	postive
ACSL1	C10orf55	0.428202650253156	2.48254069742885e-18	postive
ACSBG2	AC117500.2	0.408979141001503	1.02775655403835e-16	postive
ACACB	AC117500.2	0.403855221437412	2.66454523213222e-16	postive
ALDH2	LINC01558	0.504350258945494	7.55436396464062e-26	postive
ELOVL2	AC100793.4	0.426028459923791	3.8283953918562e-18	postive
ACACB	AL358115.1	0.41976188173965	1.31123111310813e-17	postive
CPT1B	AL021707.7	0.404701715195656	2.27909849978019e-16	postive
CPT1B	Z82243.1	0.435312292860062	5.89084790634332e-19	postive
ACSBG2	AL590093.1	0.407764455097932	1.29007667392509e-16	postive
CYP4A22	AC024560.1	0.473031833743898	1.58141234846354e-22	postive
CPT1B	RBM5-AS1	0.423443835739488	6.38099153098374e-18	postive
ACSBG2	RBM5-AS1	0.522630954606395	5.96221573828501e-28	postive
CPT1B	AC025165.4	0.428400419202513	2.38625606301936e-18	postive
ACACA	SPAG5-AS1	0.4215347338154	9.28004145473039e-18	postive
CPT1B	RUSC1-AS1	0.587876216360166	1.34495183669869e-36	postive
ACSBG2	RUSC1-AS1	0.410816790087864	7.27387924276706e-17	postive
CPT1B	AL132765.2	0.418588054056512	1.64662477778184e-17	postive
CPT1B	SLC25A25-AS1	0.472967949893247	1.60500266396015e-22	postive
ACSBG2	SLC25A25-AS1	0.432124778118095	1.12741503858989e-18	postive
ACACB	AC100830.2	0.402462185165768	3.44252496540105e-16	postive
CPT1B	AL021707.4	0.408641942944235	1.09480521081811e-16	postive
PPT1	SLFNL1-AS1	0.431822277656243	1.19862354093128e-18	postive
ACSBG2	AC109587.1	0.468775228687808	4.21291980665934e-22	postive
CPT1B	FLNB-AS1	0.480370671552653	2.82652687542377e-23	postive
ACSBG2	FLNB-AS1	0.425892937795709	3.93276335681696e-18	postive
ACACB	FLNB-AS1	0.432374473820052	1.07178551371297e-18	postive
ELOVL3	AC008278.1	0.477592356964806	5.45095327267166e-23	postive
TECR	AC104809.1	0.408481348741189	1.12823009965848e-16	postive
ACSBG2	AC127496.2	0.419646183326908	1.34105336446639e-17	postive
ETFA	IQCH-AS1	0.430781212515188	1.4791779462885e-18	postive
CPT1B	LINC01219	0.463184808648946	1.49450869848992e-21	postive
TECR	LINC01219	0.489348873210056	3.24754317284131e-24	postive
ACSM1	MIR202HG	0.457829483782906	4.91919004802952e-21	postive
ELOVL4	AC020928.1	0.427734306119609	2.72605389816223e-18	postive
ACSBG2	AC009095.1	0.493729333949358	1.10385816720291e-24	postive
ACACB	AC009095.1	0.404259739138335	2.47296889596636e-16	postive
CPT1B	LINC00106	0.462014971429298	1.94222395705884e-21	postive
CPT1B	AC004263.1	0.468974344962395	4.0254060428362e-22	postive
TECR	AC004263.1	0.44785758163694	4.2790217082032e-20	postive
ACSBG2	AC024592.2	0.401793490298017	3.89131901770014e-16	postive
CPT1B	ZKSCAN2-DT	0.430488252580714	1.56915697978806e-18	postive
CPT1B	AP001160.4	0.425219436671072	4.49439001981372e-18	postive
ACSBG2	PSMA3-AS1	0.422702888627029	7.38145684399261e-18	postive
CPT1B	AL450263.1	0.401788796868404	3.89466359497821e-16	postive
ACSBG2	AL450263.1	0.434230321367343	7.34855608673232e-19	postive
ACACB	AL450263.1	0.445670199322941	6.81273006345538e-20	postive
CPT1B	AC018809.1	0.446210158140428	6.07572764586227e-20	postive
PPT2	AL590652.1	0.447129940075155	4.99683099051699e-20	postive
ACSS1	SOX21-AS1	0.416054056494548	2.68417967808398e-17	postive
ALDH2	LINC01561	0.41019767587612	8.17423472390129e-17	postive
ADH1C	LINC00645	0.580563643416005	1.57043660397847e-35	postive
ACADVL	ECE1-AS1	0.460410453213622	2.77763606251769e-21	postive
CPT1B	AC084346.1	0.422461533551956	7.73949570444854e-18	postive
TECR	AC084346.1	0.537307320263346	9.82949269009988e-30	postive
TECR	MHENCR	0.42560138691135	4.16686632301618e-18	postive
CPT1B	BMS1P4	0.436610445109606	4.51349414086226e-19	postive
CPT1B	EHMT2-AS1	0.408143403321412	1.20187463411907e-16	postive
ACSBG2	EHMT2-AS1	0.407511011224229	1.35258265551216e-16	postive
PPT2	EHMT2-AS1	0.455324046254824	8.52785656779426e-21	postive
PPT2	LINC00622	0.411980904420801	5.83694913726683e-17	postive
ACSBG2	AL645504.1	0.474434919486065	1.14147875843475e-22	postive
PPT1	FAM41C	0.421421743511438	9.48734484862309e-18	postive
CPT1B	AL360181.2	0.415709430078161	2.86770744250432e-17	postive
ACSBG2	AL360181.2	0.428835675422276	2.18709913197672e-18	postive
ACSBG2	AL450384.2	0.440477505881067	2.02768574953333e-19	postive
CPT1B	TH2LCRR	0.424058201422436	5.65355958257175e-18	postive
CPT1B	LINC00896	0.418175191825977	1.7835837394455e-17	postive
TECR	AC108134.4	0.455508405283102	8.19076463486059e-21	postive
CPT1B	PRC1-AS1	0.439463955969096	2.50330128433365e-19	postive
ADH1C	AL020993.1	0.590161781834678	6.15923455252696e-37	postive
CPT1B	AL049780.1	0.42813279043047	2.51745723182213e-18	postive
CPT1B	AC129510.1	0.419257952819462	1.44607714887474e-17	postive
ACSBG2	AC129510.1	0.419863359796487	1.28561152508694e-17	postive
ACACB	AC129510.1	0.434732749404936	6.63215497491912e-19	postive
FASN	AC129510.1	0.426844255121343	3.25529131537234e-18	postive
CPT1B	MED8-AS1	0.423214517193277	6.67546518283033e-18	postive
CPT1B	AC068620.2	0.400940219204363	4.54812673351287e-16	postive
ACSBG2	AC073655.2	0.416597094451324	2.4181561482298e-17	postive
PPT1	AC098484.2	0.508915880251296	2.31664559199535e-26	postive
ACSBG2	SEPTIN7-DT	0.444466925570335	8.78634428295616e-20	postive
CPT1B	AL021707.5	0.428573009374231	2.30523743707322e-18	postive
ACLY	AC125257.1	0.467043632420987	6.25168676463411e-22	postive
ADH6	AL161618.1	0.554134067329537	6.88501932089101e-32	postive
ADH1C	LINC01522	0.457196127214006	5.65566524160772e-21	postive
CPT1B	AC025171.4	0.423133249314317	6.78299681336624e-18	postive
CPT1B	AC084018.1	0.407646978438124	1.31868865460129e-16	postive
ACSBG2	AC084018.1	0.435189752161813	6.04046668106371e-19	postive
ACACB	AC084018.1	0.510264368785574	1.62838283966135e-26	postive
ACLY	AC067852.2	0.543260306826904	1.75438656888381e-30	postive
TECR	AC131025.1	0.496297159203587	5.82157370094635e-25	postive
ADH1B	AC011373.1	0.449694347697958	2.88811042118999e-20	postive
CPT1B	AL109811.1	0.418937696891621	1.53876266377623e-17	postive
PEX14	AL109811.1	0.41264826797616	5.14308165269027e-17	postive
CPT1B	AC106886.2	0.405927022446574	1.81631938365886e-16	postive
CPT1B	MCCC1-AS1	0.414369281002278	3.70609955396862e-17	postive
ACSBG2	MCCC1-AS1	0.550264706233642	2.20903952632351e-31	postive
CPT1B	AC087741.1	0.499489584386838	2.60787869502041e-25	postive
ACACA	AC061975.6	0.49727336028075	4.55811253757377e-25	postive
ECHS1	EPHA1-AS1	0.408403951969985	1.14469478278135e-16	postive
CPT1B	AC087289.1	0.403641045273657	2.77180143467299e-16	postive
CPT1B	AP001625.2	0.442770348664963	1.25558953431978e-19	postive
CPT1B	DPP9-AS1	0.499645702540551	2.50690718315952e-25	postive
ACSBG2	DPP9-AS1	0.413733084552945	4.184254436824e-17	postive
ETFB	AC138696.2	0.40661737168708	1.59763439371688e-16	postive
CPT1B	AL031848.1	0.469329274518314	3.71134099406171e-22	postive
ACSBG2	CR936218.1	0.411128285181409	6.85846843016638e-17	postive
ACACB	CR936218.1	0.419346392866902	1.42146343542646e-17	postive
CPT1B	DHDDS-AS1	0.424723794442386	4.95736958199316e-18	postive
MCAT	AL022328.4	0.472335501495125	1.85808714049861e-22	postive
ECI1	AC020765.2	0.410470262218328	7.76508116718007e-17	postive
ECI1	ARF4-AS1	0.411899940971345	5.92714453895672e-17	postive
CPT1B	AL031705.1	0.452265234338401	1.659216083138e-20	postive
ACACA	AC010329.1	0.48588609250305	7.53828678184473e-24	postive
FASN	AC073046.1	0.434546212623807	6.88973376465462e-19	postive
ACACB	AC145207.8	0.454188745102417	1.09261643696093e-20	postive
FASN	AC145207.8	0.446737626510701	5.4317530827825e-20	postive
CPT1B	AL162586.1	0.488087357364672	4.41845786536541e-24	postive
ACSBG2	AL162586.1	0.424333209030686	5.35496960479817e-18	postive
ACSBG2	AC127496.5	0.425525440756181	4.23006401424305e-18	postive
ACSM3	LINC01738	0.561389721105948	7.42162932071891e-33	postive
PEX11G	RAB11B-AS1	0.509079202438247	2.21999892996161e-26	postive
ACSM1	AC027279.1	0.456314979412503	6.86386885175408e-21	postive
ACACB	AC100788.1	0.544111073573483	1.36755373463502e-30	postive
ACSS1	TBILA	0.424040116204316	5.67375935296941e-18	postive
CPT1B	AP006621.4	0.552073611611382	1.28331489051059e-31	postive
ADH6	ACBD3-AS1	0.435351363921554	5.84391433680894e-19	postive
CPT1B	GARS1-DT	0.406755308518244	1.55714721316985e-16	postive
CPT1B	AC004923.4	0.463446228445466	1.40931424635809e-21	postive
ECI1	AC145343.1	0.421595590950815	9.17023845865165e-18	postive
ETFA	AC068338.2	0.440467876002592	2.03175606543561e-19	postive
FASN	BAIAP2-DT	0.487527871869213	5.06286992846275e-24	postive
CPT1B	AF111169.3	0.45295114335153	1.43000107575143e-20	postive
ACSBG2	AF111169.3	0.443258707938086	1.13320526774442e-19	postive
ACSBG2	AL035587.1	0.424681908520041	4.99857824829089e-18	postive
ALDH2	FAM30A	0.464732907428764	1.0549361834475e-21	postive
CPT1B	AC124319.1	0.429827738195447	1.79224360214991e-18	postive
TECR	AC016957.2	0.435490069176159	5.68024877267886e-19	postive
CPT1B	AL021707.1	0.449512154244145	3.00327584197873e-20	postive
ADH1B	AC093278.2	0.504449059415414	7.36496734049097e-26	postive
ACSBG2	AF129075.1	0.40757773342979	1.33584454169027e-16	postive
PPT1	AL512353.1	0.730508469090308	2.00615152770226e-64	postive
ELOVL4	AL133338.1	0.46154555057279	2.15695597543299e-21	postive
CPT1B	SSBP3-AS1	0.456113442795875	7.17408916789503e-21	postive
ACSBG2	SSBP3-AS1	0.501717566939156	1.48153892336944e-25	postive
ACACB	SSBP3-AS1	0.442856448625811	1.23310612501179e-19	postive
EHHADH	LPP-AS2	0.434441442853072	7.03869486428718e-19	postive
ADH1C	AC012485.2	0.477835565450241	5.14764653235483e-23	postive
ACSBG2	STARD4-AS1	0.409241992606517	9.7830352534361e-17	postive
ACSBG2	AC008735.2	0.403845635050436	2.66925762879288e-16	postive
ACSBG2	AL021368.2	0.459486731020479	3.40999898368683e-21	postive
CPT1B	AL135999.1	0.504144222482479	7.96493068989754e-26	postive
ACSBG2	AL161756.1	0.406237266190196	1.71462798059928e-16	postive
CPT1B	AL355488.1	0.42487770582467	4.80879550551078e-18	postive
ACSBG2	AL355488.1	0.4190231712861	1.51346928355112e-17	postive
CPT1B	LINC00174	0.435395588485545	5.79123396961457e-19	postive
ACSM1	CARMN	0.490273571827285	2.58933170108062e-24	postive
ADH1B	CARMN	0.51448849021503	5.34227995525539e-27	postive
ECI1	AC003965.1	0.412630234642548	5.16071905390979e-17	postive
CPT1B	LINC00893	0.601669271708895	1.09664520135126e-38	postive
CPT1B	GHRLOS	0.401391432562799	4.1883011605464e-16	postive
ACSM1	AC027601.2	0.401499125355047	4.10663971889627e-16	postive
ACACB	AC027601.2	0.424489349662005	5.19239796260334e-18	postive
ELOVL3	AL021395.1	0.494549807792262	9.00289380838404e-25	postive
FASN	NARF-AS1	0.477289671555676	5.85314019128339e-23	postive
CPT1B	AL031666.2	0.406438708085073	1.6516152855912e-16	postive
PPT1	AL050341.2	0.617558316233442	3.19601126753676e-41	postive
MCAT	OGFRP1	0.484905035272895	9.55282011919198e-24	postive
ACSBG2	AC012358.1	0.401677759267741	3.97461811650564e-16	postive
GCDH	AC011509.2	0.41111140594464	6.88036893650491e-17	postive
TECR	AC011509.2	0.416363169790081	2.5294147979426e-17	postive
ACSM1	AC025175.1	0.44747201601074	4.64571321501976e-20	postive
GCDH	AC010422.2	0.44105376918696	1.79818150466085e-19	postive
ECI1	AC015922.2	-0.409794493480801	8.8185122454228e-17	negative
ADH1B	AL360219.1	0.407496463923937	1.35625928610846e-16	postive
ACADVL	AC027796.4	0.432053888789612	1.14371954308255e-18	postive
CPT1B	AC027796.4	0.45755214478959	5.22926672164909e-21	postive
CRAT	AL049629.1	0.426833680709657	3.26215026097663e-18	postive
CPT1B	AL022238.2	0.495249511677212	7.56298708075497e-25	postive
CPT1B	AC092301.1	0.453741352975866	1.20439968180769e-20	postive
CPT1B	AC004461.2	0.457628404191042	5.1421361920821e-21	postive
ACSBG2	AC009120.2	0.485643848085126	7.99284900922819e-24	postive
ACSBG2	ZNF32-AS2	0.463492140255319	1.39485414278924e-21	postive
ACSBG2	AC145285.3	0.451470539022846	1.97027892659733e-20	postive
PEX14	PRKCZ-AS1	0.409582912832524	9.17630755070662e-17	postive
CPT1B	AC040162.3	0.448989731155793	3.35916559428876e-20	postive
CPT1B	AC036108.3	0.459256872239156	3.58821616777259e-21	postive
ACSBG2	AC036108.3	0.46411460337436	1.21265157041481e-21	postive
ACACB	AC036108.3	0.407384429043401	1.38490531691394e-16	postive
ADH1B	LINC01638	0.418099150358341	1.81000248481332e-17	postive
CPT1B	AL354836.1	0.412842308569598	4.9570082098405e-17	postive
CPT1B	AL928654.2	0.405510823466201	1.96209148697659e-16	postive
EHHADH	AC112907.3	0.414877154762846	3.36329895002652e-17	postive
ADH1C	LINC00867	0.501235902782014	1.6747738590002e-25	postive
ALDH2	LINC02724	0.402294476934909	3.55006122347512e-16	postive
ELOVL2	AL355102.4	0.470155088951535	3.07105936158807e-22	postive
CPT1B	AC137932.3	0.430829944283851	1.46471113567744e-18	postive
ACSBG2	AC137932.3	0.438324909774778	3.1695038007397e-19	postive
CPT1B	AC105219.1	0.431228356737538	1.35154014968505e-18	postive
TECR	AC105219.1	0.404197740494122	2.50142797830101e-16	postive
ACSM1	NR2F2-AS1	0.561553797398943	7.05255994918568e-33	postive
ACSBG2	AC037459.2	0.437832221251727	3.50912000977387e-19	postive
ACACB	AC037459.2	0.539609997752044	5.06763648828193e-30	postive
ACSM1	AC130650.1	0.414929029861378	3.33009025210721e-17	postive
ACACB	CACTIN-AS1	0.452246857470147	1.66583050436025e-20	postive
ACACB	AC073592.1	0.461691786787028	2.08766767539878e-21	postive
ACOX1	AC005332.6	0.500420354742164	2.06022388848465e-25	postive
ACACB	RNF213-AS1	0.407189058230813	1.43628745172915e-16	postive
FASN	RNF213-AS1	0.446275851637142	5.99159944337549e-20	postive
CPT1B	LINC01089	0.404239327532809	2.48230310551557e-16	postive
CPT1B	AC244197.2	0.422204787158735	8.13910965229728e-18	postive
ALDH2	FARSA-AS1	0.752554353249534	2.18319773253042e-70	postive
ALDH9A1	FARSA-AS1	0.468411781517008	4.57764848397782e-22	postive
CPT1B	AC021491.2	0.550265115032152	2.20876923223319e-31	postive
